# Supplementary material for: A roadmap for ribosome assembly in human mitochondria
Source: Nat Struct Mol Biol. 2024 Jul 11;31(12):1898–908. doi: 10.1038/s41594-024-01356-w (PMC11638073; doi:10.1038/s41594-024-01356-w)
Supplement: Supplementary file 13 — Supplementary Table 1: Inference of global MRP and assembly factor turnover. For each MRP, normalized MS1 intensities for H, M and L labeled MRPs and assembly factors in mitochondria and cell lysate, respectively, are displayed. Normalized MS data, model fits of normalized data and posterior distribution of model parameters are displayed for all modeled proteins. Supplementary Table 2: Normalized MS data for mtSSU and mtLSU MRPs across sucrose gradient fractions. Normalized abundances for all H (red), M (green) and L (blue) labeled MRPs of the mtSSU and mtLSU over the chase time of 12 h for all collected 16 sucrose gradient fractions. Supplementary Table 3: Inferred fluxes and steady-state abundances for mtLSU and mtSSU MRPs. Inferred steady-state abundances and inferred fluxes are displayed as median and quantiles derived from their posterior distribution across sucrose gradient fractions. Parameter estimation was realized with Bayesian inference using the flux model. Supplementary Table 4: mtSSU cluster evaluation. Each mtSSU MRP is listed with its first clustered MRPs, as well as not clustered MRPs. For each cluster, reasoning is provided on the basis of MS data and additional biochemical experiments with references to supporting figures. Furthermore, for each target MRP, all alternative clusters derived on the basis of MS data only are listed with reasoning for their exclusion. Supplementary Table 5: mtLSU cluster evaluation. Each mtLSU MRP is listed with its first clustered MRPs, as well as not clustered MRPs. For each cluster, reasoning is provided on the basis of MS data and additional biochemical experiments with references to supporting figures. Furthermore, for each target MRP all alternative clusters derived on the basis of MS data only are listed with reasoning for their exclusion. Supplementary Table 6: Posterior estimates of mtSSU kinetic rates. Estimated kinetic rates of the mtSSU model obtained via Bayesian inference. Medians and confidence ranges ar [file 41594_2024_1356_MOESM13_ESM.xlsx]

## Sheet: Supp.Tab1_info
tab	explanation
inference results	displayed are inferred parameters for one-state-model and two-state-model; quality of fit estimates, p-value of likelihood ratio test and normalised intensities of heavy medium and light labeled MRPs and assembly factors
unrelated proteins	displayed are the intensities of heavy, medium and light labeled proteins that were selected to infer growth rates (n=60)

## Sheet: Supp.Tab1_inference results
new gene name	Gene_names	Protein_IDs	Protein_names	k_a_q05_one_state_CL	k_a_q05_one_state_Mito	k_a_q05_two_state_CL	k_a_q05_two_state_Mito	k_a_q50_one_state_CL	k_a_q50_one_state_Mito	k_a_q50_two_state_CL	k_a_q50_two_state_Mito	k_a_q95_one_state_CL	k_a_q95_one_state_Mito	k_a_q95_two_state_CL	k_a_q95_two_state_Mito	k_ab_q05_two_state_CL	k_ab_q05_two_state_Mito	k_ab_q50_two_state_CL	k_ab_q50_two_state_Mito	k_ab_q95_two_state_CL	k_ab_q95_two_state_Mito	k_b_q05_two_state_CL	k_b_q05_two_state_Mito	k_b_q50_two_state_CL	k_b_q50_two_state_Mito	k_b_q95_two_state_CL	k_b_q95_two_state_Mito	max_log_lik_one_state_CL	max_log_lik_one_state_Mito	max_log_lik_two_state_CL	max_log_lik_two_state_Mito	p_val_CL	p_val_Mito	rmse_one_state_CL	rmse_one_state_Mito	rmse_two_state_CL	rmse_two_state_Mito	sigma_q05_one_state_CL	sigma_q05_one_state_Mito	sigma_q05_two_state_CL	sigma_q05_two_state_Mito	sigma_q50_one_state_CL	sigma_q50_one_state_Mito	sigma_q50_two_state_CL	sigma_q50_two_state_Mito	sigma_q95_one_state_CL	sigma_q95_one_state_Mito	sigma_q95_two_state_CL	sigma_q95_two_state_Mito
uL1m	MRPL1	Q9BYD6	39S ribosomal protein L1, mitochondrial	0.001888	0.00048224	0.0207611	0.0228689	0.00267981	0.001528	0.326982	0.354344	0.00348776	0.00267517	0.910969	0.920344	0.310186	0.317849	0.737698	0.725035	0.97589	0.975355	0.00124971	0.00018711	0.00223863	0.0011126	0.00314009	0.00229799	115.884	92.6706	115.889	92.6897	0.995162	0.98114	0.290972	0.311129	0.290156	0.311351	0.0340413	0.0490947	0.0342223	0.0493215	0.0392433	0.0566344	0.0394951	0.0568179	0.0458699	0.0661589	0.0462058	0.0664445
uL2m	MRPL2	Q5T653	39S ribosomal protein L2, mitochondrial	0.00073925	7.43422e-05	0.0488313	0.0309428	0.00231069	0.000837694	0.4901	0.427413	0.00404533	0.00279832	0.947918	0.937697	0.23618	0.272576	0.594867	0.672037	0.956428	0.970152	0.000245601	5.68972e-05	0.00160304	0.000719856	0.00342915	0.00257696	67.2885	34.72	68.0484	34.7438	0.467728	0.976556	0.338608	0.351927	0.323507	0.347068	0.0733474	0.122521	0.0729483	0.122637	0.0845299	0.1405	0.0837759	0.141007	0.098557	0.163423	0.0976751	0.164045
uL3m	MRPL3	P09001	39S ribosomal protein L3, mitochondrial	0.00890975	0.0104439	0.175895	0.217339	0.0105796	0.0117778	0.551884	0.52175	0.0123477	0.0131468	0.953205	0.943703	0.0854639	0.0909514	0.157508	0.14393	0.269172	0.197285	0.00289625	0.00422232	0.00557337	0.00603319	0.00802772	0.0075638	80.9162	97.8838	93.1475	126.714	4.87569e-06	3.01551e-13	0.379401	0.37188	0.312485	0.295739	0.0592974	0.0452673	0.0493949	0.0290625	0.0682497	0.0522048	0.0571176	0.0336139	0.079574	0.0609945	0.0669191	0.0394614
uL4m	MRPL4	Q9BYD3	39S ribosomal protein L4, mitochondrial	0.00843364	0.00971419	0.164759	0.169288	0.00937109	0.0107442	0.588248	0.58907	0.0103301	0.0118149	0.961505	0.96038	0.167554	0.156079	0.311631	0.28724	0.533655	0.489121	0.0056319	0.00650193	0.00705725	0.00806505	0.00841292	0.00958428	116.234	111.213	125.485	121.115	9.6025e-05	5.00791e-05	0.3332	0.349341	0.297404	0.309542	0.0339146	0.0365386	0.0295477	0.0317535	0.0390653	0.0422061	0.0341519	0.036703	0.0457017	0.0493672	0.0401317	0.0430548
bL9m	MRPL9	Q9BYD2	39S ribosomal protein L9, mitochondrial	0.00905635	0.00822737	0.131181	0.178807	0.00987784	0.00904921	0.371517	0.618157	0.0107186	0.00987124	0.921627	0.964798	0.123157	0.209941	0.22501	0.367837	0.357937	0.648202	0.00547214	0.00597295	0.00679823	0.00717912	0.00793167	0.00836694	124.742	124.116	143.785	132.381	5.36471e-09	0.000257238	0.340779	0.341425	0.303659	0.309135	0.0296023	0.0298082	0.0223644	0.0264992	0.0341485	0.0344433	0.0258628	0.0306199	0.039933	0.0404059	0.0302982	0.035892
uL10m	MRPL10	Q7Z7H8	39S ribosomal protein L10, mitochondrial	0.0137657	0.0100462	0.0582186	0.0497686	0.0157532	0.0115259	0.486718	0.472805	0.017852	0.0130768	0.948598	0.945117	0.217243	0.249278	0.60281	0.635903	0.957671	0.962074	0.0119587	0.00869197	0.0145587	0.0105682	0.016882	0.0122937	76.6338	89.2266	77.7202	89.8747	0.337449	0.523041	0.419	0.364776	0.405303	0.350235	0.0632685	0.051887	0.0627219	0.0515686	0.0729405	0.0597894	0.0722849	0.0593888	0.085235	0.0699684	0.0845481	0.0694499
uL11m	MRPL11	Q9Y3B7	39S ribosomal protein L11, mitochondrial	0.00925464	0.00899985	0.0592157	0.0550175	0.0100049	0.0103814	0.459197	0.478206	0.0107681	0.011804	0.938978	0.945662	0.321996	0.257215	0.699497	0.629503	0.969301	0.962552	0.00827842	0.0076518	0.00926929	0.00944631	0.0101814	0.011054	130.818	92.4157	132.084	93.3291	0.281912	0.401172	0.339811	0.374778	0.329711	0.365811	0.0268578	0.0493762	0.0264746	0.0489876	0.0310089	0.0568772	0.0305289	0.0563899	0.036262	0.0664195	0.0357266	0.0659397
bL12m	MRPL12	P52815	39S ribosomal protein L12, mitochondrial	0.0115217	0.0052153	0.0222964	0.0449201	0.0128252	0.00640151	0.319223	0.462319	0.0141822	0.00763781	0.904219	0.943818	0.281782	0.257617	0.727725	0.640142	0.974491	0.961574	0.0105768	0.00411824	0.0121664	0.00563082	0.0136831	0.0070122	99.4424	96.123	99.5545	96.7943	0.893914	0.511058	0.38522	0.346577	0.383557	0.336414	0.0441564	0.0465488	0.0444416	0.0461688	0.0509026	0.0536161	0.0512036	0.0533192	0.0594731	0.0627856	0.059651	0.0624372
uL13m	MRPL13	Q9BYD1	39S ribosomal protein L13, mitochondrial	0.00642846	0.00298366	0.0532396	0.112451	0.00713568	0.0040941	0.453852	0.585913	0.00785998	0.00524433	0.939212	0.960483	0.368125	0.211463	0.721378	0.457326	0.968907	0.917432	0.00562432	0.00126646	0.0065182	0.00293624	0.00737343	0.00437113	130.478	96.9162	131.286	99.5138	0.445381	0.074457	0.3119	0.309755	0.301129	0.280105	0.0270789	0.0459829	0.0267707	0.0445112	0.031149	0.052964	0.0308802	0.0513932	0.0364444	0.061914	0.0362345	0.0601191
uL14m	MRPL14	Q6P1L8	39S ribosomal protein L14, mitochondrial	0.0118883	0.00555244	0.290591	0.0785813	0.0127969	0.00699549	0.690171	0.545183	0.0137301	0.00853318	0.971766	0.956169	0.209751	0.214911	0.302514	0.524718	0.421263	0.939628	0.0088496	0.00384965	0.00995946	0.00588003	0.0110814	0.00765954	122.816	83.5318	138.818	84.9913	1.12267e-07	0.232346	0.341151	0.327465	0.291602	0.298429	0.0304991	0.0568194	0.0238608	0.0560359	0.0351902	0.0654052	0.0276164	0.0643487	0.0411591	0.0765827	0.0323805	0.0751704
uL15m	MRPL15	Q9P015	39S ribosomal protein L15, mitochondrial	0.00113787	0.00275342	0.0304765	0.019243	0.00263303	0.00371045	0.423852	0.326635	0.00416524	0.00468776	0.937527	0.912381	0.279843	0.334641	0.677171	0.745267	0.968878	0.977343	0.000522476	0.00216115	0.00204906	0.00326498	0.00367678	0.00434639	75.0902	104.791	75.1007	104.858	0.989493	0.93545	0.339725	0.313479	0.337496	0.314143	0.064943	0.0405024	0.0650594	0.0409512	0.0746503	0.0467856	0.0748196	0.0471328	0.0871232	0.0547197	0.0872914	0.0549326
uL16m	MRPL16	Q9NX20	39S ribosomal protein L16, mitochondrial	0.0105186	0.00495279	0.0949162	0.120576	0.0119567	0.00614134	0.191745	0.539116	0.0134402	0.00737962	0.643357	0.954544	0.0438253	0.124284	0.0877867	0.287794	0.179415	0.712983	0.001236	0.00175049	0.00476651	0.00394738	0.00757496	0.00584971	92.3958	95.8293	114.599	101.671	2.27573e-10	0.00290309	0.383555	0.330832	0.329667	0.297534	0.0493862	0.0467438	0.0354105	0.0434167	0.0569059	0.0538951	0.041131	0.0502068	0.0665687	0.0629888	0.0484756	0.0589206
bL17m	MRPL17	Q9NRX2	39S ribosomal protein L17, mitochondrial	0.00823562	0.00789067	0.0373383	0.0171754	0.00936697	0.00939381	0.422131	0.335395	0.0105271	0.0109576	0.93745	0.920837	0.322172	0.290873	0.704475	0.722586	0.970954	0.974547	0.00729395	0.00707402	0.00867734	0.00878852	0.00999963	0.0105164	103.064	84.4291	103.303	84.8814	0.788062	0.636161	0.338237	0.349669	0.329291	0.354151	0.0416339	0.0559562	0.0416165	0.056324	0.0479921	0.064478	0.0480122	0.0650318	0.0562498	0.0753654	0.0562413	0.0763699
uL18m	MRPL18	Q9H0U6	39S ribosomal protein L18, mitochondrial	0.00663579	0.00408367	0.0296502	0.0445406	0.00740516	0.00529337	0.371498	0.465425	0.00818173	0.00654482	0.92115	0.942146	0.362353	0.295396	0.745144	0.666952	0.975451	0.966035	0.00592743	0.00316819	0.00686582	0.00460891	0.00776455	0.00598345	125.155	92.6853	125.395	93.0092	0.786411	0.723308	0.293031	0.302341	0.286405	0.290178	0.0293763	0.0491148	0.0294067	0.0490224	0.0338623	0.0566364	0.0339222	0.0564	0.0396566	0.0663221	0.0396238	0.0660147
bL19m	MRPL19	P49406	39S ribosomal protein L19, mitochondrial	0.00953948	0.00569371	0.211944	0.186463	0.0102684	0.00659856	0.63985	0.636328	0.0110028	0.00752647	0.965833	0.964126	0.270935	0.243055	0.446176	0.425851	0.760998	0.836107	0.00768458	0.00385827	0.0087164	0.00518633	0.00973808	0.00644007	132.793	113.902	140.292	118.578	0.000553365	0.00931769	0.326493	0.322981	0.297421	0.29145	0.0261297	0.0351787	0.0234449	0.0330037	0.0300179	0.0404878	0.0270144	0.0380815	0.0351018	0.0473759	0.0316902	0.0446196
bL20m	MRPL20	Q9BYC9	39S ribosomal protein L20, mitochondrial	0.012542	0.00628637	0.146073	0.0676277	0.0139618	0.00910554	0.36586	0.53089	0.0154478	0.0120777	0.904948	0.951003	0.0752663	0.153659	0.140703	0.486259	0.222262	0.938847	0.00551662	0.0039093	0.00810665	0.00765331	0.0100789	0.0109298	96.2044	44.0378	118.828	45.0523	1.49551e-10	0.362579	0.386918	0.42221	0.324198	0.389603	0.0465915	0.105505	0.0331731	0.104681	0.0535306	0.121363	0.0383208	0.120254	0.0624692	0.141298	0.045	0.140312
bL21m	MRPL21	Q7Z2W9	39S ribosomal protein L21, mitochondrial	0.0118721	0.00959518	0.139391	0.165572	0.0135175	0.0111319	0.442037	0.558816	0.0152106	0.0127127	0.93307	0.956551	0.0728355	0.10948	0.152212	0.211901	0.250174	0.401734	0.00485684	0.00491943	0.00794648	0.00735118	0.010307	0.00967941	87.2638	88.0084	102.918	97.1898	1.59079e-07	0.00010293	0.38756	0.361483	0.326431	0.310248	0.0535533	0.0528974	0.0427883	0.04649	0.0617485	0.0609503	0.0493305	0.0536851	0.0721901	0.0712996	0.0578478	0.0628837
uL22m	MRPL22	Q9NWU5	39S ribosomal protein L22, mitochondrial	0.0132382	0.0104843	0.130294	0.0938422	0.0145201	0.0124302	0.229879	0.270817	0.0158462	0.0144577	0.614165	0.897522	0.0750061	0.0450318	0.117009	0.115152	0.200751	0.274884	0.00622018	0.00156748	0.00833989	0.00609432	0.0102875	0.00982637	103.559	74.7879	130.176	86.9405	2.75611e-12	5.27494e-06	0.364307	0.389413	0.304989	0.340791	0.0413835	0.0652439	0.0276973	0.055334	0.0477175	0.0750964	0.0320694	0.0643703	0.0558034	0.0878043	0.0376876	0.0755835
uL23m	MRPL23	Q16540	39S ribosomal protein L23, mitochondrial	0.0121969	0.00523469	0.138018	0.150292	0.013166	0.0068336	0.547513	0.597116	0.014142	0.00847685	0.956569	0.961757	0.175853	0.124676	0.36593	0.261041	0.667839	0.721742	0.00952288	0.00159141	0.0110374	0.00427905	0.0124533	0.00671823	119.244	78.7716	127.24	83.7119	0.000336845	0.00715216	0.341761	0.33009	0.309839	0.283633	0.0322879	0.0612698	0.0288791	0.057447	0.0372341	0.0705634	0.0333633	0.0663502	0.0434839	0.0824309	0.0391418	0.0778398
uL24m	MRPL24	Q96A35	39S ribosomal protein L24, mitochondrial	0.0114028	0.00740479	0.196633	0.0871197	0.0127208	0.00898872	0.530041	0.43669	0.0140763	0.0106638	0.947689	0.941986	0.109522	0.0670054	0.183065	0.210459	0.272244	0.596159	0.00617823	0.00167181	0.00806926	0.00559736	0.00976715	0.00841089	99.9016	81.7797	118.291	89.2085	1.03132e-08	0.0005939	0.373028	0.384957	0.311626	0.354794	0.0438242	0.0583343	0.0332927	0.0536656	0.0505488	0.0672298	0.0384137	0.0619411	0.059233	0.0784805	0.0450842	0.072731
bL27m	MRPL27	Q9P0M9	39S ribosomal protein L27, mitochondrial	0.00566365	0.00286953	0.109337	0.0676258	0.00674435	0.0053669	0.559949	0.527211	0.00786294	0.00800978	0.957664	0.953141	0.216572	0.15752	0.472544	0.487506	0.910716	0.941239	0.0038684	0.00111395	0.00552342	0.00410205	0.00694924	0.00704772	102.176	46.3287	104.973	47.4378	0.0609935	0.329834	0.330722	0.38386	0.30515	0.352418	0.0423324	0.101907	0.0409369	0.100927	0.0487404	0.117162	0.0471755	0.115984	0.0569758	0.136502	0.0552048	0.135163
bL28m	MRPL28	Q13084	39S ribosomal protein L28, mitochondrial	0.0161994	0.0133634	0.132093	0.146753	0.0182856	0.015569	0.336314	0.556253	0.0204576	0.0178926	0.892978	0.958559	0.0484056	0.0824583	0.10896	0.184337	0.19212	0.411667	0.0052527	0.00679692	0.00996313	0.0105459	0.0131692	0.0140843	78.3741	70.7178	98.0471	78.9958	2.85848e-09	0.000254045	0.442148	0.438312	0.370562	0.380179	0.0616383	0.0694367	0.046104	0.0619518	0.0710615	0.0800032	0.053326	0.0716882	0.0830659	0.0934709	0.0626235	0.0840641
uL29m	MRPL47	Q9HD33	39S ribosomal protein L47, mitochondrial	0.00733526	0.00258963	0.137839	0.0347486	0.00817348	0.00378908	0.546795	0.421312	0.00901824	0.00501289	0.953263	0.936968	0.17643	0.278519	0.346083	0.673278	0.63291	0.968555	0.00501893	0.00169957	0.0062707	0.00315738	0.00750968	0.00451327	121.965	91.683	130.144	91.8662	0.00028058	0.832619	0.327283	0.321421	0.297243	0.317056	0.0309606	0.0499749	0.0276425	0.0499537	0.0356636	0.0576146	0.0319047	0.0575622	0.0416475	0.0671911	0.0374482	0.0672811
uL30m	MRPL30	Q8TCC3	39S ribosomal protein L30, mitochondrial	0.00966241	0.000989493	0.11653	0.0500634	0.0118191	0.00353007	0.484791	0.499336	0.0140713	0.00648254	0.949355	0.950846	0.0662563	0.191071	0.173846	0.559109	0.498662	0.954772	0.0029851	0.0004277	0.00721581	0.0026686	0.0109182	0.00566705	64.6643	35.1929	72.1749	35.7706	0.00054723	0.561199	0.422951	0.403535	0.379389	0.376299	0.0723663	0.105142	0.0658416	0.104336	0.0837501	0.1225	0.0763557	0.121719	0.0983029	0.145672	0.0902313	0.144511
bL31m	MRPL55	Q7Z7F7	39S ribosomal protein L55, mitochondrial	0.0174899	0.0149973	0.115052	0.0832161	0.0192312	0.0169762	0.172485	0.161717	0.0210286	0.0190646	0.293138	0.646619	0.0401381	0.029924	0.0656639	0.0720876	0.103703	0.191456	0.00484317	0.00190357	0.00821492	0.00758418	0.0110062	0.0122587	91.9977	80.0868	131.152	97.2685	9.89984e-18	3.45211e-08	0.403018	0.410738	0.330514	0.355065	0.0496766	0.0598846	0.0272068	0.0468539	0.0572136	0.0690875	0.0314654	0.0542904	0.066827	0.0807229	0.0369807	0.0640764
bL32m	MRPL32	Q9BYC8	39S ribosomal protein L32, mitochondrial	0.00968566	0.00051525	0.141776	0.0314956	0.0107403	0.00277205	0.579406	0.445155	0.0118231	0.00579504	0.95957	0.942112	0.214712	0.230503	0.429819	0.637092	0.855011	0.965643	0.00756996	0.000279216	0.00915473	0.00218875	0.0106171	0.00516952	109.846	33.5089	114.343	33.5322	0.0111422	0.977023	0.347026	0.399505	0.31717	0.395101	0.037506	0.120648	0.0353353	0.120591	0.0431755	0.139088	0.0407998	0.139067	0.0504272	0.16246	0.0478484	0.16243
bL33m	MRPL33	O75394	39S ribosomal protein L33, mitochondrial	0.0120153	0.0333894	0.0513161	0.0473866	0.0136583	0.0442658	0.480926	0.472654	0.0153806	0.0577529	0.947001	0.947122	0.270279	0.130951	0.636954	0.551449	0.961246	0.954812	0.0105574	0.0284695	0.0126545	0.0407259	0.0145775	0.0545516	84.6341	6.93938	85.2179	7.53824	0.557779	0.54944	0.375416	0.682442	0.359532	0.656317	0.0557692	0.179596	0.0554432	0.178804	0.0642391	0.208009	0.0639795	0.207508	0.0751593	0.243927	0.0750023	0.243334
bL34m	MRPL34	Q9BQ48	39S ribosomal protein L34, mitochondrial	0.0102804	0.00971595	0.135694	0.0387352	0.0111544	0.0182765	0.584131	0.483331	0.0120327	0.0293004	0.959368	0.948169	0.263661	0.103514	0.520206	0.527681	0.902307	0.949994	0.00864682	0.00686682	0.00989187	0.0162736	0.0110222	0.0278102	123.138	-0.22444	127.23	0.11457	0.0167071	0.712476	0.325483	0.625268	0.301708	0.606378	0.0303431	0.19665	0.028799	0.1961	0.0349598	0.233373	0.0331917	0.233243	0.0408691	0.28113	0.0388053	0.281135
bL35m	MRPL35	Q9NZE8	39S ribosomal protein L35, mitochondrial	4.89235e-05	3.38896e-05	0.0223754	0.0181974	0.000695245	0.000460002	0.375041	0.327373	0.00318173	0.00209675	0.928308	0.91677	0.287818	0.325325	0.704103	0.737822	0.973037	0.976682	5.20122e-05	3.34451e-05	0.000700463	0.000462392	0.00326047	0.00207745	-0.500457	1.00388	-0.509968	0.997274	1	1	0.274992	0.263666	0.275155	0.263732	0.191802	0.191833	0.195133	0.194865	0.236025	0.228729	0.239967	0.232415	0.295694	0.276379	0.300191	0.281859
mL37	MRPL37	Q9BZE1	39S ribosomal protein L37, mitochondrial	0.00619662	0.0099437	0.155875	0.165498	0.00734937	0.0108177	0.491541	0.631482	0.0085458	0.011717	0.94612	0.966594	0.0908337	0.315613	0.168538	0.561615	0.262686	0.918902	0.00132289	0.00837482	0.00321582	0.00966576	0.00486043	0.0107978	99.2806	121.543	115.448	125.119	9.51704e-08	0.0279947	0.343998	0.333163	0.290421	0.308468	0.0443583	0.0311274	0.0348339	0.0297737	0.0510417	0.0358928	0.0402555	0.03428	0.0595827	0.0419459	0.0471449	0.0401347
mL38	MRPL38	Q96DV4	39S ribosomal protein L38, mitochondrial	0.00314842	0.00176313	0.0294236	0.0257367	0.00420644	0.00244152	0.400012	0.359028	0.00528423	0.00312618	0.930972	0.919928	0.316606	0.34121	0.712151	0.744344	0.973179	0.976766	0.00239937	0.00115151	0.00365961	0.00200003	0.00484788	0.00278946	99.7848	125.777	99.828	125.861	0.957675	0.91931	0.318783	0.287643	0.315313	0.283689	0.0438641	0.0291242	0.0440488	0.0291881	0.0505916	0.0335683	0.0507732	0.0336377	0.0592073	0.0393067	0.0594079	0.0394556
mL39	MRPL39	Q9NYK5	39S ribosomal protein L39, mitochondrial	0.010181	0.00713169	0.211741	0.16467	0.0118017	0.00857279	0.543337	0.401696	0.0135033	0.0100398	0.949833	0.915196	0.0893303	0.069921	0.148198	0.1154	0.230433	0.176806	0.00389385	0.000565783	0.00625799	0.00254083	0.00846436	0.00447555	84.4281	88.8413	100.738	111.673	8.2577e-08	1.21447e-10	0.390007	0.351016	0.31479	0.282212	0.0560592	0.052247	0.0439458	0.0371957	0.0645847	0.0601876	0.0506988	0.0429499	0.0752712	0.0703983	0.0594806	0.0503309
mL40	MRPL40	Q9NQ50	39S ribosomal protein L40, mitochondrial	0.0155755	0.0177566	0.0662257	0.098562	0.0166457	0.0213928	0.110823	0.37645	0.0177369	0.0253523	0.224429	0.930305	0.0442098	0.0277823	0.0882083	0.129819	0.164221	0.490991	0.00675512	0.00276763	0.0101268	0.0133209	0.0124975	0.0203353	118.721	46.5774	143.976	54.6787	1.07663e-11	0.000303149	0.379659	0.482952	0.341989	0.424533	0.0324944	0.101504	0.0221986	0.0926423	0.0374932	0.116731	0.0257039	0.107206	0.0438419	0.136178	0.0302695	0.125692
mL41	MRPL41	Q8IXM3	39S ribosomal protein L41, mitochondrial	0.0100229	0.0125439	0.100417	0.1235	0.0116433	0.0147837	0.184521	0.535425	0.0133178	0.0171208	0.540023	0.954868	0.0421588	0.0975632	0.0715854	0.249117	0.144045	0.737526	0.000481577	0.00723077	0.00322071	0.0112539	0.00635629	0.0147457	85.6422	67.9937	109.293	73.2967	5.35092e-11	0.00497668	0.388182	0.403121	0.330739	0.354624	0.0549796	0.0724021	0.0387507	0.0681943	0.0632977	0.0834947	0.0449319	0.0788495	0.0739487	0.0974929	0.0527696	0.0923393
mL42	MRPL42	Q9Y6G3	39S ribosomal protein L42, mitochondrial	0.00740753	0.0236336	0.0768627	0.0544904	0.0120521	0.0351913	0.539534	0.521766	0.0173296	0.0507258	0.955081	0.954295	0.0921277	0.072874	0.398874	0.449435	0.928363	0.940904	0.00329574	0.0165278	0.00975009	0.031062	0.0155217	0.0480691	17.3261	7.03958	18.8546	8.04728	0.216866	0.365057	0.480441	0.654754	0.430589	0.606033	0.151004	0.137245	0.149115	0.135283	0.174798	0.171135	0.172644	0.168697	0.205475	0.218708	0.202166	0.215733
mL43	MRPL43	Q8N983	39S ribosomal protein L43, mitochondrial	0.008725	0.00659674	0.0301266	0.0266609	0.00982908	0.00825687	0.387246	0.407452	0.0109568	0.00999936	0.928328	0.935577	0.324906	0.272849	0.719587	0.679848	0.971699	0.968818	0.00784145	0.00565659	0.0091762	0.00756752	0.0104626	0.00945484	105.273	76.7353	105.395	76.7546	0.885291	0.98084	0.319715	0.343592	0.313395	0.346824	0.0402666	0.0632252	0.040278	0.0633918	0.0464606	0.0728082	0.0464706	0.0730145	0.054321	0.0851317	0.0542718	0.085285
mL44	MRPL44	Q9H9J2	39S ribosomal protein L44, mitochondrial	0.00315411	0.00504533	0.0794656	0.101974	0.00471906	0.00588294	0.56087	0.564633	0.00632739	0.00672604	0.958531	0.955582	0.209251	0.30403	0.518501	0.598346	0.937606	0.943829	0.00147702	0.00386794	0.00364802	0.00503667	0.00551432	0.00605589	75.5731	117.941	76.9072	119.928	0.263415	0.137133	0.338251	0.296352	0.310481	0.277326	0.0643172	0.03299	0.0636051	0.0321638	0.0740938	0.0380062	0.0731726	0.0370916	0.0865894	0.0445465	0.0856647	0.0434743
mL45	MRPL45	Q9BRJ2	39S ribosomal protein L45, mitochondrial	0.00811241	0.00455951	0.11534	0.0608317	0.00892777	0.00588159	0.56143	0.514062	0.00976042	0.00727587	0.955589	0.952148	0.284739	0.194859	0.587004	0.542979	0.939498	0.944217	0.00674079	0.00285311	0.00794463	0.00486879	0.00897908	0.0064697	124.359	88.2904	127.086	89.6287	0.0654136	0.262306	0.330977	0.339543	0.311778	0.320426	0.0297442	0.0527504	0.0287085	0.0517511	0.0343177	0.0607478	0.0331616	0.0598024	0.0401934	0.0708846	0.038802	0.0699667
mL46	MRPL46	Q9H2W6	39S ribosomal protein L46, mitochondrial	0.00349706	0.0026992	0.0103862	0.0063336	0.00431959	0.00350584	0.205902	0.148543	0.00516509	0.00432634	0.85126	0.790415	0.353103	0.336535	0.777596	0.786505	0.98166	0.98132	0.00305956	0.00233537	0.00399223	0.0032435	0.00491363	0.00415456	115.534	115.425	116.364	116.686	0.436095	0.283287	0.300953	0.297552	0.303394	0.299389	0.0341822	0.034322	0.0347235	0.0347671	0.0394417	0.0395466	0.0399897	0.0402008	0.0462333	0.0462007	0.0468101	0.0470709
mL48	MRPL48	Q96GC5	39S ribosomal protein L48, mitochondrial	0.00582614	0.00626844	0.0576641	0.0929765	0.00724033	0.00837212	0.490258	0.528389	0.00870697	0.0105295	0.948953	0.953063	0.21853	0.0764567	0.579371	0.234283	0.953975	0.780884	0.00435036	0.00136541	0.00625739	0.00529998	0.00792803	0.00864013	86.0422	63.1113	87.1558	68.787	0.32836	0.00342806	0.348858	0.39864	0.333117	0.364133	0.0546708	0.0784338	0.0539383	0.074233	0.0628358	0.0901158	0.0622912	0.0858025	0.0734864	0.105024	0.0727804	0.100273
mL49	MRPL49	Q13405	39S ribosomal protein L49, mitochondrial	0.00924516	2.44937e-05	0.133777	0.0134342	0.010511	0.000319477	0.587511	0.271604	0.0118181	0.00132939	0.959183	0.901112	0.22576	0.359541	0.465764	0.760204	0.910456	0.978676	0.00721626	2.32613e-05	0.00905734	0.000303291	0.0107247	0.00127166	97.4598	40.6694	100.398	40.6364	0.0529462	1	0.335657	0.296302	0.305106	0.296232	0.0455165	0.111961	0.0438754	0.11326	0.052459	0.128909	0.0507024	0.130228	0.0615837	0.150193	0.0592878	0.152099
mL50	MRPL50	Q8N5N7	39S ribosomal protein L50, mitochondrial	0.00572193	0.00130179	0.08786	0.0329141	0.00675499	0.00278165	0.556918	0.424227	0.007817	0.00428244	0.957246	0.936285	0.252985	0.285472	0.553077	0.675295	0.941302	0.969008	0.00425896	0.000649058	0.0057557	0.00217458	0.00704632	0.00376553	105.281	77.2645	107.19	77.2842	0.148247	0.980483	0.321887	0.318843	0.300008	0.315184	0.0402788	0.062586	0.0393754	0.0627713	0.0464271	0.0721115	0.0454086	0.0724537	0.0543999	0.0843465	0.0531894	0.0846897
mL51	MRPL51	Q4U2R6	39S ribosomal protein L51, mitochondrial	0.00460437	0.000469588	0.0373362	0.0364201	0.00638791	0.00452177	0.45059	0.475564	0.00831876	0.0128624	0.942031	0.948386	0.252213	0.155651	0.650298	0.581188	0.964171	0.960911	0.00348124	0.000389534	0.00560888	0.00398908	0.00766179	0.0121763	66.5893	-0.537551	66.6834	-0.404706	0.910228	0.875601	0.358417	0.512107	0.350267	0.496017	0.0701837	0.191644	0.0701087	0.191363	0.0811172	0.232473	0.0812052	0.232318	0.0952501	0.287308	0.0951947	0.28712
mL52	MRPL52	Q86TS9	39S ribosomal protein L52, mitochondrial	0.0014643	0.0001402	0.0457111	0.0294128	0.00444712	0.00199215	0.485219	0.430729	0.00777987	0.00974173	0.948337	0.938801	0.180484	0.209274	0.563047	0.645141	0.954463	0.965213	0.000675909	0.000142315	0.00350499	0.00205041	0.00695115	0.010318	30.0164	0.885001	30.4393	0.874365	0.655185	1	0.461721	0.274985	0.444403	0.275274	0.131108	0.141244	0.130974	0.145317	0.150449	0.196881	0.150073	0.202451	0.174717	0.28016	0.174666	0.287616
mL53	MRPL53	Q96EL3	39S ribosomal protein L53, mitochondrial	0.0140415	0.00232539	0.0852508	0.0475987	0.0149042	0.00503303	0.501791	0.484808	0.015799	0.00797596	0.946731	0.948648	0.312355	0.184748	0.659377	0.571775	0.958331	0.955397	0.0127557	0.00118419	0.0139319	0.00403635	0.0150182	0.00709863	128.449	38.2298	130.694	38.7472	0.105923	0.596026	0.356144	0.408338	0.340626	0.40041	0.027923	0.108013	0.0271592	0.107542	0.0321602	0.124893	0.031248	0.124411	0.0376936	0.146526	0.0364853	0.146205
mL54	MRPL54	Q6P161	39S ribosomal protein L54, mitochondrial	0.0243679	0.0180753	0.39236	0.055204	0.0279356	0.0235819	0.743284	0.494344	0.0317695	0.0300479	0.975876	0.948166	0.0667017	0.13194	0.0964141	0.513155	0.137298	0.950119	0.0110565	0.0145433	0.0148085	0.0213868	0.0185971	0.0279291	57.5064	20.1041	82.2561	21.1077	1.78377e-11	0.36655	0.436746	0.575229	0.262242	0.537	0.085593	0.153109	0.058562	0.151998	0.0984643	0.175267	0.0675662	0.174232	0.11516	0.203537	0.0790247	0.202228
mL62	ICT1	Q14197	Peptidyl-tRNA hydrolase ICT1, mitochondrial	0.00685913	0.00279218	0.0391135	0.0742139	0.00770349	0.00427517	0.436545	0.540653	0.00857759	0.00580174	0.933395	0.95266	0.341445	0.19476	0.713972	0.496474	0.972353	0.939615	0.00603183	0.00117348	0.00709213	0.00318613	0.00808366	0.0049943	118.914	78.0247	119.425	79.5034	0.599699	0.227927	0.327687	0.33976	0.317945	0.313051	0.0323987	0.061941	0.032206	0.0610679	0.0373612	0.07135	0.037177	0.0701799	0.0437015	0.0832819	0.0435568	0.0820194
mL63	MRPL57	Q9BQC6	Ribosomal protein 63, mitochondrial	0.00571066	0.00769025	0.0220221	0.0428695	0.00702451	0.0107525	0.37251	0.479814	0.0083903	0.0140222	0.929166	0.948664	0.310806	0.199268	0.716186	0.597366	0.973388	0.96097	0.00490013	0.00608502	0.00643933	0.00967139	0.00791576	0.0131475	89.7076	40.2999	89.9338	40.4839	0.797544	0.831906	0.324003	0.422111	0.324861	0.402723	0.0515306	0.111983	0.0517643	0.11191	0.0593907	0.128702	0.0596743	0.128607	0.0695497	0.149967	0.0697568	0.149818
mL64	GADD45GIP1	Q8TAE8	Growth arrest and DNA damage-inducible proteins-interacting protein 1	0.0121334	0.0122034	0.15959	0.232676	0.014397	0.0177542	0.603937	0.565617	0.016808	0.0239868	0.963175	0.952006	0.093162	0.0330546	0.200519	0.0551124	0.501761	0.122393	0.00595417	0.000366329	0.00987118	0.00389002	0.0135023	0.0112466	66.7972	14.4146	73.4095	25.8105	0.00134376	1.12416e-05	0.431525	0.579601	0.364159	0.424187	0.0739115	0.166704	0.0674389	0.143056	0.085054	0.190937	0.0779889	0.16457	0.0994318	0.221261	0.0912633	0.192535
mL65	MRPS30	Q9NP92	28S ribosomal protein S30, mitochondrial	0.000285193	0.00263121	0.0453512	0.026082	0.00193782	0.00406065	0.485041	0.395276	0.00434171	0.00557914	0.946228	0.930116	0.235058	0.282574	0.606637	0.693559	0.959899	0.970699	0.000149044	0.00185702	0.00142567	0.00348511	0.00379826	0.0050563	42.633	79.7438	43.2323	79.7429	0.549211	1	0.386212	0.342105	0.358498	0.342437	0.107735	0.060379	0.107248	0.0606304	0.123768	0.0694711	0.123197	0.0698091	0.144413	0.0810221	0.143215	0.0815811
mL66	MRPS18A	Q9NVS2	28S ribosomal protein S18a, mitochondrial	0.00719922	0.000132241	0.0157376	0.0199574	0.00807159	0.00120965	0.25766	0.384813	0.00893822	0.00321226	0.87398	0.931314	0.344315	0.276563	0.764811	0.697503	0.979942	0.972072	0.00662049	9.33797e-05	0.00762547	0.000979051	0.00862242	0.00304714	119.289	47.6353	119.446	47.635	0.854697	1	0.320918	0.349805	0.322328	0.350011	0.0323011	0.0999888	0.0326047	0.0999498	0.0371873	0.114661	0.0375438	0.114981	0.0435012	0.132996	0.0440206	0.134189
bS1m	MRPS28	Q9Y2Q9	28S ribosomal protein S28, mitochondrial	0.00828334	0.00176039	0.0317171	0.0622525	0.00919025	0.00303942	0.389589	0.518665	0.0101146	0.00432505	0.928497	0.952832	0.318793	0.218912	0.716657	0.53043	0.97122	0.940541	0.0074435	0.000568727	0.00854707	0.00211961	0.00964302	0.00361875	117.13	87.7088	117.464	89.1507	0.716307	0.236486	0.346281	0.320741	0.339171	0.300518	0.0333871	0.0531858	0.0332654	0.0523356	0.0384615	0.0613116	0.0384167	0.060336	0.0449209	0.0717356	0.0450435	0.0705272
uS2m	MRPS2	Q9Y399	28S ribosomal protein S2, mitochondrial	0.0127878	0.0166889	0.198674	0.290667	0.0138008	0.0178201	0.478548	0.678578	0.0148503	0.018974	0.935071	0.967651	0.132111	0.171112	0.208321	0.246748	0.290702	0.319141	0.00840473	0.0123246	0.00967619	0.0136102	0.010858	0.0148011	117.312	116.507	143.68	142.197	3.53791e-12	6.96544e-12	0.357903	0.374538	0.302199	0.309693	0.0333101	0.0337303	0.0222465	0.022637	0.0383439	0.0388337	0.025699	0.0261623	0.0448913	0.0453983	0.0301448	0.0306766
uS3m	MRPS24	Q96EL2	28S ribosomal protein S24, mitochondrial	0.01097	0.00334661	0.126506	0.112605	0.0130864	0.00613881	0.360584	0.579193	0.0153358	0.00916637	0.915833	0.959294	0.05229	0.108617	0.113474	0.279191	0.225201	0.873068	0.00214581	0.00060663	0.00612393	0.003816	0.00965813	0.00748316	69.4514	40.4321	82.5831	43.6449	1.98139e-06	0.0402443	0.395454	0.424725	0.331057	0.373545	0.0708983	0.111579	0.0592618	0.108118	0.0815691	0.128366	0.0685043	0.124554	0.0952968	0.149434	0.0804078	0.145432
uS5m	MRPS5	P82675	28S ribosomal protein S5, mitochondrial	3.16977e-05	5.70378e-05	0.00947504	0.0122136	0.000391344	0.000595404	0.220558	0.243564	0.00139542	0.00178356	0.874639	0.881099	0.348335	0.365713	0.774595	0.772583	0.980135	0.979561	2.84013e-05	4.42777e-05	0.000347707	0.000501921	0.00133826	0.00161409	67.7904	72.5765	67.7627	72.5696	1	1	0.298573	0.319177	0.298415	0.318801	0.0731118	0.0674956	0.0739523	0.068257	0.0842319	0.0777814	0.0852393	0.0786184	0.0983443	0.0909418	0.09985	0.091783
bS6m	MRPS6	P82932	28S ribosomal protein S6, mitochondrial	0.0112847	0.00135641	0.0560933	0.0323609	0.0120406	0.00424326	0.443158	0.446509	0.0128065	0.00741116	0.934639	0.944645	0.297497	0.208166	0.701027	0.624614	0.967244	0.965022	0.0102044	0.000778741	0.0112634	0.00344867	0.0122037	0.00685026	133.572	32.1685	135.117	32.195	0.213471	0.973795	0.342645	0.438268	0.331596	0.436159	0.0257466	0.12691	0.0252504	0.126719	0.029625	0.145686	0.0291182	0.146125	0.0346696	0.169676	0.0341714	0.170005
uS7m	MRPS7	Q9Y2R9	28S ribosomal protein S7, mitochondrial	0.0129655	0.0130927	0.165764	0.0916565	0.013981	0.0150726	0.511009	0.197407	0.0150246	0.0171608	0.946769	0.789018	0.14684	0.0325688	0.265137	0.0753869	0.40437	0.179877	0.00932166	0.000880851	0.0107812	0.00593217	0.012126	0.0101733	117.211	76.9348	132.25	95.9844	2.94177e-07	5.33186e-09	0.370793	0.425615	0.3285	0.370905	0.0333602	0.0629164	0.0265695	0.0482797	0.0384196	0.0725629	0.0308243	0.0559627	0.0449607	0.0849636	0.0361233	0.0657043
uS9m	MRPS9	P82933	28S ribosomal protein S9, mitochondrial	0.00149853	5.99937e-05	0.0134007	0.00980937	0.00254379	0.000583029	0.260072	0.26548	0.00361045	0.00157854	0.890449	0.892518	0.345956	0.31334	0.762085	0.758994	0.978419	0.978751	0.00100228	4.05753e-05	0.00217686	0.000451417	0.00332818	0.00147052	97.6933	92.2606	97.9649	92.2602	0.762174	1	0.300974	0.299956	0.301436	0.300154	0.0452068	0.0493901	0.0459613	0.0497474	0.0522114	0.0569781	0.052997	0.05732	0.0612284	0.0666464	0.0619226	0.0670257
uS10m	MRPS10	P82664	28S ribosomal protein S10, mitochondrial	0.0100107	0.00026622	0.0549961	0.040265	0.0119087	0.00201315	0.466555	0.468679	0.0139264	0.00480937	0.945833	0.945697	0.107092	0.224451	0.522434	0.614115	0.945063	0.963182	0.00752346	0.000155406	0.010545	0.00156256	0.0128985	0.004271	74.2698	32.2998	76.5643	32.7096	0.100806	0.663769	0.398356	0.39526	0.379926	0.377245	0.0658182	0.12618	0.0648492	0.126095	0.0757544	0.145075	0.0746875	0.144921	0.0883388	0.168455	0.0872213	0.168705
uS11m	MRPS11	P82912	28S ribosomal protein S11, mitochondrial	0.00627481	2.78825e-05	0.0822826	0.0149444	0.00751613	0.000375394	0.540758	0.28599	0.00883027	0.00152774	0.956576	0.899196	0.204637	0.348439	0.507708	0.750547	0.929741	0.977057	0.00448639	2.59995e-05	0.00636473	0.000355911	0.00792855	0.0014719	94.2653	34.3397	96.4005	34.329	0.118221	1	0.352251	0.323618	0.334158	0.32356	0.0479951	0.123486	0.0468289	0.124815	0.0552039	0.141843	0.0540246	0.143632	0.0645271	0.165102	0.0630106	0.166757
uS12m	MRPS12	O15235	28S ribosomal protein S12, mitochondrial	0.0117254	0.019429	0.171638	0.127985	0.0135399	0.021785	0.597882	0.521529	0.0154514	0.0242309	0.961571	0.95088	0.123866	0.0678476	0.249939	0.193563	0.601942	0.377499	0.00715605	0.0108581	0.010124	0.016014	0.0129495	0.0195551	79.3935	76.2386	85.6696	85.871	0.00188062	6.5567e-05	0.3868	0.444324	0.333792	0.383761	0.0606929	0.063674	0.0556642	0.0554817	0.0698343	0.0734144	0.0642564	0.0642088	0.0815689	0.0858192	0.0752527	0.0752247
uS14m	MRPS14	O60783	28S ribosomal protein S14, mitochondrial	0.00654558	0.00823923	0.0216732	0.0562063	0.00795041	0.0095991	0.355579	0.481553	0.00942551	0.011003	0.924098	0.946208	0.310092	0.214651	0.725518	0.58565	0.973018	0.952614	0.00581133	0.00666673	0.0073917	0.0085945	0.00899575	0.0102428	86.4051	92.3022	86.8068	93.6449	0.669156	0.261142	0.337904	0.34074	0.34092	0.324399	0.054225	0.0494481	0.0544654	0.0488729	0.0625727	0.0569404	0.0629023	0.0563054	0.0731261	0.0664761	0.0736243	0.0658578
uS15m	MRPS15	P82914	28S ribosomal protein S15, mitochondrial	0.00474678	0.00607543	0.233194	0.061288	0.0060324	0.00803022	0.687201	0.515141	0.00737105	0.0100926	0.970099	0.951792	0.172649	0.196522	0.303691	0.54872	0.722684	0.948337	0.00192082	0.00426073	0.00389662	0.00689871	0.00583195	0.00920179	90.0476	64.157	95.5923	64.93	0.00390835	0.461625	0.345253	0.374979	0.297813	0.347761	0.0511985	0.0729371	0.0476458	0.0725687	0.0590275	0.0843207	0.0550289	0.0837229	0.0690971	0.0989246	0.0646584	0.098088
bS16m	MRPS16	Q9Y3D3	28S ribosomal protein S16, mitochondrial	0.00570171	0.0113656	0.111494	0.471581	0.00667099	0.0130981	0.564885	0.805832	0.00764643	0.0148814	0.959198	0.98286	0.244855	0.119438	0.519763	0.160326	0.927822	0.223789	0.0041145	0.0054503	0.00559232	0.00742158	0.00682089	0.00939452	109.624	83.4367	112.202	102.658	0.0759229	4.48888e-09	0.317765	0.347719	0.295432	0.250345	0.0375705	0.0569756	0.036415	0.0427101	0.0432959	0.0655733	0.041994	0.0491759	0.0505806	0.0765492	0.049225	0.0576672
uS17m	MRPS17	Q9Y2R5	28S ribosomal protein S17, mitochondrial	0.00523396	0.00811626	0.00322573	0.0253868	0.00576029	0.00912779	0.0786364	0.367116	0.00630476	0.0101792	0.547227	0.924158	0.25798	0.271861	0.78709	0.707969	0.982544	0.971791	0.00495343	0.00722106	0.00559016	0.00848984	0.00621503	0.00968454	145.692	109.926	147.405	110.654	0.180211	0.482513	0.288945	0.344369	0.292072	0.336851	0.0212383	0.0373587	0.0214856	0.03743	0.0244697	0.0431006	0.0248476	0.043138	0.0286778	0.05053	0.0291589	0.0504657
bS18m	MRPS18C	Q9Y3D5	28S ribosomal protein S18c, mitochondrial	0.0017624	0.000113978	0.0529875	0.0305657	0.00349549	0.0014101	0.509807	0.431243	0.00528967	0.00557026	0.950848	0.938438	0.211532	0.234283	0.55868	0.655306	0.953112	0.966536	0.000658441	0.000103087	0.0026234	0.00132246	0.00457189	0.00542621	67.3891	1.62642	68.1596	1.61248	0.462779	1	0.324445	0.42933	0.307483	0.429051	0.0732098	0.182994	0.0727383	0.184405	0.084338	0.221087	0.0836362	0.223151	0.0987334	0.27152	0.0975908	0.274259
bS21m	MRPS21	P82921	28S ribosomal protein S21, mitochondrial	0.0121208	0.00013921	0.120783	0.0227244	0.0137795	0.0015688	0.603274	0.413352	0.0155353	0.00492822	0.961979	0.938062	0.208963	0.234712	0.451794	0.670072	0.905385	0.970034	0.00953818	0.000121282	0.0120721	0.00139771	0.0141863	0.00486109	84.6945	11.5593	87.4149	11.5522	0.0658454	1	0.381443	0.450621	0.341581	0.450098	0.0557683	0.164981	0.0538797	0.165592	0.0642387	0.191235	0.0622126	0.19202	0.0750325	0.224634	0.0726661	0.226079
mS22	MRPS22	P82650	28S ribosomal protein S22, mitochondrial	0.00621891	0.00597483	0.0284737	0.0241741	0.00719289	0.00675336	0.38683	0.331991	0.00820005	0.00754568	0.926205	0.911908	0.32303	0.337158	0.718784	0.748319	0.972393	0.975683	0.00540469	0.00526392	0.0066051	0.00625487	0.00774677	0.00716791	108.94	123.734	109.051	123.818	0.895183	0.919236	0.338412	0.325606	0.333609	0.321626	0.0379758	0.0300391	0.0380141	0.0301686	0.0438274	0.0346679	0.0439026	0.0347622	0.0513112	0.0405923	0.0513381	0.0407107
mS23	MRPS23	Q9Y3D9	28S ribosomal protein S23, mitochondrial	0.0141824	0.015074	0.191903	0.117203	0.0150628	0.0163431	0.536444	0.42122	0.0159531	0.0176385	0.950622	0.939034	0.178474	0.110512	0.294821	0.245043	0.421341	0.430455	0.0109302	0.0105114	0.0121035	0.0127278	0.0132007	0.0146227	128.415	107.808	146.835	120.384	1.00056e-08	3.45454e-06	0.354034	0.376388	0.312427	0.33519	0.0278871	0.0386719	0.0211746	0.0326988	0.0321696	0.0445844	0.0244854	0.0377625	0.0377278	0.0521704	0.0286853	0.0444131
mS25	MRPS25	P82663	28S ribosomal protein S25, mitochondrial	0.00624931	0.00350507	0.029836	0.0424375	0.00686618	0.00511059	0.337252	0.4581	0.00748393	0.00678578	0.907038	0.942638	0.361389	0.234642	0.760223	0.625826	0.97695	0.9632	0.00560086	0.0023073	0.00637413	0.00433207	0.00712544	0.00612102	139.066	74.5847	139.365	74.916	0.741926	0.718008	0.317016	0.358974	0.311368	0.350267	0.0235427	0.0653992	0.0235806	0.0651795	0.0271724	0.0752552	0.0271991	0.0752331	0.0317683	0.0881669	0.0318291	0.087832
mS26	MRPS26	Q9BYN8	28S ribosomal protein S26, mitochondrial	0.012354	0.00979716	0.191996	0.11704	0.0133867	0.0116291	0.622408	0.492788	0.0144557	0.013513	0.965491	0.951082	0.197884	0.073985	0.349478	0.189868	0.598088	0.443899	0.00955013	0.00377987	0.011046	0.00741536	0.0125094	0.0104702	115.37	77.1756	123.89	85.4658	0.000199573	0.000250965	0.36602	0.401497	0.328417	0.354677	0.0343222	0.0627214	0.030352	0.0565802	0.0395585	0.072314	0.0350381	0.0652628	0.0462386	0.0845358	0.0411201	0.0766649
mS27	MRPS27	Q92552	28S ribosomal protein S27, mitochondrial	0.0136408	0.013688	0.163122	0.0751093	0.0144477	0.0144766	0.53751	0.127922	0.0152615	0.0152814	0.955478	0.270597	0.190151	0.0709942	0.344853	0.123157	0.522065	0.209621	0.0109273	0.00799908	0.0120399	0.00993475	0.0131008	0.0113194	133.356	134.94	147.554	166.051	6.82344e-07	3.08174e-14	0.36391	0.365303	0.3315	0.331454	0.0257706	0.0251887	0.0209738	0.0156761	0.0297126	0.0290388	0.0241585	0.0181192	0.0348593	0.0339321	0.0284191	0.0213803
mS29	DAP3	P51398	28S ribosomal protein S29, mitochondrial	0.00553403	0.00716575	0.130569	0.167109	0.00642996	0.00787063	0.557825	0.610081	0.00732493	0.0085841	0.958438	0.961477	0.187425	0.24658	0.376937	0.44315	0.768267	0.779598	0.0034612	0.00541992	0.0048578	0.00646241	0.00613833	0.0074595	115.19	131.244	120.931	137.632	0.00321231	0.00168046	0.328636	0.321675	0.302651	0.296191	0.0344443	0.0267025	0.0320032	0.0243766	0.0396746	0.0307496	0.0369151	0.0281142	0.046363	0.0359886	0.0433395	0.0329747
mS31	MRPS31	Q92665	28S ribosomal protein S31, mitochondrial	0.00892132	0.00693817	0.0910859	0.0489793	0.0102342	0.00861311	0.478891	0.478425	0.0116049	0.0103478	0.948431	0.942882	0.0936775	0.244064	0.282689	0.618154	0.706278	0.961017	0.00485448	0.00562135	0.00766409	0.00770926	0.00983064	0.00960639	95.1179	77.6726	102.003	78.1293	0.00102282	0.633363	0.362318	0.379204	0.331696	0.361526	0.047161	0.0622107	0.0438264	0.0621477	0.0544514	0.0717082	0.0505	0.071457	0.0637516	0.0840048	0.0592594	0.083412
mS33	MRPS33	Q9Y291	28S ribosomal protein S33, mitochondrial	0.00786952	0.000107909	0.00971646	0.0159814	0.00881038	0.00119243	0.218517	0.370897	0.00978912	0.00357933	0.865013	0.924577	0.31696	0.258483	0.772982	0.699812	0.980175	0.971935	0.00731271	8.7478e-05	0.00841249	0.00103509	0.00950837	0.00364602	113.822	29.8123	114.682	29.8107	0.423321	1	0.326633	0.403757	0.331301	0.403665	0.035223	0.131433	0.0355005	0.132463	0.0405378	0.151089	0.0409669	0.152176	0.0473936	0.175695	0.0480658	0.176693
mS34	MRPS34	P82930	28S ribosomal protein S34, mitochondrial	0.011108	0.0168183	0.0747777	0.107889	0.0116934	0.0180895	0.384862	0.236986	0.012286	0.0194038	0.937306	0.804452	0.143766	0.0771979	0.40851	0.150702	0.733152	0.286512	0.00897951	0.0100909	0.010111	0.0127833	0.0110028	0.0148539	149.094	109.276	160.373	130.122	1.26358e-05	8.84241e-10	0.338118	0.397322	0.319341	0.349754	0.0201163	0.0378013	0.0174594	0.0278117	0.0231884	0.0435495	0.0200744	0.0321351	0.0271273	0.0508796	0.023592	0.0378102
mS35	MRPS35	P82673	28S ribosomal protein S35, mitochondrial	0.0131476	0.0147026	0.130597	0.128371	0.0146315	0.0163739	0.477741	0.426408	0.0161796	0.0181166	0.94364	0.937547	0.10526	0.0862796	0.229531	0.190722	0.446398	0.35577	0.00826436	0.0083666	0.0108824	0.0116025	0.0132085	0.0142221	93.9258	88.768	103.648	100.302	5.99649e-05	9.79439e-06	0.399768	0.419617	0.353324	0.371271	0.0482479	0.0522418	0.0421243	0.0447511	0.055517	0.0602594	0.0487201	0.0517145	0.0648364	0.0704593	0.057244	0.0605094
mS37	CHCHD1	Q96BP2	Coiled-coil-helix-coiled-coil-helix domain-containing protein 1	0.0477971	0.0533344	0.0128913	0.0140165	0.0503298	0.0660114	0.128909	0.211958	0.0530163	0.0819455	0.701309	0.872814	0.226154	0.0912217	0.733279	0.658289	0.979174	0.969586	0.0464774	0.0506987	0.0495312	0.0643839	0.0526683	0.0886553	104.999	17.0565	105.288	17.3375	0.74919	0.754986	0.495192	0.627419	0.487451	0.639122	0.0403747	0.152075	0.0407313	0.152836	0.0466118	0.175777	0.0470558	0.177219	0.0545372	0.206243	0.0552046	0.207887
mS39	PTCD3	Q96EY7	Pentatricopeptide repeat domain-containing protein 3, mitochondrial	0.00473053	0.00702298	0.0296127	0.0907297	0.00591501	0.00798839	0.388849	0.54102	0.00712088	0.00897847	0.928288	0.956324	0.313949	0.212545	0.70841	0.514441	0.971455	0.921802	0.00398196	0.00535912	0.00534739	0.00684982	0.00667223	0.00809915	95.2595	112.078	95.2933	115.247	0.966828	0.0420375	0.34206	0.350995	0.339014	0.337896	0.0472719	0.0361523	0.0473245	0.0349051	0.0543887	0.0416995	0.0545576	0.0403355	0.063582	0.0488562	0.0638391	0.0472972
mS40	MRPS18B	Q9Y676	28S ribosomal protein S18b, mitochondrial	0.0112825	0.00836642	0.140281	0.122792	0.0127753	0.0101598	0.572799	0.558991	0.0143307	0.0120089	0.960097	0.956109	0.14555	0.110123	0.313435	0.264299	0.729962	0.733441	0.00778764	0.0041307	0.0102233	0.00733669	0.012456	0.0100835	90.9998	76.3708	96.5203	81.4061	0.00400359	0.00650442	0.380708	0.383656	0.341554	0.336528	0.050525	0.063655	0.0470922	0.0597371	0.0582097	0.0732003	0.054255	0.0689325	0.0680323	0.0855642	0.0635926	0.0807508
TFB1M	TFB1M	Q8WVM0	Dimethyladenosine transferase 1, mitochondrial	0.00736321	0.0208534	0.0391822	0.0550805	0.0122637	0.0312585	0.473211	0.49749	0.0179294	0.0446251	0.947308	0.948708	0.161146	0.10427	0.579745	0.502913	0.956956	0.948135	0.0055826	0.0163859	0.0109785	0.0280836	0.0168502	0.0416523	9.42375	-12.4346	9.54271	-11.8734	0.887845	0.570513	0.583095	0.812183	0.5689	0.760104	0.179715	0.250027	0.179736	0.248697	0.205763	0.284887	0.205613	0.283818	0.23789	0.327742	0.238237	0.326472
METTL15	METTL15	A6NJ78	Probable methyltransferase-like protein 15	0.0503207	0.0999756	0.0543053	0.0350941	0.0660396	0.214552	0.459899	0.388011	0.0872156	0.612525	0.943044	0.934527	0.108757	0.0425129	0.544437	0.448926	0.952497	0.947069	0.0426056	0.0778285	0.0603476	0.218597	0.0832595	0.842143	8.41676	-0.631852	9.58706	0.467518	0.310274	0.333081	0.715822	0.829552	0.664175	0.674482	0.174414	0.1941	0.174004	0.192676	0.202118	0.235643	0.201712	0.235107	0.237604	0.292124	0.237094	0.29035
NSUN4	NSUN4	Q96CB9	5-methylcytosine rRNA methyltransferase NSUN4	0.0320752	0.230561	0.331441	0.0631192	0.0586375	0.398672	0.737658	0.490425	0.453479	0.753664	0.97548	0.945983	0.0134313	0.0138195	0.0402812	0.358808	0.263379	0.929033	0.00223046	0.0262058	0.0180544	0.356379	0.0545923	0.87754	-28.2329	-11.6868	-20.6412	-6.56687	0.00050463	0.00597621	0.897962	0.621132	0.623066	0.542147	0.323486	0.246611	0.29259	0.242481	0.366702	0.280006	0.333863	0.27722	0.420247	0.321106	0.385731	0.319399
TRMT2B	TRMT2B	Q96GJ1	tRNA (uracil(54)-C(5))-methyltransferase homolog	0.0135412	0.0590157	0.0301384	0.0168791	0.0225985	0.0984675	0.461001	0.31581	0.0339907	0.219675	0.945192	0.924504	0.12704	0.0366893	0.569572	0.513142	0.955843	0.954344	0.0110542	0.0567133	0.0207156	0.10495	0.0333195	0.730468	2.12479	-1.95213	2.16781	-1.47577	0.957899	0.621043	0.570669	0.854442	0.558178	0.885615	0.184505	0.199279	0.184297	0.201783	0.219424	0.249285	0.219536	0.251343	0.265648	0.318584	0.266044	0.321691
METTL17	METTL17	Q9H7H0	Methyltransferase-like protein 17, mitochondrial	0.12369	0.285272	0.00932984	0.0747889	0.161464	0.474604	0.108011	0.538021	0.214895	0.935089	0.730603	0.954103	0.0391847	0.0418182	0.317768	0.451143	0.937373	0.940746	0.125425	0.214252	0.196054	0.464058	0.834994	0.937216	13.2197	39.0426	14.6296	40.6099	0.24416	0.208598	0.750236	0.453249	0.793073	0.238856	0.156537	0.0704144	0.155733	0.0698794	0.182378	0.0845096	0.181897	0.0839382	0.215978	0.104153	0.215715	0.103218
MCAT	SLC25A20	O43772	Mitochondrial carnitine/acylcarnitine carrier protein	0.000105591	3.89074e-05	0.0238286	0.0171242	0.00139399	0.000503033	0.421516	0.321476	0.00541205	0.00216669	0.939805	0.915567	0.224639	0.323777	0.659291	0.738281	0.968594	0.976165	9.37113e-05	3.62038e-05	0.0013174	0.000490389	0.00560495	0.00211929	-7.41478	-3.71126	-7.421	-3.73945	1	1	0.578216	0.476982	0.578202	0.477027	0.236072	0.220158	0.23757	0.221928	0.274884	0.251157	0.276343	0.253514	0.323391	0.289381	0.3254	0.292213
ERAL1	ERAL1	O75616	GTPase Era, mitochondrial	0.158153	0.146951	0.00347442	0.00249115	0.182097	0.171036	0.0453013	0.031555	0.210327	0.199344	0.164493	0.124978	0.0872872	0.102278	0.245102	0.236396	0.759329	0.573183	0.179842	0.178845	0.276242	0.266124	0.698621	0.584637	44.5652	34.8873	48.6787	40.4903	0.016349	0.00368704	0.637745	0.679305	0.673587	0.719762	0.104508	0.121642	0.100316	0.114087	0.120301	0.139859	0.115928	0.131818	0.139987	0.162729	0.135343	0.15419
mtRBFA	RBFA	Q8N0V3	Putative ribosome-binding factor A, mitochondrial	0.0883639	0.0796505	0.00485871	0.0335315	0.117924	0.137372	0.0656823	0.404636	0.158571	0.402013	0.616673	0.937072	0.0346992	0.0507215	0.246023	0.467703	0.934902	0.945955	0.0931875	0.0699415	0.151274	0.13609	0.761222	0.744715	6.047	2.76806	8.03631	3.02982	0.13679	0.769696	0.747249	0.888929	0.776909	0.766421	0.161124	0.175675	0.157825	0.175545	0.194069	0.212906	0.192121	0.213062	0.238166	0.263275	0.237189	0.263732
MTG3	NOA1	Q8NC60	Nitric oxide-associated protein 1	0.0449973	0.0408755	0.0744385	0.0714523	0.0628825	0.0580628	0.528139	0.52708	0.0901471	0.0833387	0.950804	0.95275	0.0641169	0.0740156	0.406387	0.426322	0.933984	0.936461	0.0317893	0.0302768	0.0549429	0.0511398	0.0834073	0.0768351	-6.06539	-8.82898	-4.36164	-7.45878	0.181999	0.254054	0.857274	0.854699	0.751093	0.759927	0.227166	0.237093	0.223906	0.234797	0.259843	0.271467	0.257052	0.269007	0.300832	0.313604	0.298487	0.31144
mtIF3	MTIF3	Q9H2K0	Translation initiation factor IF-3, mitochondrial	0.0206493	0.184189	0.0289653	0.0601661	0.0434123	0.571822	0.46416	0.515931	0.09747	0.958943	0.945803	0.953493	0.0483764	0.0451224	0.504846	0.49818	0.950673	0.950433	0.0165189	0.0693357	0.0401239	0.577702	0.159708	0.96868	-6.38022	0	-6.28534	0	0.909481	1	0.928131	NA	0.90322	NA	0.244087	0.0199017	0.244474	0.0279902	0.297673	0.0738596	0.297093	0.0919905	0.36743	0.197494	0.366837	0.215169
mtIF2	MTIF2	P46199	Translation initiation factor IF-2, mitochondrial	0.000361936	0.0163215	0.0186053	0.0442811	0.00236338	0.0255503	0.369784	0.489891	0.00532869	0.0373662	0.927726	0.95018	0.277761	0.12265	0.703462	0.540645	0.971884	0.95408	0.000253742	0.0133188	0.00200716	0.0233464	0.00493759	0.035566	30.6987	-11.3925	30.7372	-11.2062	0.962267	0.830013	0.427575	0.81129	0.426758	0.766835	0.129651	0.247079	0.130356	0.246544	0.148872	0.282376	0.149693	0.281795	0.173389	0.326246	0.173893	0.326046
MRM2	FTSJ2	Q9UI43	rRNA methyltransferase 2, mitochondrial	0.967154	0.899002	0.820731	0.581699	0.991393	0.977627	0.959725	0.912568	0.999363	0.998269	0.997634	0.994221	0.0203318	0.0331829	0.627349	0.629021	0.964816	0.969749	0.918909	0.820129	0.987198	0.966015	0.998939	0.9976	85.8355	31.5855	85.8076	31.5608	1	1	0.0658157	0.0658134	0.0658967	0.0660189	0.000668485	0.00105096	0.000703534	0.00115726	0.000898861	0.00180393	0.000969739	0.00211089	0.00128579	0.003923	0.0013899	0.00462656
MRM3	RNMTL1	Q9HC36	rRNA methyltransferase 3, mitochondrial	0.0232973	0.0139929	0.0448369	0.0438049	0.0278761	0.0192689	0.464585	0.492774	0.0330136	0.0251642	0.944118	0.948961	0.211221	0.137092	0.614209	0.540969	0.960924	0.950798	0.0208251	0.0112768	0.0261675	0.0174135	0.0314539	0.0239215	37.8715	16.9802	38.0361	17.4231	0.848257	0.642152	0.546923	0.58819	0.527447	0.575666	0.116229	0.160434	0.116203	0.160249	0.133587	0.18369	0.133437	0.183401	0.155532	0.212865	0.155182	0.21244
RPUSD4	RPUSD4	Q96CM3	RNA pseudouridylate synthase domain-containing protein 4	NA	0.0918878	NA	0.010651	NA	0.143871	NA	0.1267	NA	0.234868	NA	0.822348	NA	0.041788	NA	0.388174	NA	0.943747	NA	0.0940269	NA	0.177223	NA	0.79115	NA	0.840887	NA	1.80184	NA	0.382529	NA	0.759671	NA	0.780995	NA	0.151938	NA	0.152729	NA	0.201822	NA	0.204222	NA	0.27446	NA	0.278574
MALSU1	MALSU1	Q96EH3	Mitochondrial assembly of ribosomal large subunit protein 1	0.0460888	0.0357775	0.067109	0.0354842	0.0521099	0.0435229	0.448596	0.414705	0.058819	0.0525268	0.94077	0.937868	0.154745	0.181666	0.578258	0.633229	0.956187	0.965895	0.0407962	0.032755	0.0487199	0.0411262	0.056123	0.0506053	52.3851	24.9825	54.5379	25.404	0.116164	0.656082	0.598112	0.612004	0.552349	0.596114	0.0926928	0.138816	0.0921304	0.138754	0.106674	0.159669	0.10594	0.159949	0.124297	0.186271	0.123713	0.186459
L0R8F8	SMCR7L	L0R8F8	NA	0.02661	0.0223721	0.0800579	0.0585082	0.0287177	0.0287505	0.49607	0.512115	0.0309059	0.0362908	0.947886	0.949737	0.22435	0.143921	0.601255	0.51842	0.954399	0.94736	0.0241261	0.0186904	0.026989	0.0263154	0.0295217	0.0341919	91.3299	20.32	93.1811	20.9349	0.157054	0.540701	0.432503	0.59341	0.407212	0.538515	0.0502875	0.131613	0.049262	0.130643	0.057861	0.15455	0.0568165	0.153229	0.0675197	0.184458	0.0665533	0.1834
mtACP	NDUFAB1	O14561	Acyl carrier protein, mitochondrial	0.006522	0.000161173	0.00918911	0.0145566	0.00728089	0.0013389	0.176358	0.337018	0.00804764	0.00322144	0.81951	0.913376	0.318029	0.296608	0.775104	0.726069	0.980375	0.974264	0.00604879	0.000111717	0.00693799	0.00108916	0.00779361	0.00298064	126.463	57.9815	126.578	58.0013	0.891376	0.980445	0.31443	0.337722	0.316632	0.338476	0.0287657	0.0848972	0.0291198	0.0853185	0.0331567	0.0974747	0.033631	0.098227	0.038882	0.113821	0.0392958	0.114568
GTPBP5	MTG2	Q9H4K7	Mitochondrial ribosome-associated GTPase 2	0.138212	0.987204	0.0372002	0.923766	0.238841	0.996925	0.387497	0.987407	0.664046	0.999774	0.936515	0.999262	0.0507443	0.00846804	0.437428	0.607923	0.940232	0.970259	0.111611	0.943555	0.249345	0.995431	0.855878	0.999671	3.30453	241.723	3.4061	241.699	0.903419	1	0.569445	0.0658133	0.449289	0.0658395	0.121411	0.000429383	0.122305	0.00043997	0.167706	0.000515292	0.167479	0.000531785	0.23699	0.000637824	0.237221	0.000668953
GTPBP7	MTG1	Q9BT17	Mitochondrial ribosome-associated GTPase 1	0.150587	0.187904	0.00489048	0.00609724	0.185465	0.229668	0.0641686	0.0755951	0.228766	0.286079	0.274429	0.312858	0.0504963	0.0796925	0.255992	0.297986	0.863368	0.863838	0.167814	0.210233	0.273968	0.327739	0.788193	0.799044	17.482	28.0912	20.3332	31.1438	0.0577744	0.0472348	0.710865	0.66235	0.747234	0.711455	0.15354	0.110992	0.150004	0.107137	0.177151	0.131032	0.173252	0.126589	0.20737	0.157079	0.202756	0.152412
GTPBP10	GTPBP10	A4D1E9	GTP-binding protein 10	0.0252258	0.0242617	0.0446785	0.0881115	0.0299839	0.0311926	0.460964	0.549211	0.0353467	0.039188	0.947266	0.95462	0.19025	0.0996519	0.596703	0.38948	0.957548	0.917763	0.0223584	0.017671	0.0280774	0.027396	0.0337923	0.0361407	37.9786	16.3907	38.429	18.074	0.637407	0.185758	0.545019	0.651496	0.530209	0.580629	0.116014	0.161584	0.115683	0.159533	0.133407	0.185454	0.133042	0.182652	0.155142	0.215298	0.155115	0.212066
MTERF4	MTERF4	Q7Z6M4	Transcription termination factor 4, mitochondrial;mTERF domain-containing protein 2 processed	0.0337758	0.131486	0.0290235	0.0467429	0.061136	0.332717	0.472365	0.474509	0.13409	0.924401	0.950696	0.947621	0.0370698	0.034126	0.443053	0.454752	0.940524	0.947157	0.0250206	0.0999836	0.0552588	0.350381	0.344616	0.930726	-9.88917	4.84845	-8.9251	5.90833	0.381337	0.346497	0.909046	0.711858	0.79141	0.461786	0.258347	0.103215	0.256324	0.106446	0.304985	0.147127	0.303642	0.146528	0.36454	0.210483	0.362323	0.209749
DDX28	DDX28	Q9NUL7	Probable ATP-dependent RNA helicase DDX28	0.108692	0.126861	0.015256	0.00438795	0.130069	0.147793	0.169739	0.0511405	0.156882	0.173568	0.835425	0.245873	0.0632261	0.0503045	0.588171	0.212342	0.962771	0.871639	0.101852	0.136453	0.129509	0.210814	0.277056	0.771134	34.0937	37.5347	34.4194	40.5762	0.721983	0.0477641	0.685062	0.693703	0.707847	0.735822	0.123442	0.117119	0.124002	0.113738	0.141502	0.134194	0.142777	0.131454	0.164639	0.15622	0.165874	0.153617
MTERF3	MTERF3	Q96E29	Transcription termination factor 3, mitochondrial	0.116839	0.119238	0.00617302	0.00413788	0.147074	0.147419	0.0820575	0.0560669	0.187068	0.182955	0.683349	0.374779	0.0424159	0.0517863	0.275339	0.217653	0.934904	0.893613	0.120783	0.129469	0.181505	0.205071	0.712233	0.752966	11.2042	10.8934	13.2117	13.6732	0.134327	0.0620549	0.745436	0.737978	0.788673	0.77935	0.162734	0.173894	0.160911	0.170655	0.189749	0.199428	0.188157	0.196594	0.224552	0.23215	0.223277	0.228391
FASTKD2	FASTKD2	Q9NYY8	FAST kinase domain-containing protein 2	0.0146729	0.0209957	0.0293815	0.0457731	0.0182633	0.0232913	0.416186	0.411806	0.0221751	0.0256852	0.934386	0.935849	0.253443	0.203934	0.665274	0.639274	0.965959	0.962602	0.0133314	0.0190866	0.0171855	0.0219684	0.0212285	0.0246722	40.3996	78.388	40.547	79.5707	0.862917	0.306446	0.493279	0.460738	0.498077	0.443164	0.111755	0.0614873	0.111981	0.0615009	0.128416	0.0709261	0.128834	0.07068	0.149624	0.0828814	0.150003	0.0825941
RPUSD3	RPUSD3	Q6P087	RNA pseudouridylate synthase domain-containing protein 3	0.0948693	0.0937372	0.00593973	0.00179892	0.114801	0.110579	0.0756634	0.0254739	0.139658	0.130848	0.717261	0.126119	0.0333105	0.0564941	0.303923	0.156814	0.944487	0.753756	0.0949193	0.10625	0.13029	0.166811	0.655592	0.528477	22.1182	24.95	23.9396	29.8368	0.161786	0.00754526	0.712365	0.701377	0.758541	0.741103	0.134943	0.123645	0.135183	0.115801	0.157052	0.144775	0.15689	0.136614	0.185684	0.17213	0.185371	0.163983
PTCD1	PTCD1	O75127	Pentatricopeptide repeat-containing protein 1, mitochondrial	0.104864	0.0997387	0.0178163	0.00493084	0.113942	0.108253	0.096306	0.0517888	0.124019	0.117663	0.603476	0.272115	0.0361211	0.0747778	0.544851	0.407646	0.965426	0.941848	0.101912	0.10101	0.116043	0.11466	0.226584	0.260815	80.0766	77.6179	80.4296	79.5	0.702561	0.15226	0.627024	0.62439	0.639543	0.65133	0.0600502	0.0585718	0.060676	0.0571789	0.0690996	0.067595	0.0681389	0.0666507	0.0807859	0.0793451	0.0803305	0.0785367
TRUB2	TRUB2	O95900	Probable tRNA pseudouridine synthase 2	0.00919886	0.00791261	0.233592	0.0038667	0.013011	0.00864032	0.710935	0.118328	0.0172611	0.00938362	0.97358	0.717022	0.078406	0.21898	0.176705	0.778038	0.716191	0.982581	0.00261743	0.00752349	0.00812844	0.00838356	0.0139099	0.00932186	29.5338	125.212	34.5464	127.633	0.00665363	0.0887746	0.404716	0.306589	0.300765	0.310676	0.132258	0.0265628	0.124842	0.0268948	0.151878	0.0306673	0.143954	0.0311836	0.176475	0.0360187	0.167932	0.0366811
DHX30	DHX30	Q7L2E3	Putative ATP-dependent RNA helicase DHX30	0.0211718	0.0221394	0.106977	0.0456299	0.0224472	0.0236659	0.543051	0.438055	0.0237718	0.0252534	0.950386	0.937146	0.292928	0.283296	0.6259	0.692374	0.950349	0.968463	0.0193954	0.0205334	0.0210743	0.0225514	0.0226179	0.0243815	114.496	103.89	116.948	104.635	0.0861087	0.475001	0.424171	0.437807	0.401654	0.422675	0.0348075	0.0411672	0.0336784	0.0407537	0.0400662	0.0474133	0.0388632	0.0470442	0.0469007	0.0553787	0.0455958	0.0548453
MPV17L2	MPV17L2	Q567V2	Mpv17-like protein 2	0.0974661	0.119809	0.029278	0.00648735	0.107322	0.142643	0.251214	0.0819696	0.118473	0.170658	0.867901	0.58798	0.203732	0.0439765	0.699642	0.314325	0.974023	0.937495	0.0923619	0.121285	0.104105	0.165086	0.119383	0.707092	69.9035	31.9061	69.9413	33.4723	0.962965	0.208839	0.633295	0.66646	0.623602	0.712617	0.0702862	0.120347	0.0708294	0.119948	0.0810392	0.139236	0.0815992	0.138905	0.0946532	0.16327	0.0952568	0.163228
SLIRP	SLIRP	Q9GZT3	SRA stem-loop-interacting RNA-binding protein, mitochondrial	0.0146148	0.0102627	0.000262942	0.0360165	0.0151402	0.0124815	0.00296051	0.445113	0.015666	0.0148105	0.00866756	0.937469	0.0129219	0.268759	0.0262253	0.659935	0.0798248	0.967261	0.0173173	0.00905642	0.0289246	0.0115798	0.0729809	0.0140444	160.555	64.4556	169.054	64.5439	0.000203711	0.915496	0.344408	0.398915	0.3532	0.401391	0.0167481	0.0767567	0.0148948	0.0767804	0.0193252	0.0883803	0.0171925	0.0883831	0.0226457	0.103054	0.0202945	0.103161
LRPPRC	LRPPRC	P42704	Leucine-rich PPR motif-containing protein, mitochondrial	0.00771046	0.00853614	4.71723e-05	6.1686e-05	0.00818541	0.00899724	0.00060851	0.000802479	0.00866369	0.00946042	0.00247445	0.00318225	0.0106914	0.0110471	0.0181512	0.0192334	0.036779	0.0406453	0.0117195	0.0123333	0.018885	0.0200755	0.0368009	0.0408423	156.791	160.032	169.749	172.046	2.35766e-06	6.06141e-06	0.306434	0.307667	0.311247	0.313344	0.0178079	0.016918	0.01483	0.0143005	0.0205254	0.0194892	0.0171255	0.0165424	0.0239983	0.0228126	0.0201361	0.0194429
GRSF1	GRSF1	Q12849	G-rich sequence factor 1	0.0115316	0.0147248	0.0119636	0.000191532	0.0130058	0.0154113	0.244398	0.00243963	0.0145063	0.0161137	0.877085	0.00952535	0.300994	0.0127738	0.754316	0.0275878	0.978057	0.121666	0.0108393	0.0164222	0.0124953	0.0298327	0.0141914	0.0928773	91.5156	143.201	92.0506	151.286	0.585712	0.000307882	0.38783	0.353	0.391987	0.362139	0.0500346	0.0221	0.0506228	0.0198113	0.0576356	0.0254408	0.0583132	0.0230266	0.0673339	0.029807	0.0681521	0.0272559
ELAC2	ELAC2	Q9BQ52	Zinc phosphodiesterase ELAC protein 2	0.0262377	0.0570466	0.0726422	0.0761014	0.0276221	0.0604466	0.417399	0.100882	0.0290771	0.0640222	0.940315	0.622478	0.111028	0.00291194	0.473625	0.0457419	0.897616	0.805702	0.0223578	0.00300665	0.0253841	0.0416745	0.027367	0.0591965	116.182	99.4261	122.809	108.405	0.00132338	0.000126061	0.446806	0.536724	0.428487	0.509514	0.0338771	0.0441555	0.0318011	0.0398414	0.0390678	0.0508884	0.0367152	0.0466479	0.0456585	0.0594609	0.0430962	0.0550629
MRPP1	TRMT10C	Q7L0Y3	Mitochondrial ribonuclease P protein 1	0.00879788	0.00805154	0.00819665	0.0132394	0.00959451	0.00901905	0.194741	0.256498	0.0104145	0.0100124	0.835542	0.879378	0.260409	0.326033	0.76933	0.764082	0.980539	0.978665	0.00824032	0.00742411	0.00921669	0.00855183	0.01023	0.00966814	125.942	112.642	126.166	112.853	0.799949	0.810121	0.340012	0.339338	0.343006	0.342816	0.0290322	0.0357933	0.0293789	0.0362435	0.0334416	0.0413314	0.0338112	0.0416986	0.0391563	0.0483513	0.0395777	0.0489027
MRPP2	HSD17B10	Q99714	3-hydroxyacyl-CoA dehydrogenase type-2	0.00434975	0.00425065	8.88652e-05	0.000174001	0.00490374	0.00480452	0.000767222	0.013294	0.0054712	0.00536978	0.0523832	0.241372	0.00460522	0.0130524	0.0129719	0.584819	0.852808	0.97251	0.00469508	0.00417623	0.0126681	0.00493824	0.0592666	0.0104362	141.625	142.388	149.931	148.281	0.000247047	0.00275861	0.278891	0.294055	0.281111	0.296744	0.0226431	0.0223662	0.0206884	0.021668	0.026097	0.0257877	0.0248628	0.0254831	0.0305693	0.0301605	0.0290097	0.0302211
MRPP3	KIAA0391	O15091	Mitochondrial ribonuclease P protein 3	0.0788367	0.141628	0.0198439	0.0103044	0.0879149	0.17568	0.223234	0.132365	0.0982012	0.218605	0.874521	0.778286	0.14426	0.0440437	0.685815	0.362138	0.97147	0.93969	0.0755321	0.13325	0.0860674	0.19901	0.103028	0.88561	58.1191	27.3813	58.281	28.4055	0.850472	0.359095	0.63346	0.696738	0.64858	0.659926	0.0846991	0.13654	0.0853575	0.137354	0.0976679	0.156857	0.0980348	0.157284	0.114086	0.182295	0.11466	0.182961
LONP1	LONP1	P36776	Lon protease homolog, mitochondrial	0.00443681	0.00401046	0.000920216	0.000278578	0.00495031	0.00444737	0.0316102	0.0151914	0.00546497	0.00488745	0.260479	0.151513	0.0831401	0.0325581	0.74732	0.680647	0.980119	0.975769	0.00429312	0.00395673	0.00487966	0.00446312	0.00558684	0.00594959	147.051	157.311	150.115	162.67	0.046691	0.00470376	0.303589	0.2911	0.306702	0.293091	0.020759	0.0176785	0.0209961	0.0174982	0.0239309	0.0203766	0.0242803	0.0204076	0.0280421	0.0238151	0.0284904	0.024054
C1QBP	C1QBP	Q07021	Complement component 1 Q subcomponent-binding protein, mitochondrial	0.00541749	0.00565304	0.00722954	0.00125293	0.00599375	0.00611747	0.154201	0.0399567	0.00658365	0.0065871	0.772708	0.315674	0.328946	0.0748248	0.791633	0.751014	0.981808	0.980236	0.00501093	0.00547211	0.00572108	0.00603711	0.00641204	0.00677723	140.717	155.046	141.627	158.36	0.402471	0.0363512	0.306048	0.29196	0.309897	0.29538	0.0229307	0.0183093	0.0232628	0.0183758	0.026474	0.0211021	0.026854	0.0213794	0.0310117	0.0247372	0.0314666	0.0251906
CLPP	CLPP	Q16740	ATP-dependent Clp protease proteolytic subunit, mitochondrial	0.00496023	0.000646829	0.0224029	0.0167734	0.00610777	0.00204067	0.345394	0.370083	0.00727967	0.00354242	0.916359	0.929374	0.302491	0.273895	0.722034	0.710034	0.974247	0.972709	0.00422827	0.000313027	0.00556045	0.00158227	0.00685047	0.0032784	97.8729	76.1358	97.9434	76.2268	0.931934	0.913061	0.34806	0.33818	0.347345	0.336503	0.0452905	0.0638893	0.0455538	0.06403	0.0521655	0.0735017	0.0524979	0.0737435	0.0610208	0.0858085	0.0614828	0.0862062
RCC1LV1	WBSCR16	Q96I51	Williams-Beuren syndrome chromosomal region 16 protein	0.143361	0.0601269	0.0179536	0.0474186	0.186644	0.0752837	0.20296	0.37841	0.251479	0.0952163	0.882598	0.927357	0.0569527	0.0612288	0.466179	0.565455	0.949246	0.955401	0.134307	0.0473201	0.197537	0.0691749	0.717121	0.0914182	13.9342	15.8	14.4504	17.8247	0.596795	0.132033	0.719199	0.733853	0.770551	0.67869	0.154369	0.163324	0.154847	0.16296	0.179863	0.186994	0.180634	0.186919	0.212804	0.216742	0.213497	0.216595
YBEY	YBEY	P58557	Putative ribonuclease	0.00518896	0.00229785	0.0369265	0.0294883	0.00818811	0.00582367	0.452322	0.427481	0.0113973	0.00970662	0.940875	0.937503	0.20187	0.22771	0.617806	0.653852	0.960761	0.966642	0.00375141	0.00155324	0.00720479	0.00505867	0.0105736	0.00895317	37.9724	23.704	38.1322	23.7378	0.852381	0.966781	0.441815	0.470182	0.43566	0.470811	0.116041	0.135058	0.11621	0.135398	0.133437	0.156205	0.13345	0.156919	0.15554	0.183483	0.155122	0.184541
GTPBP8	GTPBP8	Q8N3Z3	GTP-binding protein 8	0.124777	0.20355	0.00280089	0.00775566	0.150998	0.248442	0.0353644	0.0883065	0.183602	0.308786	0.139662	0.356053	0.0759774	0.0841564	0.210241	0.324037	0.712546	0.88224	0.146987	0.224231	0.23136	0.348817	0.620251	0.820666	17.8718	29.307	22.3557	32.0833	0.0112894	0.0622668	0.736815	0.634906	0.774136	0.681535	0.146248	0.113026	0.138206	0.110087	0.170051	0.13257	0.161591	0.129374	0.200633	0.158124	0.19157	0.154611
[truncated: 162 more columns]

## Sheet: Supp.Tab1_unrelated proteins
Gene_names	Protein_IDs	Protein_names	Subunit	Intensity_L_CL_SetA_0h	Intensity_M_CL_SetA_0h	Intensity_H_CL_SetA_0h	Intensity_L_Mito_SetA_0h	Intensity_M_Mito_SetA_0h	Intensity_H_Mito_SetA_0h	Intensity_L_CL_SetB_0h	Intensity_M_CL_SetB_0h	Intensity_H_CL_SetB_0h	Intensity_L_Mito_SetB_0h	Intensity_M_Mito_SetB_0h	Intensity_H_Mito_SetB_0h	Intensity_L_CL_SetC_0h	Intensity_M_CL_SetC_0h	Intensity_H_CL_SetC_0h	Intensity_L_Mito_SetC_0h	Intensity_M_Mito_SetC_0h	Intensity_H_Mito_SetC_0h	Intensity_L_CL_SetA_12h	Intensity_M_CL_SetA_12h	Intensity_H_CL_SetA_12h	Intensity_L_Mito_SetA_12h	Intensity_M_Mito_SetA_12h	Intensity_H_Mito_SetA_12h	Intensity_L_CL_SetB_12h	Intensity_M_CL_SetB_12h	Intensity_H_CL_SetB_12h	Intensity_L_Mito_SetB_12h	Intensity_M_Mito_SetB_12h	Intensity_H_Mito_SetB_12h	Intensity_L_CL_SetC_12h	Intensity_M_CL_SetC_12h	Intensity_H_CL_SetC_12h	Intensity_L_Mito_SetC_12h	Intensity_M_Mito_SetC_12h	Intensity_H_Mito_SetC_12h	Intensity_L_CL_SetA_15h	Intensity_M_CL_SetA_15h	Intensity_H_CL_SetA_15h	Intensity_L_Mito_SetA_15h	Intensity_M_Mito_SetA_15h	Intensity_H_Mito_SetA_15h	Intensity_L_CL_SetB_15h	Intensity_M_CL_SetB_15h	Intensity_H_CL_SetB_15h	Intensity_L_Mito_SetB_15h
PGP	A6NDG6	Phosphoglycolate phosphatase		0	0	1				0.189094	0	0.810906				0	0.0166315	0.983368				0.243848	0.12836	0.627792				0.286806	0.181199	0.531995				0.190855	0.119858	0.689286				0.336195	0.161038	0.502767				0.322077	0.118458	0.559466
RTCA	O00442	RNA 3-terminal phosphate cyclase		0	0	1	0	0	1	0	0.0448941	0.955106	0	0	1	0	0	1	0	0	1	0.318691	0.121433	0.559876	0.272655	0.157893	0.569452	0.460848	0.0358356	0.503317	0.364596	0.253991	0.381413	0.257754	0.160892	0.581353				0.283686	0.210553	0.505762	1	0	0	0.327709	0.102229	0.570062	0.442499
LSM1	O15116	U6 snRNA-associated Sm-like protein LSm1		0	0.00881131	0.991189	0	0	1	0	0.0605344	0.939466				0	0.0541702	0.94583				0.300572	0.178879	0.520549	0	0	1	0.268868	0.168774	0.562357				0.267633	0.158749	0.573618				0.371094	0.114888	0.514019	0	0	1	0.35475	0.171117	0.474133
EIF3H	O15372	Eukaryotic translation initiation factor 3 subunit H		0	0.0593334	0.940667	0	0	1	0	0.111926	0.888074	0	0.0516886	0.948311	0	0.0962111	0.903789	0	0.12308	0.87692	0.282345	0.162929	0.554726	0.120984	0.138423	0.740592	0.28202	0.135013	0.582967	0	0	1	0.271947	0.156467	0.571586				0.374025	0.141986	0.483989				0.317107	0.115839	0.567054
TIMM44	O43615	Mitochondrial import inner membrane translocase subunit TIM44		0.00117616	0.08309	0.915734	0	0.0927334	0.907267	0	0.0848625	0.915137	0	0.094556	0.905444	0	0.0821106	0.917889	0	0.0493965	0.950604	0.347706	0.112852	0.539442	0.301182	0.169175	0.529643	0.315741	0.163931	0.520328	0.326227	0.163714	0.510059	0.299713	0.140296	0.559991	0.292601	0.179865	0.527534	0.371656	0.139057	0.489287	0.35577	0.128632	0.515598	0.316665	0.0976085	0.585727	0.366781
TOMM40	O96008	Mitochondrial import receptor subunit TOM40 homolog		0.00206674	0.0407851	0.957148	0	0.042574	0.957426	0.000553852	0.0937329	0.905713	0	0.035924	0.964076	0	0.0568679	0.943132	0	0.0184365	0.981564	0.288868	0.155088	0.556043	0.298956	0.17598	0.525065	0.32188	0.140745	0.537375	0.27055	0.179029	0.550421	0.24067	0.16553	0.5938	0.290272	0.165285	0.544443	0.346077	0.131639	0.522284	0.341926	0.130681	0.527393	0.396161	0.13447	0.469369	0.331
GPX1	P07203	Glutathione peroxidase 1		0	0.102674	0.897326	0	0.0933475	0.906652	0	0.1474	0.8526	0	0.117987	0.882013	0	0.139339	0.860661	0	0.1566	0.8434	0.279657	0.175381	0.544962	0.307357	0.152485	0.540158	0.268221	0.194163	0.537615	0.246283	0.165522	0.588195	0.264101	0.162501	0.573398	0.143368	0.0893769	0.767255	0.316812	0.149296	0.533892	0.26836	0.112471	0.619169	0.308744	0.148379	0.542877	0.0309819
HEXB	P07686	Beta-hexosaminidase subunit beta;Beta-hexosaminidase subunit beta chain B;Beta-hexosaminidase subunit beta chain A		0	0.0662082	0.933792	0	0.016399	0.983601	0	0.0146513	0.985349	0	0.0313157	0.968684	0	0.0254957	0.974504	0	0	1	0.304769	0.159194	0.536037	0.193458	0.0746868	0.731855	0.235934	0.130572	0.633493	0.433223	0	0.566777	0.175052	0.139904	0.685044	0.40798	0	0.59202	0.292769	0.103397	0.603834	0.224051	0.0359975	0.739951	0.295963	0.143438	0.5606	0.294212
CYC1	P08574	Cytochrome c1, heme protein, mitochondrial		0	0.0693919	0.930608	0.00320871	0.120361	0.87643	0.00190561	0.126149	0.871946	0	0.0695165	0.930484	0.00164385	0.0921554	0.906201	0.0027897	0.107419	0.889791	0.262737	0.152846	0.584417	0.275289	0.131982	0.592729	0.256107	0.153856	0.590037	0.226664	0.0953379	0.677998	0.21315	0.156064	0.630786	0.266956	0.173646	0.559398	0.382466	0.095279	0.522255	0.321546	0.101275	0.577179	0.318254	0.140269	0.541478	0.277174
HSPA5	P11021	78 kDa glucose-regulated protein		0.0020878	0.181479	0.816433	0.00083726	0.133268	0.865894	0.00306735	0.18313	0.813802	0.000733133	0.141922	0.857345	0.00141808	0.126112	0.87247	0.000102492	0.0835053	0.916392	0.313575	0.172235	0.514191	0.319613	0.175829	0.504558	0.300254	0.17886	0.520886	0.301941	0.160484	0.537576	0.263987	0.168161	0.567851	0.310089	0.166572	0.523339	0.349741	0.163458	0.486802	0.354256	0.149019	0.496725	0.332469	0.16922	0.498311	0.340488
PC	P11498	Pyruvate carboxylase, mitochondrial		0.0126356	0.00768378	0.979681	0	0	1	0	0.0344211	0.965579	0	0	1	0.133201	0.030332	0.836467	0	0	1	0.369157	0.0764268	0.554416	0.228932	0.0917254	0.679342	0.312296	0.102804	0.5849	0.239969	0.0891972	0.670834	0.214784	0.116429	0.668787	0.261198	0.240537	0.498265	0.434643	0.0693057	0.496051	0.388331	0.10405	0.507619	0.112715	0.0696947	0.81759	0.383206
SLC25A6	P12236	ADP/ATP translocase 3;ADP/ATP translocase 3, N-terminally processed		0.00187128	0.0487743	0.949354	0.00352042	0.154293	0.842187	0.00245014	0.0941774	0.903372	0.0028677	0.16804	0.829092	0.00139968	0.0517248	0.946875	0.00399625	0.15409	0.841914	0.297309	0.185462	0.517229	0.301492	0.196482	0.502026	0.296661	0.192873	0.510466	0.265109	0.177815	0.557076	0.260215	0.188866	0.550919	0.264832	0.182358	0.55281	0.322009	0.178492	0.499498	0.330928	0.171063	0.498008	0.321075	0.188055	0.490869	0.323771
UQCRB	P14927	Cytochrome b-c1 complex subunit 7		0.00287236	0.205478	0.79165	0	0.0582337	0.941766	0	0.096575	0.903425	0	0.0609975	0.939003	0	0.103649	0.896351	0	0.118838	0.881162	0.333068	0.146357	0.520575	0.274718	0.148946	0.576336	0.301341	0.170528	0.528132	0.268678	0.155926	0.575397	0.25419	0.156483	0.589327	0.177042	0.0975711	0.725387	0.347778	0.120094	0.532128	0.378784	0.0984187	0.522797	0.350773	0.149609	0.499618	0.484868
UQCRC2	P22695	Cytochrome b-c1 complex subunit 2, mitochondrial		0.00353682	0.04961	0.946853	0.00216712	0.0228674	0.974966	0.00613365	0.0608912	0.932975	0.00548136	0.116684	0.877834	0	0.0169283	0.983072	0.00134045	0.0416905	0.956969	0.294375	0.156658	0.548967	0.27054	0.16277	0.56669	0.306562	0.164798	0.52864	0.265307	0.163079	0.571615	0.245882	0.158752	0.595365	0.265223	0.158688	0.576089	0.36554	0.135735	0.498726	0.332766	0.144601	0.522633	0.321218	0.144156	0.534626	0.332295
ME2	P23368	NAD-dependent malic enzyme, mitochondrial		0.00226847	0.0323188	0.965413	0.00393083	0.0439155	0.952154	0	0.0320042	0.967996	0.00112734	0.0559552	0.942918	0	0.0404025	0.959598	0	0.0238114	0.976189	0.262569	0.123513	0.613918	0.308273	0.158383	0.533344	0.266505	0.15894	0.574555	0.292097	0.14226	0.565643	0.237709	0.170908	0.591383	0.314988	0.132825	0.552187	0.377329	0.114474	0.508197	0.391993	0.138757	0.469249	0.306205	0.154452	0.539343	0.363376
CALR	P27797	Calreticulin		0.00192132	0.154848	0.84323	0	0.0968906	0.903109	0.00116225	0.114451	0.884387	0.00148117	0.109136	0.889383	0.00258398	0.121493	0.875923	0.000921003	0.109067	0.890012	0.313445	0.151207	0.535348	0.304328	0.120163	0.575509	0.269192	0.13804	0.592767	0.301845	0.132855	0.5653	0.27474	0.133671	0.591589	0.32086	0.137463	0.541677	0.349332	0.143372	0.507296	0.35212	0.114797	0.533083	0.322775	0.130104	0.547121	0.339701
LAP3	P28838	Cytosol aminopeptidase		0.000149785	0.044225	0.955625	0	0	1	0	0.0328699	0.96713	0	0.0192767	0.980723	0	0.00848485	0.991515	0	0.0368414	0.963159	0.285669	0.1637	0.550631	0.247603	0.111924	0.640473	0.284024	0.140483	0.575492	0.301634	0.0789449	0.619421	0.241066	0.125265	0.63367	0.211149	0.128113	0.660737	0.343959	0.145496	0.510545	0.333376	0.0937359	0.572889	0.300321	0.153108	0.546571	0.404276
TPP2	P29144	Tripeptidyl-peptidase 2		0.000388567	0.0717976	0.927814	0	0	1	0	0.0347638	0.965236	0	0.0539336	0.946066	0.00144819	0.0624288	0.936123	0.0134767	0.0273894	0.959134	0.302809	0.151019	0.546172	0.165553	0.0592009	0.775247	0.287446	0.160725	0.551829	0.199784	0.0570936	0.743122	0.214673	0.135821	0.649507				0.324612	0.11943	0.555958	0.237525	0.0687042	0.693771	0.327053	0.140852	0.532096	0.155198
IMPA1	P29218	Inositol monophosphatase 1		0	0.0517885	0.948212				0	0	1	0	0	1	0	0	1				0.215661	0.16918	0.615159				0.248921	0.112135	0.638943				0.231284	0.150664	0.618053				0.301448	0.105918	0.592634				0.234567	0.107611	0.657822
UQCRC1	P31930	Cytochrome b-c1 complex subunit 1, mitochondrial		0	0.00267109	0.997329	0.00370668	0.0559987	0.940295	0	0.00096227	0.999038	0.000547722	0.0889328	0.91052	0	0.017765	0.982235	0.00154221	0.0457071	0.952751	0.259551	0.15811	0.582339	0.288136	0.161893	0.549971	0.299194	0.167098	0.533708	0.270194	0.17234	0.557466	0.242413	0.138497	0.61909	0.267286	0.168258	0.564457	0.352849	0.140782	0.50637	0.342077	0.155159	0.502764	0.325449	0.152316	0.522234	0.327634
HIBADH	P31937	3-hydroxyisobutyrate dehydrogenase, mitochondrial		0	0	1	0	0.0596263	0.940374	0	0	1	0	0.00588237	0.994118	0	0.0173097	0.98269	0	0	1	0.23814	0.12635	0.63551	0.240942	0.136472	0.622586	0.267152	0.100127	0.63272	0.210533	0.1486	0.640867	0.158481	0.118541	0.722977	0.223291	0.124407	0.652302	0.34884	0.0833159	0.567844	0.228726	0.0968041	0.67447	0.333413	0.131767	0.53482	0.244135
NSF	P46459	Vesicle-fusing ATPase		0	0.0231972	0.976803	0	0.0209778	0.979022	0	0.0362964	0.963704	0	0.0122304	0.98777	0.00178731	0.0427437	0.955469	0	0	1	0.294848	0.149046	0.556106	0.291602	0.142327	0.566072	0.262124	0.135946	0.60193	0.313857	0.105819	0.580324	0.299132	0.160994	0.539874	0.250126	0.119765	0.630108	0.317665	0.136981	0.545354	0.389461	0.0743887	0.53615	0.392936	0.131615	0.475449	0.333175
SEPHS1	P49903	Selenide, water dikinase 1		0	0.0325025	0.967498	0	0	1	0	0.070515	0.929485	0	0	1	0	0	1	0	0	1	0.238924	0.152948	0.608128				0.249555	0.152657	0.597788	0.340601	0.138171	0.521228	0.189754	0.125146	0.6851	0.217439	0.103265	0.679296	0.379598	0.124241	0.496161	0.399518	0	0.600482	0.317787	0.112521	0.569692	0
MANF	P55145	Mesencephalic astrocyte-derived neurotrophic factor		0	0.0498713	0.950129	0	0.0621466	0.937853	0	0.188187	0.811813	0	0	1	0	0.0710865	0.928913	0	0	1	0.291937	0.119899	0.588165	0.295468	0.142463	0.562068	0.265855	0.145448	0.588697	0.149341	0	0.850659	0.251554	0.141451	0.606995	0	0	1	0.307732	0.102772	0.589496	0.445748	0	0.554252	0.341113	0.125842	0.533046	0.282275
COPS2	P61201	COP9 signalosome complex subunit 2		0	0.0808269	0.919173				0.00194549	0.0478282	0.950226	0	0	1	0	0	1				0.298466	0.154691	0.546843				0.283157	0.153343	0.5635				0.238289	0.188998	0.572713				0.383912	0.137724	0.478364				0.363639	0.118005	0.518355
PCBD1	P61457	Pterin-4-alpha-carbinolamine dehydratase		0.00121019	0.0830632	0.915727				0.000765675	0.0591826	0.940052				0.00140203	0.0865868	0.912011				0.317993	0.145347	0.53666				0.285343	0.17954	0.535117				0.24579	0.189185	0.565025				0.327075	0.171809	0.501116				0.250856	0.148106	0.601037
HSPE1	P61604	10 kDa heat shock protein, mitochondrial		0.0100735	0.242422	0.747505	0.00199595	0.187838	0.810166	0.00901192	0.251187	0.739801	0.00195769	0.0659924	0.93205	0.00658416	0.212102	0.781314	0.00354303	0.0687598	0.927697	0.29552	0.159364	0.545116	0.304886	0.151877	0.543237	0.29549	0.172833	0.531677	0.273074	0.173696	0.55323	0.259599	0.140766	0.599635	0.270485	0.165792	0.563723	0.32405	0.146944	0.529006	0.356457	0.154046	0.489498	0.339872	0.151025	0.509103	0.301127
TRA2B	P62995	Transformer-2 protein homolog beta		0	0.100433	0.899567	0	0.0205947	0.979405	0	0.069167	0.930833	0	0	1	0	0.166406	0.833594	0	0	1	0.281991	0.165674	0.552335				0.25387	0.128109	0.618021	0.259582	0.0924288	0.647989	0.232253	0.177224	0.590523	0.287225	0.232727	0.480048	0.272704	0.170439	0.556856	0.336759	0.076841	0.5864	0.321418	0.135438	0.543144	1
CYCS	P99999	Cytochrome c		0.00488386	0.148872	0.846244	0	0.0224886	0.977511	0.00272329	0.0956985	0.901578	0	0	1	0.00561555	0.159265	0.835119	0	0	1	0.24692	0.141805	0.611275	0.261355	0.140204	0.598441	0.244564	0.134591	0.620845	0.26363	0.161896	0.574474	0.244838	0.158756	0.596406	0.276299	0.10858	0.615121	0.292957	0.137573	0.56947	0.289853	0.122788	0.587359	0.285929	0.124912	0.589159	0.329145
SLC25A11	Q02978	Mitochondrial 2-oxoglutarate/malate carrier protein		0.000390432	0.0728062	0.926803	0.00138109	0.0735786	0.92504	0	0.0313212	0.968679	0.00049282	0.0864989	0.913008	0.000631565	0.0736837	0.925685	0.000626833	0.0874495	0.911924	0.267766	0.158268	0.573966	0.287756	0.168982	0.543262	0.286307	0.186439	0.527254	0.289866	0.163216	0.546918	0.251094	0.159777	0.589128	0.288235	0.147785	0.56398	0.313939	0.154872	0.531189	0.341644	0.139622	0.518734	0.322805	0.13649	0.540705	0.321162
NCBP1	Q09161	Nuclear cap-binding protein subunit 1		0	0.0194064	0.980594	0	0	1	0	0	1	1	0	0	0	0.00209382	0.997906				0.253274	0.119244	0.627482				0.271205	0.111027	0.617767				0.233664	0.114312	0.652024				0.353534	0.100706	0.54576				0.364694	0.0998779	0.535428
SCRN1	Q12765	Secernin-1		0	0.01767	0.98233				0	0.0387183	0.961282				0	0.0378151	0.962185				0.293272	0.146237	0.560491				0.369088	0.122726	0.508186				0.501098	0.081563	0.417339				0.356939	0.0918918	0.551169				0.235285	0.114805	0.64991
BLMH	Q13867	Bleomycin hydrolase		0.00342502	0.0670813	0.929494	0	0	1	0.0166495	0.0438911	0.939459	0.216016	0	0.783984	0.00393124	0.0593868	0.936682	0	0	1	0.258704	0.132331	0.608965	0.224128	0	0.775872	0.254037	0.133435	0.612527	0.162788	0.083911	0.753301	0.28399	0.156845	0.559165	0.228826	0	0.771174	0.324028	0.12546	0.550512	0.529906	0	0.470094	0.326904	0.130093	0.543003	0.391218
MLEC	Q14165	Malectin		0	0.0258125	0.974187	0	0.0724728	0.927527	0	0.0570675	0.942932	0	0.0364685	0.963532	0	0.177309	0.822691	0	0.224141	0.775859	0.335197	0.141824	0.522979	0.377296	0.145389	0.477314	0.289179	0.155434	0.555387	0.316531	0.110658	0.57281	0.237575	0.13317	0.629255	0.372505	0.0996666	0.527829	0.367309	0.10789	0.524801	0.391947	0.0885807	0.519473	0.320779	0.122752	0.556469	0.418254
EXOSC7	Q15024	Exosome complex component RRP42		0	0.041284	0.958716	0	0	1	0	0	1				0	0.0236732	0.976327				0.239903	0.125529	0.634569				0.247927	0.129139	0.622934				0.215405	0.134248	0.650347				0.189287	0.149205	0.661509				0.305055	0.14914	0.545805
VMA21	Q3ZAQ7	Vacuolar ATPase assembly integral membrane protein VMA21		0	0	1	0	0	1	0	0	1				0.00210029	0.0999236	0.897976				0.3683	0.122151	0.509549	0.32651	0.204406	0.469084	0.186077	0.120214	0.693708				0.287605	0.140904	0.571491				0.380058	0.197099	0.422843	0.266336	0.120586	0.613078	0.401943	0.16854	0.429517	0
FAHD1	Q6P587	Acylpyruvase FAHD1, mitochondrial		0	0	1	0	0.080234	0.919766	0	0.0421689	0.957831	0	0	1	0	0.137498	0.862502	0	0	1	0.341648	0.1633	0.495051	0.27646	0.211746	0.511795	0.300222	0.121518	0.578261	0.307153	0.152533	0.540314	0.291827	0.131066	0.577108	0.323819	0.173176	0.503005	0.36486	0.166523	0.468617	0.265687	0.140989	0.593324	0.348245	0.137747	0.514007	0.362478
IKBIP	Q70UQ0	Inhibitor of nuclear factor kappa-B kinase-interacting protein		0.00628999	0.0676016	0.926108	0	0.14592	0.85408	0	0.0121411	0.987859	0	0.0121813	0.987819	0.0808077	0.0460065	0.873186	0	0	1	0.277877	0.140337	0.581786	0.370151	0.154137	0.475712	0.107634	0.0346041	0.857762	0.273033	0.119777	0.607191	0.229243	0.154608	0.61615	0.332652	0.198575	0.468773	0.439459	0.127263	0.433278	0.213158	0.156429	0.630414	0.40441	0.138856	0.456734	0.272851
RTTN	Q86VV8	Rotatin		0.00799646	0.251499	0.740505	0	0	1	0.00664564	0.254407	0.738948	0	0	1	0.00970131	0.25868	0.731619				0.264588	0.212636	0.522776	0.325064	0.184377	0.490559	0.272166	0.217827	0.510007	0	0	1	0.206104	0.186585	0.607311	0.328888	0.185145	0.485966	0.31595	0.19207	0.49198	0.38877	0.166445	0.444785	0.302574	0.198505	0.498921	0.285264
RQCD1	Q92600	Cell differentiation protein RCD1 homolog		0	0.00902479	0.990975	0	0	1	0	0.00925014	0.99075	0	0	1	0	0	1	0	0	1	0.259744	0.151826	0.58843	0	0	1	0.252927	0.105416	0.641657				0.249561	0.169081	0.581357				0.346434	0.163684	0.489882	0	0	1	0.300064	0.121411	0.578525	0
NCLN	Q969V3	Nicalin		0	0.0149744	0.985026	0	0.0506775	0.949323	0	0.0224018	0.977598	0	0.0107703	0.98923	0	0.00721969	0.99278	0	0.0216585	0.978342	0.282431	0.162373	0.555196	0.255042	0.064046	0.680912	0.254514	0.160881	0.584606	0.266319	0.124352	0.609329	0.271567	0.153637	0.574796	0.324382	0.139855	0.535763	0.316601	0.122425	0.560974	0.335996	0.101432	0.562572	0.29715	0.134478	0.568373	0.275611
DAZAP1	Q96EP5	DAZ-associated protein 1		0	0.00858667	0.991413	0	0	1	0	0.0225592	0.977441	0	0	1	0	0.0149878	0.985012	0	0	1	0.215832	0.170431	0.613737	0	0	1	0.264414	0.176019	0.559566	0.222416	0.152153	0.62543	0.244182	0.144942	0.610876	0.340153	0.159507	0.50034	0.447548	0.134648	0.417803	0.350017	0	0.649983	0.27091	0.10088	0.62821	0.21783
CCDC51	Q96ER9	Coiled-coil domain-containing protein 51		0	0.0219303	0.97807	0	0.0703856	0.929614	0	0.0247115	0.975288	0	0.101908	0.898092	0	0.0646036	0.935396	0	0.0731253	0.926875	0.298436	0.161297	0.540267	0.188513	0.117132	0.694354	0.225278	0.174504	0.600217	0.245254	0.103171	0.651575	0.207283	0.165945	0.626772	0.199171	0.26996	0.530869	0.223544	0.141269	0.635187	0.196163	0.107796	0.696041	0.323733	0.1027	0.573567	0.333168
MMAB	Q96EY8	Cob(I)yrinic acid a,c-diamide adenosyltransferase, mitochondrial		0.000553384	0.0489215	0.950525	0	0.0909258	0.909074	0	0.120793	0.879207	0	0.0361844	0.963816	0	0.0603665	0.939633	0	0.0367684	0.963232	0.30888	0.175993	0.515127	0.209267	0.177423	0.61331	0.289099	0.172346	0.538554	0.268639	0.196902	0.534459	0.265717	0.14127	0.593013	0.285612	0.363202	0.351186	0.36588	0.186087	0.448033	0.298396	0.126479	0.575125	0.312037	0.197384	0.490579	0.253059
THOC1	Q96FV9	THO complex subunit 1		0	0.0538536	0.946146				0	0	1				0.0112535	0.0425779	0.946169	0	0	1	0.291379	0.0768224	0.631798				0.304354	0.0993496	0.596296				0.292207	0.125643	0.58215				0.343208	0.0989207	0.557871				0.325153	0.0667426	0.608104
COPS8	Q99627	COP9 signalosome complex subunit 8		0	0.188286	0.811714	0	0	1	0	0	1				0	0.131104	0.868896				0.2793	0.170528	0.550173	0	0	1	0.275803	0.138514	0.585683				0.220782	0.166584	0.612634				0.410903	0.123189	0.465909				0.305869	0.114932	0.579198
TMEM70	Q9BUB7	Transmembrane protein 70, mitochondrial		0	0	1	0	0	1	0	0	1	0.0259284	0.0213318	0.95274	0	0	1	0	0	1	0.283605	0.167552	0.548844	0.283869	0.194719	0.521412	0.227919	0.101316	0.670765	0.445842	0.133398	0.42076	0.265692	0.207449	0.526859	0.245373	0.146285	0.608342	0.256592	0.0658964	0.677512	0.45627	0.112511	0.431219	0.330827	0.178614	0.490559	0.566556
DDX23	Q9BUQ8	Probable ATP-dependent RNA helicase DDX23		0.0238572	0.0431065	0.933036	0	0	1	0	0	1				0	0	1				0.28445	0.128641	0.58691				0.254913	0.112641	0.632446				0.217978	0.156832	0.62519				0.389536	0.133994	0.476469				0.35357	0.111533	0.534898
OPA3	Q9H6K4	Optic atrophy 3 protein		0	0	1	0	0	1	0	0	1				0	0	1				0.285979	0.179007	0.535014	0.295152	0.12086	0.583988	0.351842	0.115309	0.532849	1	0	0	0.249705	0.132112	0.618183	1	0	0	0.43546	0.104594	0.459945	1	0	0	0.471694	0.104442	0.423864	0.642201
SLC25A22	Q9H936	Mitochondrial glutamate carrier 1		0	0.0319744	0.968026	0	0.0179161	0.982084	0	0	1	0	0.0346985	0.965301	0	0.0190326	0.980967	0	0	1	0.346487	0.136605	0.516909	0.244289	0.0874079	0.668303	0.300059	0.112536	0.587404	0.244924	0.128623	0.626452	0.259558	0.0577886	0.682653	0.261157	0.154662	0.584181	0.421709	0.0779691	0.500322	0.26752	0.0794634	0.653016	0.246175	0	0.753825	0.324321
SFXN1	Q9H9B4	Sideroflexin-1		0.000696146	0.0393683	0.959936	0	0.00199454	0.998005	0	0.0216788	0.978321	0	0.00865463	0.991345	0.000885318	0.044409	0.954706	0	0.0172481	0.982752	0.286456	0.184697	0.528847	0.294752	0.177445	0.527803	0.277316	0.179199	0.543485	0.279912	0.169308	0.550781	0.262009	0.183878	0.554113	0.284357	0.1834	0.532243	0.335132	0.161487	0.503381	0.345051	0.158727	0.496222	0.315699	0.150168	0.534133	0.323911
COPS7B	Q9H9Q2	COP9 signalosome complex subunit 7b		0	0.0409495	0.959051				0.029686	0.0976788	0.872635				0	0.149563	0.850437				0.26549	0.134732	0.599779				0.295884	0.175481	0.528635				0.28893	0.153434	0.557636				0.416511	0.083226	0.500263				0.273352	0.113899	0.612749
DPP3	Q9NY33	Dipeptidyl peptidase 3		0	0.0538256	0.946174				0	0.0432076	0.956792	0	0	1	0	0.0676203	0.93238				0.278672	0.147037	0.574291				0.246331	0.128676	0.624994				0.251357	0.170391	0.578252				0.356691	0.132818	0.510491				0.321543	0.129171	0.549286
MTFP1	Q9UDX5	Mitochondrial fission process protein 1		0	0	1	0	0.0703241	0.929676	0	0.0845619	0.915438	0	0	1	0	0	1	0	0.0937552	0.906245	0.250605	0.08799	0.661405	0.336592	0.189301	0.474107	0.142314	0.116634	0.741052	0.178825	0	0.821175	0.246511	0.122105	0.631383	0.133057	0.147599	0.719344	0.460686	0.090444	0.44887	0.454867	0.185907	0.359227	0.203799	0.02478	0.771421	0.319675
HACL1	Q9UJ83	2-hydroxyacyl-CoA lyase 1		0	0	1	0	0	1	0	0	1	0	0	1	0	0	1	0	0.0216482	0.978352	0.398037	0.0392153	0.562747	0.175539	0.12486	0.699601	0.298267	0.0708965	0.630837	0.299951	0.0757546	0.624294	0.234428	0.159127	0.606445	0.209112	0.0865867	0.704301	0.381471	0.0362733	0.582256	0.200894	0.0768474	0.722258	0.342432	0.0934404	0.564128	0.310081
RALY	Q9UKM9	RNA-binding protein Raly		0	0.132423	0.867577	0	0	1	0	0.042573	0.957427				0	0.0228573	0.977143	0	0	1	0.375653	0.0878393	0.536508	0	0	1	0.337231	0.160568	0.5022	0.119749	0.0812228	0.799029	0.293447	0.153087	0.553466				0.275846	0.0848928	0.639261	0.379754	0.164174	0.456072	0.321067	0.0325883	0.646345
MCTS1	Q9ULC4	Malignant T-cell-amplified sequence 1		0.0164204	0.142621	0.840958	0	0.121395	0.878605	0.0161679	0.0676796	0.916153	0	0	1	0.000896467	0.0507414	0.948362				0.324961	0.12712	0.547919	0.336789	0.161857	0.501354	0.260049	0.170005	0.569946	0.21253	0.227166	0.560304	0.269335	0.16096	0.569705	0.269954	0.332197	0.397849	0.317978	0.127295	0.554727	0	0	1	0.316319	0.156189	0.527492
NIP7	Q9Y221	60S ribosome subunit biogenesis protein NIP7 homolog		0	0	1	0	0.0626841	0.937316	0	0	1				0	0	1				0.28826	0.0773278	0.634412	0.142775	0.147242	0.709983	0.27609	0	0.72391	0.253911	0	0.746089	0.241146	0.0862777	0.672577	0	0	1	0.349068	0.0995783	0.551353	0	0	1	0.138039	0.241716	0.620245
DERA	Q9Y315	Deoxyribose-phosphate aldolase		0	0	1				0	0	1				0	0	1				0.298783	0.0614847	0.639733				0.282253	0.143128	0.574619				0.331605	0	0.668395				0.294081	0.0403101	0.665609				0.382115	0.139149	0.478736
SAMM50	Q9Y512	Sorting and assembly machinery component 50 homolog		0	0.0558909	0.944109	0	0.0434452	0.956555	0	0.0485127	0.951487	0	0.0772077	0.922792	0	0.0318117	0.968188	0	0.0881727	0.911827	0.26359	0.180235	0.556175	0.310188	0.146496	0.543316	0.24349	0.142902	0.613607	0.282595	0.138981	0.578423	0.272061	0.104546	0.623392	0.288276	0.161281	0.550443	0.326741	0.146032	0.527227	0.356382	0.136705	0.506913	0.297182	0.143272	0.559546	0.331587
[truncated: 135 more columns]

## Sheet: Supp.Tab2_info
Table description
ID	MRP name
H_t_Fx_repn	normalised 'heavy' labelled MRP protein at time point t in sucrose gradient fraction x for bio-replicate n
M_t_Fx_repn	normalised 'medium' labelled MRP protein at time point t in sucrose gradient fraction x for bio-replicate n

## Sheet: Supp.Tab2_normalisedAbundances
ID	H_0_F1_rep1	H_0_F1_rep2	H_0_F1_rep3	H_1.5_F1_rep1	H_1.5_F1_rep2	H_1.5_F1_rep3	H_3_F1_rep1	H_3_F1_rep2	H_3_F1_rep3	H_6_F1_rep1	H_6_F1_rep2	H_6_F1_rep3	H_12_F1_rep1	H_12_F1_rep2	H_12_F1_rep3	M_0_F1_rep1	M_0_F1_rep2	M_0_F1_rep3	M_1.5_F1_rep1	M_1.5_F1_rep2	M_1.5_F1_rep3	M_3_F1_rep1	M_3_F1_rep2	M_3_F1_rep3	M_6_F1_rep1	M_6_F1_rep2	M_6_F1_rep3	M_12_F1_rep1	M_12_F1_rep2	M_12_F1_rep3	H_0_F2_rep1	H_0_F2_rep2	H_0_F2_rep3	H_1.5_F2_rep1	H_1.5_F2_rep2	H_1.5_F2_rep3	H_3_F2_rep1	H_3_F2_rep2	H_3_F2_rep3	H_6_F2_rep1	H_6_F2_rep2	H_6_F2_rep3	H_12_F2_rep1	H_12_F2_rep2	H_12_F2_rep3	M_0_F2_rep1	M_0_F2_rep2	M_0_F2_rep3	M_1.5_F2_rep1
uL1m	1.15484	1.15484	1.15484	1.15484	1.13265	1.06595	1.02316	0.988607	0.993566	0.7261	0.878304	0.687916	0.275897	0.709076	0.437767	0	0	0	0	0.0221923	0.0888965	0.131689	0.166238	0.161279	0.428745	0.276541	0.466929	0.878947	0.445769	0.717078	NaN	0.268855	0.268855	0.268855	0.143139	0.268855	0.268855	0.268855	0.268855	NaN	0.208808	0.203163	0	NaN	0.11587	NaN	0	0	0
uL2m	0	0	0	0	0	0	0	0	0	0	0	0	0	0	0	0	0	0	0	0	0	0	0	0	0	0	0	0	0	0	NaN	0.0597291	0.0597291	NaN	0.0383857	NaN	0.0142744	0.0597291	NaN	NaN	0	NaN	NaN	NaN	0	NaN	0	0	NaN
uL3m	NaN	0.00097787	NaN	NaN	NaN	NaN	NaN	NaN	NaN	NaN	NaN	NaN	NaN	NaN	0	NaN	0	NaN	NaN	NaN	NaN	NaN	NaN	NaN	NaN	NaN	NaN	NaN	NaN	0.00097787	NaN	0.0382111	0.0382111	0.0232742	0.0257001	0.0191985	0.0111024	0.0193997	0	0	0.0100557	0	NaN	0	0	NaN	0	0	0.0149369
uL4m	NaN	NaN	0.00087956	NaN	NaN	NaN	NaN	NaN	NaN	NaN	NaN	NaN	NaN	NaN	NaN	NaN	NaN	0	NaN	NaN	NaN	NaN	NaN	NaN	NaN	NaN	NaN	NaN	NaN	NaN	0.149984	0.149984	0.149984	0.0633008	0.103644	0.079299	0.0304879	0.0543498	0.0443204	0	0.0228093	0	0	0.0368274	0.037565	0	0	0	0.0866836
bL9m	NaN	0.00118888	0.00118888	NaN	NaN	NaN	NaN	NaN	NaN	NaN	NaN	NaN	NaN	NaN	NaN	NaN	0	0	NaN	NaN	NaN	NaN	NaN	NaN	NaN	NaN	NaN	NaN	NaN	NaN	NaN	0.0121273	0.0121273	0.00567085	NaN	NaN	NaN	0.00600626	0.00425367	NaN	0.00532587	0.00217941	NaN	NaN	NaN	NaN	0	0	0.00645643
uL10m	0.504782	0.504782	0.504782	0.504782	0.504782	0.504782	0.444979	0.473543	0.483804	0.316017	0.441678	0.360479	0.212227	0.291859	0.267592	0	0	0	0	0	0	0.0598024	0.0312389	0.0209773	0.188764	0.0631038	0.144303	0.292555	0.212923	0.237189	3.38892	3.38892	3.38892	2.86843	2.26797	3.20487	2.89145	3.03311	2.90925	2.18702	2.6544	2.39589	0.536276	2.01605	1.38933	0	0	0	0.520491
uL11m	0.086758	0.086758	0.086758	0.0859663	NaN	0.086758	0.06285	0.086758	0.0754008	0.0392448	NaN	0.053882	0.0152938	NaN	0.0266941	0	0	0	0.000791767	NaN	0	0.023908	0	0.0113572	0.0475132	NaN	0.032876	0.0714643	NaN	0.0600639	0.880341	0.880341	0.880341	0.783917	0.298101	0.810972	0.633477	0.737825	0.666936	0.384436	0.620025	0.487247	0.18956	0.360097	0.174825	0	0	0	0.0964235
bL12m	3.33178	NaN	3.33178	2.67612	1.43178	3.29163	3.20464	3.33178	3.18345	2.82521	3.03956	2.00101	1.50734	2.02786	2.41877	0	NaN	0	0.655659	1.89999	0.0401539	0.127137	0	0.148332	0.506567	0.292215	1.33077	1.82444	1.30391	0.913005	7.5267	NaN	7.5267	7.12857	3.90541	7.45716	6.42984	7.14356	6.61966	6.17379	7.5267	5.87017	3.6265	4.95149	3.93483	0	NaN	0	0.398125
uL13m	0.0246925	0.0246925	0.0246925	0.00121456	NaN	0.0049567	0.0011895	0.0144715	0	0	NaN	0	0.000361267	0.0103882	0	0	0	0	0.023478	NaN	0.0197358	0.023503	0.010221	0.0246925	0.0246925	NaN	0.0246925	0.0243313	0.0143044	0.0246925	0.00791157	NaN	0.00791157	0	NaN	NaN	0	NaN	0	0	NaN	0	NaN	NaN	NaN	0	NaN	0	0.00791157
uL14m	0.567475	0.567475	0.567475	0.354037	0.506783	0.366388	0.211896	0.309723	0.297244	0.0727362	0.196882	0.119243	0.0447164	0.105366	0.0680002	0	0	0	0.213438	0.0606916	0.201087	0.355579	0.257752	0.270231	0.494739	0.370592	0.448232	0.522758	0.462109	0.499475	0.342151	0.342151	0.342151	0.208116	0.230112	0.255971	0.145225	0.16039	0.149139	0.0506206	0.0977534	0.068917	0.0175017	0.0755592	0	0	0	0	0.134035
uL15m	NaN	NaN	0.00123958	0.00123958	NaN	0.00123958	NaN	0.00123958	0.00123958	NaN	0.00123958	0.00123958	0.00123958	NaN	NaN	NaN	NaN	0	0	NaN	0	NaN	0	0	NaN	0	0	0	NaN	NaN	NaN	0.0715636	NaN	0.0640491	0.0276307	NaN	0.044165	0.0420394	0.0601485	0	0.0331036	0	0	0.013809	0	NaN	0	NaN	0.00751457
uL16m	NA	NA	NA	NaN	NaN	NaN	NaN	NaN	NaN	NaN	NaN	NaN	NaN	NaN	0	NaN	NaN	NaN	NaN	NaN	NaN	NaN	NaN	NaN	NaN	NaN	NaN	NaN	NaN	0.00122218	0	0	0	0	0	0	0	0	0	0	0	0	0	0	0	0	0	0	0
bL17m	NaN	NaN	0.0017676	NaN	NaN	NaN	0	NaN	NaN	NaN	NaN	0.000222336	NaN	NaN	0.00115296	NaN	NaN	0	NaN	NaN	NaN	0.0017676	NaN	NaN	NaN	NaN	0.00154526	NaN	NaN	0.000614638	0.0503117	NaN	0.0503117	0.0266512	NaN	NaN	0.0142136	NaN	0.0125282	0.000304446	NaN	0.00647857	0.00325714	NaN	NaN	0	NaN	0	0.0236605
uL18m	0	0	0	0	0	0	0	0	0	0	0	0	0	0	0	0	0	0	0	0	0	0	0	0	0	0	0	0	0	0	NaN	NaN	0.0203759	0.00982874	NaN	NaN	0	NaN	NaN	0	NaN	0.00354741	0	0.00429592	NaN	NaN	NaN	0	0.0105471
bL19m	0.19566	0.193148	0.19566	0.128585	0.138143	0.124397	0.061174	0.0923602	0.0723953	0.00880383	0.0749374	0.0501442	0.00495047	0.0380103	0.0149653	0	0.00251268	0	0.0670755	0.0575179	0.0712631	0.134486	0.1033	0.123265	0.186857	0.120723	0.145516	0.19071	0.15765	0.180695	0.221668	0.221668	0.221668	0.169211	0.106619	0.138923	0.0562278	0.0976571	0.0931078	0.0072398	0.0727271	0.054277	0	0.00985259	0.0148806	0	0	0	0.0524565
bL20m	0	0	0	0	0	0	0	0	0	0	0	0	0	0	0	0	0	0	0	0	0	0	0	0	0	0	0	0	0	0	0.177088	0.177088	0.16477	0.133624	0.0286201	0.177088	0.0773047	NaN	0.121424	0	0.0463874	0.0365181	0.00719985	0.0437546	0.0725544	0	0	0.0123178	0.043464
bL21m	NA	NA	NA	0.00271735	NaN	0.00447611	0.00277043	NaN	NaN	NaN	NaN	0.0012964	0	NaN	NaN	NaN	NaN	NaN	0.00175876	NaN	0	0.00170568	NaN	NaN	NaN	NaN	0.00317971	0.00447611	NaN	NaN	0.334588	0.334588	0.332144	0.251938	0.0401411	0.215233	0.158574	0.169236	0.164158	0.0527265	0.120003	0.102075	0.025815	0.0388595	0	0	0	0.00244413	0.0826495
uL22m	0.106107	0.224945	0.224945	0.187446	0.224945	0.198554	0.11359	0.211589	0.133425	0.0295995	0.143541	0.0887457	0.0113132	0.0320054	0.0172537	0.118837	0	0	0.0374987	0	0.0263904	0.111355	0.0133556	0.0915201	0.195345	0.0814035	0.136199	0.213631	0.192939	0.207691	1.34288	1.34288	1.34288	1.02694	0.473146	1.21414	0.770462	0.920832	0.756744	0.355492	0.692389	0.45728	0.100948	0.266666	0.179665	0	0	0	0.315937
uL23m	NA	NA	NA	NaN	NaN	NaN	NaN	NaN	NaN	NaN	NaN	0	0	NaN	NaN	NaN	NaN	NaN	NaN	NaN	NaN	NaN	NaN	NaN	NaN	NaN	0.00105063	0.00105063	NaN	NaN	0.873141	0.873141	0.873141	0.612719	0.13824	0.654105	0.40501	0.616102	0.465587	0.108051	0.305146	0.252682	0.0396398	0.123507	0.0347262	0	0	0	0.260422
uL24m	NA	NA	NA	0.00327701	NaN	NaN	0.00211344	NaN	NaN	NaN	NaN	NaN	0	NaN	0.00071914	NaN	NaN	NaN	0.00216189	NaN	NaN	0.00332546	NaN	NaN	NaN	NaN	NaN	0.0054389	NaN	0.00471976	0.532547	0.590214	0.590214	0.387818	0.239357	0.443348	0.252323	0.297246	0.259146	0	0.193883	0.11191	0	0.0736905	0	0.0576675	0	0	0.202397
bL27m	NA	NA	NA	NaN	NaN	NaN	NaN	NaN	NaN	NaN	NaN	0	0	NaN	NaN	NaN	NaN	NaN	NaN	NaN	NaN	NaN	NaN	NaN	NaN	NaN	0.000931311	0.000931311	NaN	NaN	NaN	NaN	0.036811	0.0146894	0	NaN	NaN	NaN	0	0	NaN	0	0	0	NaN	NaN	NaN	0	0.0221217
bL28m	0	0	0	0	0	0	0	0	0	0	0	0	0	0	0	0	0	0	0	0	0	0	0	0	0	0	0	0	0	0	0.165315	0.165315	0.165315	0.0899816	0.0353303	0.0840148	0.0191312	NaN	0.0430942	0	NaN	0	0	0	0	0	0	0	0.0753333
uL29m	0	0	0	0	0	0	0	0	0	0	0	0	0	0	0	0	0	0	0	0	0	0	0	0	0	0	0	0	0	0	0.631179	0.631179	0.631179	0.527686	0.216247	0.602183	0.379534	0.520007	0.440919	0.253469	0.389545	0.256109	0.0683333	0.144432	0.0913874	0	0	0	0.103493
uL30m	0.0097421	NaN	0.00575532	0.0051486	NaN	NaN	NaN	NaN	NaN	NaN	NaN	0.000986911	0.00103274	NaN	NaN	0	NaN	0.00398679	0.0045935	NaN	NaN	NaN	NaN	NaN	NaN	NaN	0.00875519	0.00870936	NaN	NaN	NaN	0.0503774	0.0503774	0.0214701	0	0.0503774	0.00326344	NaN	NaN	0.0062629	NaN	0	NaN	0.00602137	NaN	NaN	0	0	0.0289072
bL31m	0.481515	NaN	0.481515	0.342998	NaN	0.370804	0.235275	0.314896	0.317004	0.141873	0.194896	0.163391	0.178656	0.096245	0.0293139	0	NaN	0	0.138517	NaN	0.110711	0.24624	0.166619	0.164512	0.339642	0.286619	0.318124	0.30286	0.38527	0.452201	NaN	1.2776	1.2776	1.00059	0.340654	0.937727	0.674726	1.04443	0.79502	0.295444	0.613174	0.440366	0.317843	0.291407	0	NaN	0	0	0.277014
bL32m	0.0792857	0.0792857	0.0745191	0.0670439	NaN	0.0500795	0.0511664	0.0792857	0.0310728	0	0	0.0382605	0	NaN	0.0113194	0	0	0.0047666	0.0122417	NaN	0.0292061	0.0281193	0	0.0482128	0.0792857	0.0792857	0.0410252	0.0792857	NaN	0.0679663	0.0939792	0.0939792	0.0939792	0.0939792	0	0.0577329	0.0406637	NaN	0.0939792	0	NaN	0.028952	0	NaN	NaN	0	0	0	0
bL33m	NaN	NaN	0.126097	0.126097	NaN	NaN	NaN	NaN	NaN	NaN	NaN	0.126097	NaN	NaN	NaN	NaN	NaN	0	0	NaN	NaN	NaN	NaN	NaN	NaN	NaN	0	NaN	NaN	NaN	NaN	NaN	0.167691	NaN	NaN	NaN	NaN	NaN	NaN	NaN	NaN	NaN	NaN	NaN	NaN	NaN	NaN	0	NaN
bL34m	0	0	0	0	0	0	0	0	0	0	0	0	0	0	0	0	0	0	0	0	0	0	0	0	0	0	0	0	0	0	0	0	0	0	0	0	0	0	0	0	0	0	0	0	0	0	0	0	0
bL35m	0	0	0	0	0	0	0	0	0	0	0	0	0	0	0	0	0	0	0	0	0	0	0	0	0	0	0	0	0	0	NA	NA	NA	NaN	NaN	NaN	NaN	NaN	NaN	NaN	NaN	NaN	0	NaN	NaN	NaN	NaN	NaN	NaN
mL37	NaN	NaN	0.00279215	NaN	NaN	NaN	NaN	NaN	NaN	NaN	NaN	NaN	0	NaN	NaN	NaN	NaN	0	NaN	NaN	NaN	NaN	NaN	NaN	NaN	NaN	NaN	0.00279215	NaN	NaN	NaN	NaN	0.0200027	NaN	NaN	0.00366266	NaN	NaN	NaN	NaN	0	0	0	NaN	0	NaN	NaN	0	NaN
mL38	0.0263281	0.0263281	0.0263281	0.00902489	0.0263281	0.0101635	0.00147683	NaN	0.00767054	0	0.00395146	0.0146597	0	NaN	0	0	0	0	0.0173032	0	0.0161646	0.0248513	NaN	0.0186576	0.0263281	0.0223767	0.0116684	0.0263281	NaN	0.0263281	0.0571254	0.0571254	0.0571254	0.0256938	0.0165237	0.0332694	0.0120135	0.023509	0.0197823	NaN	0.0110887	0.0033006	0	0.0226252	0	0	0	0	0.0314317
mL39	0.54649	0.54649	0.54649	0.336507	0.433578	0.344772	0.216541	0.242908	0.261653	0.0376165	0.105783	0.0459288	0	0.0344697	0.00899073	0	0	0	0.209983	0.112913	0.201718	0.32995	0.303583	0.284837	0.508874	0.440708	0.500561	0.54649	0.512021	0.5375	0.602296	0.602296	0.602296	0.435172	0.262344	0.418466	0.223211	0.264212	0.298492	0	0.14704	0.0809902	0	0.0499745	0	0	0	0	0.167125
mL40	0.900552	0.900552	0.889378	0.851948	0.900552	0.71255	0.45736	0.715408	0.633205	0.321957	0.622243	0.394654	0.0527783	0.238782	0.133677	0	0	0.0111739	0.0486045	0	0.188002	0.443192	0.185144	0.267348	0.578595	0.27831	0.505898	0.847774	0.66177	0.766875	1.26129	1.26129	1.26129	1.10088	0.831754	1.138	0.882724	1.06596	0.896691	0.552101	0.790192	0.698184	0.0980223	NaN	0.0579237	0	0	0	0.160414
mL41	NA	NA	NA	NaN	NaN	NaN	0.0026667	NaN	NaN	0.00269703	NaN	0.00311572	0	NaN	NaN	NaN	NaN	NaN	NaN	NaN	NaN	0.00196669	NaN	NaN	0.00193636	NaN	0.00151768	0.00463339	NaN	NaN	0.826916	0.826916	0.826916	0.582305	0.196455	0.699929	0.345235	0.497603	0.423859	0.0666215	0.277883	0.211302	0.0191952	0.121477	0.165107	0	0	0	0.24461
mL42	0	0	0	0	0	0	0	0	0	0	0	0	0	0	0	0	0	0	0	0	0	0	0	0	0	0	0	0	0	0	NaN	NaN	0.151452	0.0676062	NaN	NaN	0.031568	NaN	NaN	0	NaN	0.0383017	0	NaN	NaN	NaN	NaN	0	0.083846
mL43	NaN	NaN	0.150892	NaN	0.150892	NaN	NaN	0.150892	0.150892	NaN	NaN	NaN	0	0.150892	NaN	NaN	NaN	0	NaN	0	NaN	NaN	0	0	NaN	NaN	NaN	0.150892	0	NaN	NaN	2.41624	2.41624	1.78067	0.514161	2.30705	2.26655	2.23947	1.73055	NaN	2.08895	1.86445	1.92035	1.83876	1.45137	NaN	0	0	0.635567
mL44	NaN	0.000887939	NaN	NaN	NaN	NaN	NaN	NaN	NaN	NaN	NaN	NaN	NaN	NaN	NaN	NaN	0	NaN	NaN	NaN	NaN	NaN	NaN	NaN	NaN	NaN	NaN	NaN	NaN	NaN	0.148869	0.148869	0.148869	0.0990969	0.0167451	0.123237	0.0597439	0.0921933	0.0683412	NaN	0.0595425	0.057285	0	0.0306701	0.0246052	0	0	0	0.0497724
mL45	0.790645	0.790645	0.790645	0.608139	0.716913	0.631189	0.385598	0.587854	0.541245	0.20807	0.372904	0.293543	0	0.290938	0.120588	0	0	0	0.182506	0.0737325	0.159456	0.405047	0.202792	0.249401	0.582575	0.417741	0.497103	0.790645	0.499707	0.670057	0.17267	0.17267	0.17267	0.137713	NaN	0.104169	0.100422	0.110179	NaN	NaN	0.086852	0.0741798	0	0	0.0176867	0	0	0	0.0349564
mL46	3.11491	3.11491	3.11491	2.78014	3.00865	2.90634	2.44575	2.78249	2.7386	1.72734	2.56926	2.34256	1.01834	1.85746	1.32854	0	0	0	0.334767	0.106265	0.208572	0.66916	0.332416	0.376311	1.38757	0.545651	0.77235	2.09657	1.25745	1.78637	2.36034	2.36034	2.34203	2.28713	1.83612	2.26151	2.02761	2.07393	2.23561	1.1121	2.06874	1.80034	0.862853	1.56772	1.08377	0	0	0.0183104	0.0732173
mL48	0.477872	0.477872	0.477872	0.453672	0.477872	0.275911	0.393582	0.466208	0.361375	0.299604	0.431007	0.183372	0.195335	NaN	0.224672	0	0	0	0.0242001	0	0.201961	0.0842899	0.0116634	0.116497	0.178268	0.0468652	0.2945	0.282537	NaN	0.2532	NaN	1.65738	1.65738	1.46295	1.15227	1.27851	1.23821	1.59289	1.11291	0.782854	1.39359	0.92345	0.72562	0.880995	1.28756	NaN	0	0	0.194434
mL49	0.0598235	NaN	0.0598235	0.0397001	NaN	0.0298739	0.0205445	NaN	0.0239648	0.00307463	NaN	0.016595	0.00405579	NaN	0	0	NaN	0	0.0201234	NaN	0.0299495	0.0392789	NaN	0.0358587	0.0567488	NaN	0.0432285	0.0557677	NaN	0.0598235	NA	NA	NA	NaN	NaN	NaN	NaN	NaN	NaN	0	NaN	0	0	NaN	NaN	NaN	NaN	NaN	NaN
mL50	NaN	NaN	0.0745371	0.0541466	NaN	0.0673665	0.035099	NaN	0.0681015	0.00967679	NaN	0.0149926	0.000298645	NaN	0	NaN	NaN	0	0.0203905	NaN	0.0071706	0.0394381	NaN	0.00643559	0.0648603	NaN	0.0595445	0.0742385	NaN	0.0745371	NaN	0.166219	0.166219	0.122837	0	NaN	0.0738523	NaN	0.0716021	0.0421255	NaN	0.0336839	0.00383411	0.0100012	NaN	NaN	0	0	0.0433819
mL51	0	0	0	0	0	0	0	0	0	0	0	0	0	0	0	0	0	0	0	0	0	0	0	0	0	0	0	0	0	0	0	0	0	0	0	0	0	0	0	0	0	0	0	0	0	0	0	0	0
mL52	0	0	0	0	0	0	0	0	0	0	0	0	0	0	0	0	0	0	0	0	0	0	0	0	0	0	0	0	0	0	0	0	0	0	0	0	0	0	0	0	0	0	0	0	0	0	0	0	0
mL53	0.512748	0.308526	0.512748	0.502206	0.512748	0.512748	0.440338	0.512748	0.453962	0.253356	0.465763	0.344604	0.108393	NaN	0.117336	0	0.204223	0	0.0105427	0	0	0.0724108	0	0.0587859	0.259392	0.0469857	0.168145	0.404355	NaN	0.395412	2.04361	2.04361	2.04361	1.92283	0.876761	1.82772	1.51519	1.89809	1.62524	1.03094	1.54437	1.18732	0.515656	0.928017	0.505836	0	0	0	0.120789
mL54	NaN	3.55489	3.55489	3.11017	3.55489	2.84654	2.25394	2.52317	2.70664	1.20626	2.0124	1.46384	0.35783	NaN	0.546588	NaN	0	0	0.444728	0	0.708358	1.30096	1.03172	0.848259	2.34863	1.54249	2.09105	3.19706	NaN	3.00831	NaN	3.18059	3.18059	2.7509	0.935239	2.69377	2.03395	2.66792	2.20809	0.569183	0.198389	1.44535	0.446533	0.815897	NaN	NaN	0	0	0.429693
mL62	0.684489	0.684489	0.684489	0.442435	0.546176	0.409759	0.231541	0.4847	0.249631	0.0938889	0.27702	0.105824	0.0180439	0.210974	0.0598083	0	0	0	0.242054	0.138314	0.274731	0.452948	0.199789	0.434859	0.5906	0.407469	0.578666	0.666445	0.473515	0.624681	NaN	0.135905	0.135905	0.104216	NaN	0.135905	0.0646138	0.0595994	0.0587384	0.039951	NaN	0.0248909	0	NaN	NaN	NaN	0	0	0.0316892
mL63	0	0	0	0	0	0	0	0	0	0	0	0	0	0	0	0	0	0	0	0	0	0	0	0	0	0	0	0	0	0	0	0	0	0	0	0	0	0	0	0	0	0	0	0	0	0	0	0	0
mL64	0	0	0	0	0	0	0	0	0	0	0	0	0	0	0	0	0	0	0	0	0	0	0	0	0	0	0	0	0	0	NaN	NaN	0.167088	0.0552102	NaN	NaN	0	NaN	0.0705916	0	NaN	0	0	NaN	0	NaN	NaN	0	0.111878
mL65	NaN	0.00967873	0.00967873	NaN	0.00768425	0.00967873	NaN	0.00400079	NaN	NaN	0.00369118	NaN	NaN	0.00164192	NaN	NaN	0	0	NaN	0.00199449	0	NaN	0.00567794	NaN	NaN	0.00598755	NaN	NaN	0.00803681	NaN	NaN	0.00773562	0.00773562	NaN	0.00256392	NaN	NaN	0.00301655	0	NaN	NaN	NaN	NaN	0	NaN	NaN	0	0	NaN
mL66	0	0	0	0	0	0	0	0	0	0	0	0	0	0	0	0	0	0	0	0	0	0	0	0	0	0	0	0	0	0	NA	NA	NA	NaN	NaN	NaN	0.000751448	NaN	NaN	0	NaN	NaN	0	NaN	NaN	NaN	NaN	NaN	NaN
bS1m	0.506929	0.506929	0.506929	0.383906	0.506929	0.396893	0.40258	0.379594	0.36877	0.2348	0.327416	0.272862	0.0851906	0.11619	0.126737	0	0	0	0.123023	0	0.110036	0.104349	0.127335	0.13816	0.272129	0.179513	0.234068	0.421739	0.390739	0.380192	0.74883	0.74883	0.74883	0.648195	0.271785	0.674222	0.590399	0.604932	0.625711	0.369845	0.596206	0.454963	0.156112	0.31042	0.202866	0	0	0	0.100634
uS2m	0.44768	0.44768	0.44768	0.209055	0.251939	0.256505	0.157008	0.18431	0.177857	0.0412626	0.122526	0.0814797	0.016193	0	0.0388268	0	0	0	0.238626	0.195741	0.191176	0.290672	0.26337	0.269823	0.406418	0.325154	0.366201	0.431487	0.44768	0.408854	1.43265	1.43265	1.43265	0.83553	0.505181	0.885411	0.57022	0.70771	0.710113	0.109958	0.559811	0.332357	0.0421601	0	0.13957	0	0	0	0.59712
uS3m	NA	NA	NA	0.00209497	NaN	NaN	0	NaN	NaN	0	0	0	0	NaN	NaN	NaN	NaN	NaN	0.00239322	NaN	NaN	0.00448819	NaN	NaN	0.00448819	0.00448819	0.00448819	0.00448819	NaN	NaN	NaN	0.401339	0.401339	0.239246	0.0116668	0.249081	0.115062	0.0928366	0.0667983	0.0266648	0.00144134	0.0286643	0.00404199	0.0318176	0	NaN	0	0	0.162093
uS5m	NA	NA	NA	NaN	NaN	NaN	NaN	NaN	0.00671092	NaN	NaN	NaN	NaN	0.00267478	NaN	NaN	NaN	NaN	NaN	NaN	NaN	NaN	NaN	0.00240433	NaN	NaN	NaN	NaN	0.00644047	NaN	0	0	0	0	0	0	0	0	0	0	0	0	0	0	0	0	0	0	0
bS6m	0.221642	NaN	0.221642	0.221642	0.221642	0.221642	0.17368	0.221642	0.213579	0.107303	0.218859	0.145511	0.0437175	0.0943616	0.0571177	0	NaN	0	0	0	0	0.0479626	0	0.00806343	0.114339	0.00278351	0.0761315	0.177925	0.127281	0.164525	0.374709	0.374709	0.374709	0.36037	0.179962	0.374709	0.293588	NaN	0.342838	0.172921	NaN	0.246038	0.0880979	0.155394	NaN	0	0	0	0.0143392
uS7m	NaN	0.000779029	0.000779029	NaN	NaN	NaN	NaN	NaN	NaN	NaN	NaN	NaN	NaN	NaN	NaN	NaN	0	0	NaN	NaN	NaN	NaN	NaN	NaN	NaN	NaN	NaN	NaN	NaN	NaN	NaN	0.130553	0.130553	0.0743749	NaN	0.0662022	0.0455513	NaN	0.0486409	0	NaN	0	0	NaN	0	NaN	0	0	0.0561782
uS9m	NaN	NaN	0.0134429	NaN	NaN	NaN	NaN	NaN	NaN	NaN	NaN	NaN	NaN	NaN	0.00918153	NaN	NaN	0	NaN	NaN	NaN	NaN	NaN	NaN	NaN	NaN	NaN	NaN	NaN	0.00426134	0.149225	0.149225	0.149225	NaN	0.138123	0.149225	0.106453	0.149225	0.129275	0.149225	0.149225	0.123552	0.00200235	0.129781	0	0	0	0	NaN
uS10m	0.0964795	0.0964795	0.0964795	0.0811839	NaN	0.0820016	0.0654006	0.077267	0.0827228	0.0240284	NaN	0.0379279	0.0137304	NaN	0	0	0	0	0.0152956	NaN	0.0144779	0.0310789	0.0192125	0.0137567	0.0724512	NaN	0.0585516	0.0827491	NaN	0.0964795	0.230703	0.230703	0.230703	0.198429	0.0385734	0.230703	0.154924	0.14631	0.178804	0.0551375	NaN	0.0999355	0.0100023	0.0149941	0	0	0	0	0.0322745
uS11m	0.120016	NaN	0.120016	0.0839352	NaN	0.105138	0.0466509	0.0748082	0.0560091	0.0100906	0.0762039	0.0348573	0.00873617	NaN	0.0147174	0	NaN	0	0.0360804	NaN	0.0148777	0.0733647	0.0452074	0.0640065	0.109925	0.0438117	0.0851583	0.111279	NaN	0.105298	NaN	0.158543	0.158543	0.102853	0	0.158543	0.0580098	0.112081	0.0509115	0	NaN	0.0440102	0.0164419	0.028594	0.0666917	NaN	0	0	0.0556906
uS12m	0.299684	0.299684	0.299684	0.234284	0.220406	0.158133	0.0861158	0.127756	0.0900407	0.0315024	0.0842986	0.0498497	0.00544398	NaN	0.00331957	0	0	0	0.0653998	0.0792777	0.141552	0.213568	0.171929	0.209643	0.268182	0.215386	0.249834	0.29424	NaN	0.296365	NaN	0.554254	0.554254	0.318439	0.173818	0.310661	0.17805	0.231668	0.192165	0.0370673	0.203753	0.10205	0.018203	0.0805412	0.0562678	NaN	0	0	0.235815
uS14m	0	0	0	0	0	0	0	0	0	0	0	0	0	0	0	0	0	0	0	0	0	0	0	0	0	0	0	0	0	0	NaN	NaN	0.00328809	NaN	NaN	NaN	NaN	NaN	NaN	NaN	NaN	0	NaN	NaN	NaN	NaN	NaN	0	NaN
uS15m	0	0	0	0	0	0	0	0	0	0	0	0	0	0	0	0	0	0	0	0	0	0	0	0	0	0	0	0	0	0	NaN	NaN	0.0607432	NaN	NaN	NaN	NaN	NaN	0.033922	NaN	NaN	NaN	NaN	0.0448882	0.0350388	NaN	NaN	0	NaN
bS16m	NaN	NaN	0.00625491	0.00116035	NaN	NaN	0	NaN	0.000698118	NaN	NaN	0	0	NaN	0	NaN	NaN	0	0.00509456	NaN	NaN	0.00625491	NaN	0.00555679	NaN	NaN	0.00625491	0.00625491	NaN	0.00625491	NaN	0.0969949	0.0969949	0.0426362	0.0311266	0.0412625	0.0216195	NaN	0.0195037	0.0130082	0.0226864	0.0149727	0.00231009	0.0207368	0	NaN	0	0	0.0543587
uS17m	0	0	0	0	0	0	0	0	0	0	0	0	0	0	0	0	0	0	0	0	0	0	0	0	0	0	0	0	0	0	0.0216722	NaN	0.0216722	0.0216722	NaN	NaN	0.0105077	NaN	NaN	0.00412596	NaN	0.00555485	NaN	NaN	NaN	0	NaN	0	0
bS18m	0	0	0	0	0	0	0	0	0	0	0	0	0	0	0	0	0	0	0	0	0	0	0	0	0	0	0	0	0	0	NA	NA	NA	NaN	NaN	NaN	NaN	NaN	NaN	NaN	NaN	0.000691419	NaN	NaN	NaN	NaN	NaN	NaN	NaN
bS21m	0	0	0	0	0	0	0	0	0	0	0	0	0	0	0	0	0	0	0	0	0	0	0	0	0	0	0	0	0	0	0	0	0	0	0	0	0	0	0	0	0	0	0	0	0	0	0	0	0
mS22	NaN	0.000323993	0.000323993	NaN	NaN	NaN	NaN	NaN	NaN	NaN	NaN	NaN	NaN	NaN	NaN	NaN	0	0	NaN	NaN	NaN	NaN	NaN	NaN	NaN	NaN	NaN	NaN	NaN	NaN	NaN	0.00871054	0.00871054	NaN	NaN	NaN	0	NaN	0	NaN	NaN	0	0.00231704	NaN	NaN	NaN	0	0	NaN
mS23	0.234395	0.250108	0.250108	0.141175	NaN	0.167639	0.10068	0.122005	0.106881	0.0212914	0.0841977	0.0695102	0	0.0459576	0.00825005	0.0157129	0	0	0.108934	NaN	0.0824697	0.149429	0.128104	0.143227	0.228817	0.165911	0.180598	0.250108	0.204151	0.241858	0.900528	0.900528	0.900528	0.5938	0.326069	0.658241	0.419347	0.488131	0.453887	0.170678	0.432644	0.229564	0.0385725	0.172182	0.0805886	0	0	0	0.306728
mS25	NaN	NaN	0.00203181	0.00203181	NaN	0.00203181	0.00203181	0.00203181	0.00203181	NaN	NaN	0.00203181	NaN	NaN	NaN	NaN	NaN	0	0	NaN	0	0	0	0	NaN	NaN	0	NaN	NaN	NaN	0.0405304	0.0405304	0.0405304	0.0329811	0.015331	0.0294268	0.0220049	NaN	0.0330493	0.00599316	0.0405304	0.0182802	0.00302889	0.0144785	NaN	0	0	0	0.00754924
mS26	0	0	0	0	0	0	0	0	0	0	0	0	0	0	0	0	0	0	0	0	0	0	0	0	0	0	0	0	0	0	NaN	NaN	0.0332104	0.0236412	0.0271283	NaN	0.0153823	NaN	0.01896	0	NaN	NaN	0.0149869	NaN	NaN	NaN	NaN	0	0.00956918
mS27	0.241153	0.241153	0.230385	0.19265	0.22173	0.204497	0.142293	0.137116	0.171641	0.0584828	0.118793	0.0821091	0.0290102	0.0432201	0.0348481	0	0	0.0107679	0.0485032	0.0194234	0.036656	0.0988597	0.104037	0.0695124	0.18267	0.12236	0.159044	0.212143	0.197933	0.206305	1.02771	1.02771	1.02771	0.852201	0.723851	0.85428	0.66629	0.710814	0.601875	0.313712	0.529148	0.364745	0.120676	0.202154	0.130506	0	0	0	0.175504
mS29	NA	NA	NA	NaN	NaN	0.000615596	NaN	NaN	NaN	NaN	NaN	NaN	0	NaN	NaN	NaN	NaN	NaN	NaN	NaN	0.000158867	NaN	NaN	NaN	NaN	NaN	NaN	0.000774463	NaN	NaN	0.41297	0.41297	0.41297	0.263342	0	0.360663	0.191359	0.272448	0.272359	0.04458	0.170391	0.075779	0.02971	0.119923	0.0222459	0	0	0	0.149628
mS31	0.173437	0.173437	0.173437	0.163687	0.173437	0.173437	0.12474	0.135727	0.160142	0.129137	0.0913711	0.0886078	0.0111884	0.0217343	0.0474074	0	0	0	0.00975018	0	0	0.0486967	0.0377101	0.0132947	0.0442995	0.0820659	0.0848291	0.162249	0.151703	0.12603	0.342226	0.342226	0.34079	0.295547	0.115633	0.286894	0.248595	0.257001	0.329039	0	0.188567	0.132714	0.0284951	0.114775	0	0	0	0.00143613	0.046679
mS33	0	0	0	0	0	0	0	0	0	0	0	0	0	0	0	0	0	0	0	0	0	0	0	0	0	0	0	0	0	0	0	0	0	0	0	0	0	0	0	0	0	0	0	0	0	0	0	0	0
mS34	0.0193205	0.0193205	NaN	0.0193205	NaN	0.0193205	0.0105111	NaN	NaN	NaN	NaN	NaN	0	NaN	0	0	0	NaN	0	NaN	0	0.00880943	NaN	NaN	NaN	NaN	NaN	0.0193205	NaN	0.0193205	1.25349	1.29287	1.29287	0.945496	0.570595	0.998608	0.733369	0.893877	0.906842	0.529722	0.636709	0.511976	0.104333	0.391792	0.175823	0.0393831	0	0	0.347378
mS35	0.16514	0.16514	0.16514	0.16514	0.142634	0.149263	0.0803407	0.0995449	0.131695	0	0.0730477	0.0786309	0	0.020118	0.0120968	0	0	0	0	0.0225063	0.0158769	0.0847995	0.0655953	0.0334455	0.16514	0.0920925	0.0865092	0.16514	0.145022	0.153043	0.186853	0.186853	0.186853	0.169071	0.0295721	0.136595	0.0802825	0.117673	0.166882	0	0.0935763	0.013837	0	0.0388386	0	0	0	0	0.0177818
mS38	0	0	0	0	0	0	0	0	0	0	0	0	0	0	0	0	0	0	0	0	0	0	0	0	0	0	0	0	0	0	0	0	0	0	0	0	0	0	0	0	0	0	0	0	0	0	0	0	0
mS39	0.004393	0.004393	0.004393	NaN	0.00416487	0.004393	0.00332479	NaN	NaN	0.00210548	0.00255056	NaN	0.00013917	0.000451847	NaN	0	0	0	NaN	0.000228127	0	0.0010682	NaN	NaN	0.00228752	0.00184243	NaN	0.00425383	0.00394115	NaN	0.382138	0.382138	0.382138	0.355664	0.214861	0.352351	0.270194	0.314086	0.319613	0.155951	0.239056	0.188666	0.0647582	0.106601	0.0817898	0	0	0	0.0264742
mS40	0	0	0	0	0	0	0	0	0	0	0	0	0	0	0	0	0	0	0	0	0	0	0	0	0	0	0	0	0	0	NaN	0.000608431	NaN	NaN	NaN	NaN	NaN	NaN	NaN	NaN	NaN	0	NaN	NaN	NaN	NaN	0	NaN	NaN
[truncated: 431 more columns]

## Sheet: Supp.Tab3_info
Table description
ID	MRP name
flux_Fx_median	log10 median of estimated flux in sucrose gradient fraction x
flux_Fx_q5	log10 5%-ile of estimated flux in sucrose gradient fraction x
flux_Fx_q95	log10 95%-ile of estimated flux in sucrose gradient fraction x
abundance_Fx_median	log10 median of normalised abundance in sucrose gradient fraction x
abundance_Fx_q5	log10 5%-ile of normalised abundance in sucrose gradient fraction x
abundance_Fx_q95	log10 95%-ile of normalised abundance in sucrose gradient fraction x

## Sheet: Supp.Tab3_mtLSU_Fluxes_Abund.
ID	flux_F1_median	flux_F2_median	flux_F3_median	flux_F4_median	flux_F5_median	flux_F6_median	flux_F7_median	flux_F8_median	flux_F1_q5	flux_F2_q5	flux_F3_q5	flux_F4_q5	flux_F5_q5	flux_F6_q5	flux_F7_q5	flux_F8_q5	flux_F1_q95	flux_F2_q95	flux_F3_q95	flux_F4_q95	flux_F5_q95	flux_F6_q95	flux_F7_q95	flux_F8_q95	abundance_F1_median	abundance_F2_median	abundance_F3_median	abundance_F4_median	abundance_F5_median	abundance_F6_median	abundance_F7_median	abundance_F8_median	abundance_F1_q5	abundance_F2_q5	abundance_F3_q5	abundance_F4_q5	abundance_F5_q5	abundance_F6_q5	abundance_F7_q5	abundance_F8_q5	abundance_F1_q95	abundance_F2_q95	abundance_F3_q95	abundance_F4_q95	abundance_F5_q95	abundance_F6_q95	abundance_F7_q95	abundance_F8_q95
uL1m	-1.13001	-0.468539	-0.00168396	0.310843	0.251374	-0.0076966	-0.68975	-1.44898	-1.15105	-0.514795	-0.115636	0.108653	0.160575	-0.132338	-0.79234	-1.52275	-1.09932	-0.429489	0.0685401	0.362925	0.293819	0.0592404	-0.630256	-1.38475	0.0810953	-0.590481	-2.02652	-2.64628	-2.66859	-2.48975	-1.96858	0.0155231	0.0489094	-0.61073	-2.05031	-2.67164	-2.74129	-2.52241	-2.03443	-0.0125141	0.0967869	-0.557764	-2.0004	-2.60884	-2.63947	-2.43537	-1.95277	0.0301939
uL2m	NA	NA	NA	NA	NA	NA	NA	-1.21069	NA	NA	NA	NA	NA	NA	NA	-1.22788	NA	NA	NA	NA	NA	NA	NA	-1.19199	NA	NA	NA	NA	NA	NA	NA	0.00347841	NA	NA	NA	NA	NA	NA	NA	-0.00594146	NA	NA	NA	NA	NA	NA	NA	0.0144232
uL3m	NA	-0.566817	-0.402576	-0.841616	-0.0794043	-0.547826	-0.621075	-1.33281	NA	-0.62994	-0.519538	-0.911079	-0.185588	-0.659117	-0.79659	-1.40905	NA	-0.515146	-0.319073	-0.781524	0.025391	-0.428985	-0.510868	-1.27148	NA	-1.41462	-1.5081	-1.80288	-2.63733	-2.08259	-1.79088	0.00682468	NA	-1.45766	-1.54387	-1.84747	-2.69138	-2.12606	-1.8374	-0.0265758	NA	-1.36376	-1.45256	-1.76162	-2.59583	-2.03711	-1.76346	0.0380778
uL4m	NA	-0.848979	-0.376673	-0.829856	-0.178743	-0.219742	-0.281478	-1.31458	NA	-0.885848	-0.429726	-0.895861	-0.31274	-0.372956	-0.492091	-1.42386	NA	-0.792439	-0.332925	-0.778968	-0.0594686	-0.0855307	-0.127122	-1.22363	NA	-0.798146	-0.705327	-1.0565	-1.83609	-1.83138	-1.80249	0.00707711	NA	-0.855926	-0.726483	-1.10068	-1.88798	-1.86641	-1.84925	-0.0378369	NA	-0.766195	-0.639967	-1.00784	-1.79818	-1.78066	-1.75509	0.0466346
bL9m	NA	-0.628463	NA	NA	NA	NA	NA	-1.27291	NA	-0.652975	NA	NA	NA	NA	NA	-1.3087	NA	-0.609428	NA	NA	NA	NA	NA	-1.24441	NA	-1.91501	NA	NA	NA	NA	NA	0.00491699	NA	-1.95783	NA	NA	NA	NA	NA	-0.00611652	NA	-1.8635	NA	NA	NA	NA	NA	0.0194295
uL10m	-1.25765	-1.12005	-0.564609	-0.124762	0.102516	0.177091	0.0173499	-1.06026	-1.3838	-1.1624	-0.612115	-0.258293	0.0108673	0.0946757	-0.0761619	-1.12532	-1.18307	-1.07852	-0.515455	-0.0276099	0.258394	0.320835	0.146438	-0.926297	-0.27706	0.529767	-0.0260178	-0.660245	-1.18051	-1.31454	-1.21222	0.000695034	-0.320469	0.520521	-0.052076	-0.730894	-1.23518	-1.36847	-1.2252	-0.0301693	-0.24688	0.53754	0.00930036	-0.617825	-1.14591	-1.28735	-1.20174	0.0433485
uL11m	-0.940017	-0.935407	-0.518564	-0.0173423	0.168466	0.237977	0.0314809	-1.33323	-0.986137	-0.983197	-0.625299	-0.0884184	0.096372	0.146949	-0.109552	-1.38725	-0.909484	-0.905884	-0.313041	0.102768	0.301084	0.304315	0.18114	-1.2409	-1.05106	-0.0617719	-0.804213	-1.63178	-1.93923	-2.05509	-1.92855	-0.00325553	-1.0953	-0.0798711	-0.829411	-1.66576	-1.99442	-2.08986	-1.95828	-0.0263531	-1.00871	-0.0357301	-0.757278	-1.5832	-1.90736	-1.99104	-1.86602	0.0280258
bL12m	-1.36335	-1.26247	-0.582745	NA	NA	NA	NA	-1.27399	-1.45665	-1.35542	-0.997009	NA	NA	NA	NA	-1.42362	-1.27997	-1.1996	-0.425601	NA	NA	NA	NA	-1.15584	0.515291	0.870432	0.112898	NA	NA	NA	NA	0.0172317	0.493023	0.858819	0.0676719	NA	NA	NA	NA	-0.029089	0.53123	0.882511	0.151071	NA	NA	NA	NA	0.0508149
uL13m	-0.597402	NA	NA	NA	NA	NA	NA	-1.26962	-0.633033	NA	NA	NA	NA	NA	NA	-1.38344	-0.554548	NA	NA	NA	NA	NA	NA	-1.17655	-1.60032	NA	NA	NA	NA	NA	NA	-0.0019711	-1.65003	NA	NA	NA	NA	NA	NA	-0.0396066	-1.55056	NA	NA	NA	NA	NA	NA	0.0415726
uL14m	-0.719887	-0.327139	NA	NA	NA	NA	NA	-1.23954	-0.734252	-0.40131	NA	NA	NA	NA	NA	-1.29436	-0.700126	-0.304144	NA	NA	NA	NA	NA	-1.19818	-0.245202	-0.465122	NA	NA	NA	NA	NA	0.00263457	-0.278189	-0.503623	NA	NA	NA	NA	NA	-0.0281095	-0.202584	-0.413538	NA	NA	NA	NA	NA	0.0330124
uL15m	-2.20831	-0.853384	NA	NA	NA	NA	-1.16834	-1.38911	-2.64895	-0.875334	NA	NA	NA	NA	-1.27282	-1.42588	-1.92962	-0.824949	NA	NA	NA	NA	-1.08781	-1.34497	-2.89932	-1.13331	NA	NA	NA	NA	-2.74103	0.00670966	-2.94545	-1.18155	NA	NA	NA	NA	-2.89111	-0.012935	-2.85322	-1.08758	NA	NA	NA	NA	-2.62258	0.0244268
uL16m	NA	NA	NA	NA	NA	NA	NA	-1.06817	NA	NA	NA	NA	NA	NA	NA	-1.09435	NA	NA	NA	NA	NA	NA	NA	-1.04527	NA	NA	NA	NA	NA	NA	NA	-0.00851172	NA	NA	NA	NA	NA	NA	NA	-0.0258175	NA	NA	NA	NA	NA	NA	NA	0.00801851
bL17m	NA	-0.444811	-0.393969	NA	NA	NA	-1.41774	-1.31507	NA	-0.472567	-0.526369	NA	NA	NA	-1.66239	-1.44322	NA	-0.419853	-0.305557	NA	NA	NA	-1.2588	-1.22645	NA	-1.28604	-1.66003	NA	NA	NA	-2.36097	0.00347251	NA	-1.33677	-1.71715	NA	NA	NA	-2.41466	-0.038346	NA	-1.24485	-1.61933	NA	NA	NA	-2.31719	0.0403842
uL18m	NA	-0.859444	-0.325007	NA	NA	NA	NA	-1.28938	NA	-0.939155	-0.363454	NA	NA	NA	NA	-1.37329	NA	-0.804859	-0.303918	NA	NA	NA	NA	-1.20206	NA	-1.64844	-1.32042	NA	NA	NA	NA	0.00776225	NA	-1.70444	-1.33356	NA	NA	NA	NA	-0.0316926	NA	-1.63171	-1.26219	NA	NA	NA	NA	0.0403866
bL19m	-0.630499	-0.349967	-0.743443	-0.346369	0.0101859	-0.368112	-0.567764	-1.31446	-0.65678	-0.47478	-0.811193	-0.493244	-0.147323	-0.509873	-0.757001	-1.43107	-0.594934	-0.303317	-0.643942	-0.200956	0.205333	-0.150138	-0.448446	-1.22799	-0.707485	-0.645564	-1.63771	-2.26146	-2.73924	-2.43455	-2.13121	0.0100857	-0.755812	-0.692795	-1.69247	-2.32358	-2.79049	-2.48667	-2.17695	-0.0358153	-0.661147	-0.601227	-1.59075	-2.23157	-2.65468	-2.40276	-2.08648	0.0446224
bL20m	NA	-0.780918	-0.471593	-0.251189	-0.31794	-0.0958315	-0.274829	-1.32967	NA	-0.824978	-0.517114	-0.354963	-0.633733	-0.285601	-0.457872	-1.4687	NA	-0.739593	-0.411585	-0.0952166	0.0949621	0.350072	0.0859263	-1.23384	NA	-0.752401	-0.517787	-1.20683	-1.77608	-1.97175	-1.86779	0.0272013	NA	-0.810374	-0.556496	-1.26241	-1.83705	-2.02868	-1.91102	-0.0213123	NA	-0.698527	-0.472723	-1.17743	-1.75176	-1.9334	-1.83086	0.0540164
bL21m	-0.699072	-0.680609	-0.609305	-0.237939	-0.282847	-0.621213	-0.670599	-1.38964	-0.7718	-0.704573	-0.681272	-0.303108	-0.445535	-0.782801	-1.00767	-1.46105	-0.639608	-0.646246	-0.471408	-0.170813	-0.188402	-0.431442	-0.499865	-1.29596	-2.86249	-0.469973	-0.472477	-1.16846	-1.71048	-1.85312	-1.7886	0.0157471	NA	-0.519035	-0.486722	-1.22717	-1.76749	-1.91025	-1.82424	-0.0198234	-2.41869	-0.422131	-0.431789	-1.13423	-1.67729	-1.82243	-1.73638	0.042761
uL22m	-0.681673	-0.746878	-0.528843	0.181693	0.298853	0.152441	-0.211825	-1.25394	-0.744555	-0.817405	-0.769289	0.0387008	0.116854	0.0051637	-0.394811	-1.36854	-0.63253	-0.695764	-0.327629	0.284746	0.358667	0.299141	-0.0634337	-1.09908	-0.799169	0.13995	-0.852631	-1.72093	-1.93288	-1.87735	-1.55369	-0.228204	-0.984118	0.113145	-0.88379	-1.9945	-2.22423	-2.1084	-1.7613	-0.265779	-0.653646	0.179789	-0.795429	-1.58274	-1.8026	-1.66621	-1.50652	-0.186602
uL23m	NA	-0.634114	-0.402726	-0.767768	-0.801475	-0.557179	-0.655602	-1.33149	NA	-0.653478	-0.468713	-0.833475	-0.974481	-1.13539	-1.13478	-1.43418	NA	-0.607194	-0.319302	-0.65482	-0.565292	-0.370542	-0.459546	-1.26501	NA	-0.0727222	-0.321449	-1.44931	-2.0367	-2.36161	-2.26468	0.0106939	NA	-0.0987704	-0.361025	-1.50853	-2.09917	-2.40888	-2.30606	-0.0202758	NA	-0.0153583	-0.277067	-1.42251	-2.00721	-2.31314	-2.22545	0.050008
uL24m	-0.742756	-0.676874	-0.504353	-0.470026	-0.608551	-0.370329	-0.657277	-1.30815	-0.805372	-0.720452	-0.550277	-0.588854	-0.921952	-0.730437	-1.05802	-1.37773	-0.687454	-0.643284	-0.411117	-0.357622	-0.473614	-0.175264	-0.435589	-1.24416	-2.69976	-0.232958	-0.363291	-1.48776	-2.29891	-2.52256	-2.28998	0.00833292	NA	-0.296354	-0.398536	-1.5282	-2.32715	-2.55687	-2.32335	-0.0274496	-2.44413	-0.200585	-0.308698	-1.44606	-2.27711	-2.47273	-2.25007	0.0414539
bL27m	NA	-0.300779	-0.309049	NA	NA	NA	NA	-1.28627	NA	-0.35656	-0.327964	NA	NA	NA	NA	-1.32486	NA	-0.278579	-0.301651	NA	NA	NA	NA	-1.25537	NA	-1.43537	-1.40829	NA	NA	NA	NA	0.00221994	NA	-1.47424	-1.46808	NA	NA	NA	NA	-0.017833	NA	-1.38244	-1.37604	NA	NA	NA	NA	0.0260438
bL28m	NA	-0.300057	-0.472696	-0.693028	-0.441555	NA	-0.768735	-1.36776	NA	-0.320568	-0.491601	-0.798103	-0.610978	NA	-1.00982	-1.44245	NA	-0.283458	-0.449579	-0.615439	-0.13105	NA	-0.570169	-1.28621	NA	-0.768599	-0.689867	-1.88087	-2.71438	NA	-2.56874	0.0058172	NA	-0.823026	-0.727956	-1.91734	-2.77556	NA	-2.61483	-0.032077	NA	-0.722077	-0.636561	-1.82735	-2.67972	NA	-2.5367	0.0294222
uL29m	NA	-0.82481	-0.605314	-0.732202	-0.394386	-0.294673	-0.399356	-1.44181	NA	-0.847888	-0.66454	-0.862937	-0.477738	-0.521599	-0.639957	-1.50497	NA	-0.79927	-0.562715	-0.380916	-0.145174	0.00562488	-0.103629	-1.36156	NA	-0.174745	-0.375635	-1.39772	-1.96074	-2.18727	-2.11184	0.0221501	NA	-0.201592	-0.398178	-1.45899	-2.00512	-2.19355	-2.13387	-0.0130373	NA	-0.16486	-0.336101	-1.37463	-1.9436	-2.16288	-2.08503	0.0351439
uL30m	-0.650841	-0.551929	NA	NA	NA	NA	NA	-1.32481	-0.691515	-0.602847	NA	NA	NA	NA	NA	-1.42399	-0.611796	-0.491626	NA	NA	NA	NA	NA	-1.24011	-2.07749	-1.28857	NA	NA	NA	NA	NA	0.00255853	-2.24755	-1.33826	NA	NA	NA	NA	NA	-0.0346643	-1.96029	-1.24391	NA	NA	NA	NA	NA	0.0279304
bL31m	-0.810955	-0.735953	-0.435995	NA	NA	NA	NA	-1.06635	-0.838549	-0.833906	-0.787624	NA	NA	NA	NA	-1.10099	-0.777441	-0.668183	-0.310899	NA	NA	NA	NA	-1.02207	-0.31305	0.0886624	-0.968702	NA	NA	NA	NA	-0.00909797	-0.358186	0.069861	-1.01942	NA	NA	NA	NA	-0.0414164	-0.273724	0.117323	-0.929108	NA	NA	NA	NA	0.0277113
bL32m	-0.805644	-0.609566	-0.424385	NA	-1.69932	-1.39814	-1.22088	-1.38706	-0.846976	-0.698886	-0.759747	NA	-2.31542	-1.59502	-1.39194	-1.4359	-0.77183	-0.510465	-0.305778	NA	-1.36586	-1.28135	-1.05286	-1.32702	-1.10726	-1.00106	-1.68843	NA	-2.37387	-2.07537	-1.95602	0.013072	-1.16603	-1.06251	-1.84767	NA	NA	-2.11343	-2.00236	-0.00909263	-1.04594	-0.968217	-1.58078	NA	-2.24078	-2.03071	-1.91714	0.0321698
bL33m	-1.96385	NA	NA	NA	NA	NA	NA	-1.45506	-2.96157	NA	NA	NA	NA	NA	NA	-1.50806	-1.55125	NA	NA	NA	NA	NA	NA	-1.38921	-0.891043	NA	NA	NA	NA	NA	NA	0.0487845	-0.935444	NA	NA	NA	NA	NA	NA	0.0318288	-0.845071	NA	NA	NA	NA	NA	NA	0.0601191
bL34m	NA	NA	NA	NA	NA	NA	NA	-1.33788	NA	NA	NA	NA	NA	NA	NA	-1.38785	NA	NA	NA	NA	NA	NA	NA	-1.28835	NA	NA	NA	NA	NA	NA	NA	0.030608	NA	NA	NA	NA	NA	NA	NA	0.00887597	NA	NA	NA	NA	NA	NA	NA	0.050522
bL35m	NA	NA	NA	NA	NA	NA	NA	-1.26478	NA	NA	NA	NA	NA	NA	NA	-1.34221	NA	NA	NA	NA	NA	NA	NA	-1.21035	NA	NA	NA	NA	NA	NA	NA	0.0129453	NA	NA	NA	NA	NA	NA	NA	-0.0185306	NA	NA	NA	NA	NA	NA	NA	0.0469513
bL36m	NA	NA	NA	NA	NA	NA	NA	NA	NA	NA	NA	NA	NA	NA	NA	NA	NA	NA	NA	NA	NA	NA	NA	NA	NA	NA	NA	NA	NA	NA	NA	NA	NA	NA	NA	NA	NA	NA	NA	NA	NA	NA	NA	NA	NA	NA	NA	NA
mL37	NA	0.0511175	-0.339709	-0.608805	0.120332	0.119635	0.178941	-1.24777	NA	-0.0998754	-0.367348	-0.671735	-0.36405	-0.910307	-0.661115	-1.36575	NA	0.152138	-0.315774	-0.501143	0.329893	0.290758	0.341877	-1.1524	NA	-1.67578	-0.923153	-0.557719	-1.91887	-2.18469	-2.34775	0.00653821	NA	-1.73534	-0.97282	-0.601402	-1.99332	-2.22844	-2.39329	-0.0274787	NA	-1.64155	-0.870379	-0.489812	-1.747	-2.16305	-2.29713	0.0329333
mL38	-0.51222	-0.667282	-0.580978	-0.510477	NA	NA	NA	-1.32434	-0.567357	-0.736404	-0.6981	-0.74654	NA	NA	NA	-1.43769	-0.449674	-0.603777	-0.345026	-0.33641	NA	NA	NA	-1.25821	-1.57307	-1.23186	-1.34249	-2.48639	NA	NA	NA	0.00620287	-1.62095	-1.27908	-1.38515	-2.54714	NA	NA	NA	-0.0374943	-1.52315	-1.18926	-1.29628	-2.4568	NA	NA	NA	0.0490749
mL39	-0.515037	-0.586666	-0.309396	-0.334625	NA	NA	-1.26306	-1.42147	-0.532902	-0.637723	-0.447378	-0.573846	NA	NA	-1.39888	-1.51374	-0.494756	-0.480056	-0.258209	-0.303062	NA	NA	-1.18275	-1.29856	-0.249368	-0.218165	-1.10141	-1.83068	NA	NA	-2.06775	0.0068842	-0.303378	-0.255828	-1.15292	-1.88888	NA	NA	-2.11526	-0.0278326	-0.209062	-0.167412	-1.04796	-1.79896	NA	NA	-2.02763	0.0504997
mL40	-0.807502	-0.699533	-0.322523	NA	NA	NA	NA	-1.36425	-0.841588	-0.728363	-0.407923	NA	NA	NA	NA	-1.46108	-0.782948	-0.659242	-0.302485	NA	NA	NA	NA	-1.29089	-0.0441303	0.103365	-1.17219	NA	NA	NA	NA	0.00106641	-0.0760715	0.0717355	-1.21081	NA	NA	NA	NA	-0.0269348	-0.00879003	0.135635	-1.12076	NA	NA	NA	NA	0.0318193
mL41	-1.0191	-0.658146	-0.498498	-0.970165	-0.101049	0.0953892	0.0620485	-1.38699	-1.22502	-0.67836	-0.634838	-1.1064	-0.254522	-0.155122	-0.25284	-1.47706	-0.921467	-0.631967	-0.381936	-0.808824	0.0231675	0.324997	0.313943	-1.27874	-2.78566	-0.0822038	-0.188496	-1.30376	-2.27048	-2.64754	-2.70892	-0.000903386	NA	-0.121584	-0.225079	-1.36534	-2.53042	-2.79161	-2.76633	-0.0357452	-2.53679	-0.0411621	-0.147153	-1.27443	-2.13064	-2.52067	-2.67183	0.050298
mL42	NA	-0.523628	-0.379955	NA	NA	NA	NA	-1.45562	NA	-0.557222	-0.408987	NA	NA	NA	NA	-1.50061	NA	-0.486873	-0.321295	NA	NA	NA	NA	-1.41083	NA	-0.813858	-0.801681	NA	NA	NA	NA	0.0119006	NA	-0.859165	-0.847828	NA	NA	NA	NA	-0.00319138	NA	-0.769714	-0.749218	NA	NA	NA	NA	0.029113
mL43	-1.65422	-1.45056	-0.563643	-0.609129	-0.318546	-0.109302	0.155738	-1.31081	-2.01106	-1.5729	-0.733555	-0.774987	-0.458639	-0.230305	0.0423941	-1.41798	-1.3814	-1.3442	-0.459701	-0.34277	-0.20103	-0.0116422	0.277234	-1.19215	-0.805291	0.355999	-0.247788	-1.09625	-1.50192	-1.72521	-2.14696	0.00499529	-0.860064	0.339028	-0.28698	-1.13049	-1.55178	-1.76518	-2.20048	-0.0310774	-0.764296	0.378495	-0.195857	-1.06032	-1.46859	-1.68449	-2.10807	0.0378575
mL44	NA	-0.804945	-0.586577	-0.410071	-0.547799	-0.56673	-0.590948	-1.44375	NA	-0.849671	-0.610008	-0.429016	-1.09901	-1.09692	-1.00152	-1.5237	NA	-0.758521	-0.560235	-0.368769	-0.228445	-0.413858	-0.380509	-1.33557	NA	-0.794062	-0.633575	-1.57287	-2.15265	-2.19486	-2.19443	-0.0146525	NA	-0.866463	-0.646752	-1.62389	-2.18714	-2.21865	-2.20794	-0.0374807	NA	-0.767767	-0.610104	-1.54466	-2.11598	-2.16411	-2.17269	0.00196426
mL45	-0.854152	-0.547071	-0.489587	-0.384079	NA	-0.892928	-0.874023	-1.36718	-0.877698	-0.737898	-0.675026	-0.554765	NA	-0.977286	-0.974742	-1.44449	-0.83379	-0.336517	-0.266082	-0.305336	NA	-0.839529	-0.796641	-1.32555	-0.0975079	-0.760261	-2.08492	-2.67117	NA	-2.93342	-2.79903	0.00684225	-0.124676	-0.801413	-2.1405	-2.70626	NA	-2.98806	-2.84773	-0.0169524	-0.0693144	-0.711165	-2.05248	-2.6191	NA	-2.88644	-2.75283	0.028047
mL46	-1.20299	-0.898006	-0.694942	NA	NA	NA	NA	-1.49188	-1.22458	-1.03291	-1.04833	NA	NA	NA	NA	-1.55976	-1.18322	-0.863217	-0.4166	NA	NA	NA	NA	-1.38864	0.498326	0.374089	-0.656105	NA	NA	NA	NA	0.00958599	0.488665	0.362633	-0.697748	NA	NA	NA	NA	-0.019941	0.509944	0.385753	-0.604955	NA	NA	NA	NA	0.037209
mL48	-1.13617	-1.17429	-0.426505	NA	NA	NA	NA	-1.32208	-1.22459	-1.2448	-0.700204	NA	NA	NA	NA	-1.41388	-1.04975	-1.1048	-0.312378	NA	NA	NA	NA	-1.2405	-0.322251	0.197846	-0.558965	NA	NA	NA	NA	-0.00580909	-0.364156	0.17666	-0.609768	NA	NA	NA	NA	-0.0361408	-0.274725	0.217825	-0.518308	NA	NA	NA	NA	0.0254055
mL49	-0.560134	NA	NA	NA	NA	-1.82138	-2.10045	-1.34491	-0.574521	NA	NA	NA	NA	-2.35051	-2.86546	-1.39558	-0.545482	NA	NA	NA	NA	-1.56388	-1.81022	-1.29976	-1.21273	NA	NA	NA	NA	-2.96422	-2.3731	0.00743414	-1.25642	NA	NA	NA	NA	NA	-2.42085	-0.014201	-1.17147	NA	NA	NA	NA	-2.72553	-2.32626	0.0274412
mL50	-0.417827	-0.492663	-0.452334	-0.323471	-0.473273	-0.293812	-0.812501	-1.40306	-0.433905	-0.54065	-0.574793	-0.629958	-0.629101	-0.418213	-1.07239	-1.48945	-0.394572	-0.431918	-0.380385	-0.250582	-0.33262	-0.220998	-0.371288	-1.34322	-1.11318	-0.784855	-0.855423	-1.52174	-2.03099	-2.21303	-2.27279	0.0252733	-1.16673	-0.821819	-0.876522	-1.56229	-2.0641	-2.25218	-2.30375	0.00802927	-1.0711	-0.738747	-0.793462	-1.48417	-2.0125	-2.15739	-2.21649	0.042842
mL51	NA	NA	NA	NA	NA	NA	NA	-1.312	NA	NA	NA	NA	NA	NA	NA	-1.32995	NA	NA	NA	NA	NA	NA	NA	-1.29384	NA	NA	NA	NA	NA	NA	NA	0.00737758	NA	NA	NA	NA	NA	NA	NA	-0.00197947	NA	NA	NA	NA	NA	NA	NA	0.0144162
mL52	NA	NA	NA	NA	NA	NA	NA	-1.26383	NA	NA	NA	NA	NA	NA	NA	-1.29728	NA	NA	NA	NA	NA	NA	NA	-1.23914	NA	NA	NA	NA	NA	NA	NA	0.0229908	NA	NA	NA	NA	NA	NA	NA	0.0131232	NA	NA	NA	NA	NA	NA	NA	0.0354197
mL53	-1.0038	-0.983687	-0.457979	NA	NA	NA	NA	-1.30236	-1.04331	-1.04476	-0.970841	NA	NA	NA	NA	-1.35702	-0.956307	-0.91278	-0.318809	NA	NA	NA	NA	-1.24494	-0.277152	0.302659	-0.352673	NA	NA	NA	NA	0.00528584	-0.336737	0.288495	-0.391389	NA	NA	NA	NA	-0.0208329	-0.244221	0.315959	-0.306121	NA	NA	NA	NA	0.0360253
mL54	-0.860175	-0.557179	-0.393365	-0.41571	0.226887	0.107515	0.0900686	-1.2514	-0.899136	-0.668307	-0.805103	-0.770516	-0.00114053	-0.284236	-0.212084	-1.40798	-0.823192	-0.44576	-0.265654	-0.167816	0.351194	0.29871	0.325654	-1.1522	0.560702	0.497024	-0.324511	-1.12842	-2.14907	-2.06646	-2.15487	0.00854625	0.546942	0.47866	-0.38146	-1.16961	-2.26946	-2.3306	-2.46564	-0.0304401	0.578538	0.519511	-0.298244	-1.08298	-2.09081	-1.85387	-1.89096	0.0458828
mL62	-0.661641	-0.420785	-0.778094	NA	NA	NA	NA	-1.25179	-0.684413	-0.574736	-1.24965	NA	NA	NA	NA	-1.31317	-0.643757	-0.304483	-0.472514	NA	NA	NA	NA	-1.19744	-0.173134	-0.854161	-2.01985	NA	NA	NA	NA	0.00124455	-0.196357	-0.902156	-2.07535	NA	NA	NA	NA	-0.0324975	-0.123182	-0.810545	-1.98325	NA	NA	NA	NA	0.0295222
mL63	NA	NA	NA	NA	NA	NA	-1.99438	-1.486	NA	NA	NA	NA	NA	NA	-2.43085	-1.52077	NA	NA	NA	NA	NA	NA	-1.69549	-1.44843	NA	NA	NA	NA	NA	NA	-1.33434	0.0114079	NA	NA	NA	NA	NA	NA	-2.29988	0.0011796	NA	NA	NA	NA	NA	NA	-1.2005	0.0245563
mL64	NA	-0.420052	NA	NA	-1.90996	NA	NA	-1.22607	NA	-0.478536	NA	NA	-2.7284	NA	NA	-1.26378	NA	-0.369066	NA	NA	-1.50971	NA	NA	-1.19154	NA	-0.767558	NA	NA	-2.4974	NA	NA	0.00962836	NA	-0.818922	NA	NA	-2.53636	NA	NA	-0.0106128	NA	-0.724584	NA	NA	-2.44356	NA	NA	0.0248693
mL65	-0.803398	0.162724	0.149224	0.156924	0.151258	0.137518	-1.16798	-1.29728	-0.832512	-0.273462	-0.247273	-0.377916	-0.270264	-0.414598	-1.20237	-1.33119	-0.785773	0.356865	0.34364	0.347572	0.347599	0.338919	-1.13337	-1.27055	-2.00131	-10.2606	-10.3681	-10.342	-10.3537	-10.2675	-2.36641	0.00541327	-2.05331	-10.9384	-11.4136	-11.3735	-11.2726	-11.0846	-2.41306	-0.0102	-1.95659	-10.0407	-10.0482	-10.0381	-10.0176	-10.0339	-2.32596	0.019889
mL66	0.035619	0.121156	0.104452	-0.757418	0.220201	-1.03215	-1.05972	-1.24397	-0.835939	-0.719192	-0.505054	-0.777719	-0.0680408	-1.08585	-1.17597	-1.27944	0.320162	0.311953	0.32829	-0.73738	0.373236	-0.986958	-0.952578	-1.20997	-10.2285	-10.2877	-10.2822	-2.81477	-10.3027	-2.82932	-2.54412	-0.00454425	-10.9876	-11.2435	-11.3098	-2.85973	-11.0634	-2.87408	-2.59265	-0.0264902	-10.0276	-10.0089	-10.024	-2.76196	-10.0235	-2.7779	-2.50094	0.013929

## Sheet: Supp.Tab3_mtSSU_Fluxes_Abund.
ID	flux_F1_median	flux_F2_median	flux_F3_median	flux_F4_median	flux_F5_median	flux_F6_median	flux_F7_median	flux_F1_q5	flux_F2_q5	flux_F3_q5	flux_F4_q5	flux_F5_q5	flux_F6_q5	flux_F7_q5	flux_F1_q95	flux_F2_q95	flux_F3_q95	flux_F4_q95	flux_F5_q95	flux_F6_q95	flux_F7_q95	abundance_F1_median	abundance_F2_median	abundance_F3_median	abundance_F4_median	abundance_F5_median	abundance_F6_median	abundance_F7_median	abundance_F1_q5	abundance_F2_q5	abundance_F3_q5	abundance_F4_q5	abundance_F5_q5	abundance_F6_q5	abundance_F7_q5	abundance_F1_q95	abundance_F2_q95	abundance_F3_q95	abundance_F4_q95	abundance_F5_q95	abundance_F6_q95	abundance_F7_q95
bS1m	-0.912365	-0.771566	-0.267926	0.323177	0.319915	-1.34289	-1.30103	-0.935717	-0.803359	-0.383533	0.183116	0.235844	-1.39389	-1.30103	-0.880162	-0.73128	-0.202117	0.377587	0.364124	-1.32217	-1.30103	-0.275345	-0.140676	-0.708456	-1.58363	-1.68707	-0.0357444	0.00394669	-0.329597	-0.163633	-0.746298	-1.62721	-1.75653	-0.0486438	-0.0139628	-0.252363	-0.114377	-0.65866	-1.55899	-1.67033	-0.0110562	0.0320084
uS2m	-0.583954	-0.504419	-0.625839	-0.138208	0.158473	-1.17603	-1.30103	-0.616873	-0.568107	-0.680603	-0.230255	-0.0708194	-1.36917	-1.30103	-0.551579	-0.451798	-0.425515	-0.0430517	0.307002	-1.0727	-1.30103	-0.345943	0.147862	-0.358743	-0.771165	-1.29751	-0.0122895	0.00469762	-0.38219	0.117592	-0.411482	-0.815548	-1.35006	-0.0507789	-0.0294727	-0.293952	0.18547	-0.296309	-0.723938	-1.25555	0.0297926	0.038806
uS3m	NA	-0.396776	-0.342867	-0.405835	-0.290269	-1.33388	-1.30103	NA	-0.42942	-0.450946	-0.56359	-0.664924	-1.52601	-1.30103	NA	-0.372782	-0.211901	-0.241338	0.15894	-1.18604	-1.30103	NA	-0.388868	-0.7027	-1.27563	-1.777	-0.0862709	-0.000226941	NA	-0.431391	-0.756582	-1.33344	-1.827	-0.120266	-0.0401875	NA	-0.344462	-0.664978	-1.24216	-1.72991	-0.04477	0.0482166
uS5m	-0.991906	NA	NA	NA	NA	-1.49587	-1.30103	-1.00544	NA	NA	NA	NA	-1.51788	-1.30103	-0.974985	NA	NA	NA	NA	-1.47447	-1.30103	-2.29841	NA	NA	NA	NA	-0.0900857	0.00246233	-2.5189	NA	NA	NA	NA	-0.0955178	-0.00349179	-2.14367	NA	NA	NA	NA	-0.0831866	0.00739397
bS6m	-1.01379	-0.851818	-0.385432	-0.107371	0.348534	-1.46821	-1.30103	-1.04572	-0.965982	-0.568111	-0.287428	0.213248	-1.52368	-1.30103	-0.988571	-0.789136	-0.236918	-0.00964166	0.380853	-1.43678	-1.30103	-0.632128	-0.414361	-1.0515	-1.6183	-2.27162	-0.0645352	0.00827819	-0.689915	-0.463643	-1.08845	-1.66004	-2.30203	-0.0831044	-0.0148906	-0.600602	-0.374157	-1.00854	-1.5696	-2.25711	-0.0401745	0.0255576
uS7m	NA	-0.441652	-0.271244	-0.295307	-0.588948	-1.56545	-1.30103	NA	-0.483794	-0.30286	-0.448727	-0.687369	-1.61969	-1.30103	NA	-0.403515	-0.241233	-0.219528	-0.478288	-1.52214	-1.30103	NA	-0.885565	-0.99446	-1.56863	-1.80046	-0.0076557	0.0113994	NA	-0.929142	-1.03856	-1.6196	-1.84138	-0.0267357	-0.00985587	NA	-0.83198	-0.966139	-1.54798	-1.78369	0.0042519	0.0260161
uS9m	-1.30025	-0.798379	-0.634714	-0.312155	-0.33116	-1.45325	-1.30103	-1.60834	-0.877516	-0.850207	-0.782995	-0.740321	-1.57321	-1.30103	-1.14337	-0.735225	-0.526092	-0.120076	0.027889	-1.26356	-1.30103	-1.87948	-0.821679	-1.06342	-1.5168	-1.74792	-0.0826582	0.00955228	-1.91149	-0.866505	-1.16749	-1.58203	-1.78074	-0.115873	-0.0320905	-1.81673	-0.771077	-1.02352	-1.4946	-1.69028	-0.0397277	0.0518777
uS10m	-0.78687	-0.58891	-0.2883	0.123958	0.28459	-1.50279	-1.30103	-0.832696	-0.63547	-0.489759	-0.0219895	0.181406	-1.60725	-1.30103	-0.749399	-0.520132	-0.180871	0.257991	0.367288	-1.40558	-1.30103	-0.995103	-0.637857	-1.2207	-1.98518	-2.21966	-0.0536913	0.00408588	-1.04527	-0.674238	-1.25808	-2.02873	-2.27513	-0.0882265	-0.0223321	-0.959204	-0.582938	-1.16073	-1.93323	-2.17722	-0.0321462	0.0261007
uS11m	-0.682455	-0.807263	-0.396296	-0.757188	0.0921314	-1.55262	-1.30103	-0.70907	-0.845336	-0.685497	-1.02085	-0.359922	-1.66599	-1.30103	-0.653502	-0.755327	-0.287676	-0.42712	0.351163	-1.43035	-1.30103	-0.917045	-0.794761	-1.54321	-2.46316	-2.31104	-0.0354324	0.0104314	-0.961158	-0.841996	-1.58666	-2.51482	-2.34106	-0.0795205	-0.0227337	-0.866802	-0.745985	-1.50115	-2.41601	-2.28705	-0.00898007	0.0433566
uS12m	-0.469472	-0.604826	-0.382832	-0.948109	-0.647784	-1.38699	-1.30103	-0.49076	-0.632037	-0.514614	-1.02491	-0.791431	-1.55275	-1.30103	-0.449385	-0.565676	-0.306253	-0.803924	-0.52254	-1.30693	-1.30103	-0.512679	-0.256526	-1.26073	-1.85466	-1.92261	-0.0576523	0.00731711	-0.553939	-0.288601	-1.295	-1.90835	-1.96191	-0.0858894	-0.0283684	-0.46639	-0.207134	-1.20131	-1.81588	-1.87787	-0.00480245	0.0476689
uS14m	NA	NA	NA	-0.63843	-1.73601	-1.45457	-1.30103	NA	NA	NA	-1.23215	-2.13627	-1.4695	-1.30103	NA	NA	NA	-0.307156	-1.41221	-1.4336	-1.30103	NA	NA	NA	-2.38652	-2.01214	-0.0794151	-0.0039053	NA	NA	NA	-2.40857	-2.05456	-0.0846408	-0.00947595	NA	NA	NA	-2.35536	-1.96647	-0.0722329	0.00110207
uS15m	NA	-1.38748	NA	NA	-0.952081	-1.44776	-1.30103	NA	-1.49047	NA	NA	-1.04082	-1.51478	-1.30103	NA	-1.30053	NA	NA	-0.907878	-1.39887	-1.30103	NA	-1.21309	NA	NA	-2.5735	-0.104973	-0.0267363	NA	-1.25799	NA	NA	-2.61192	-0.130252	-0.0464823	NA	-1.16723	NA	NA	-2.51417	-0.0765594	-0.0072497
bS16m	-0.0970156	-0.576845	-0.894014	-0.422425	-0.0533343	-1.26286	-1.30103	-0.152934	-0.609407	-0.955638	-0.654913	-0.417389	-1.42434	-1.30103	-0.0523978	-0.552747	-0.821271	-0.282916	0.140894	-1.11033	-1.30103	-2.19861	-1.00449	-0.314042	-0.817994	-1.27587	-0.0863365	0.00632272	-2.24256	-1.05319	-0.350656	-0.872252	-1.30854	-0.116127	-0.0255235	-2.15147	-0.957256	-0.271483	-0.779398	-1.22656	-0.0428524	0.0399423
uS17m	NA	-0.598037	-1.05556	-0.513442	0.188517	-1.50982	-1.30103	NA	-0.619064	-1.10216	-0.841423	-0.176757	-1.56387	-1.30103	NA	-0.574731	-1.00733	-0.286551	0.319558	-1.44071	-1.30103	NA	-1.66256	-0.997195	-1.76146	-2.11836	-0.0435143	0.0112598	NA	-1.70212	-1.04861	-1.81813	-2.15778	-0.0630564	-0.00688943	NA	-1.61619	-0.958487	-1.72448	-2.08123	-0.0274708	0.0277948
bS18m	NA	NA	NA	NA	NA	-1.54366	-1.30103	NA	NA	NA	NA	NA	-1.5721	-1.30103	NA	NA	NA	NA	NA	-1.52553	-1.30103	NA	NA	NA	NA	NA	-0.0845024	0.00559163	NA	NA	NA	NA	NA	-0.09415	-0.00258112	NA	NA	NA	NA	NA	-0.0767971	0.0142027
bS21m	NA	NA	NA	NA	NA	-1.53957	-1.30103	NA	NA	NA	NA	NA	-1.5693	-1.30103	NA	NA	NA	NA	NA	-1.51005	-1.30103	NA	NA	NA	NA	NA	-0.0919974	0.00207352	NA	NA	NA	NA	NA	-0.10113	-0.00530165	NA	NA	NA	NA	NA	-0.0838046	0.0107421
mS22	NA	-0.957454	-0.907065	-0.476823	-0.602641	-1.47891	-1.30103	NA	-1.01829	-0.931685	-0.606472	-0.906484	-1.54082	-1.30103	NA	-0.907692	-0.880429	-0.321472	-0.462631	-1.42075	-1.30103	NA	-2.05057	-0.500467	-1.07259	-1.57435	-0.0868846	0.004933	NA	-2.09511	-0.525156	-1.10684	-1.62541	-0.113156	-0.0186291	NA	-2.00622	-0.456631	-1.02063	-1.54109	-0.062985	0.0286186
mS23	-0.636876	-0.640173	-0.298469	-0.048546	0.211002	-1.23661	-1.30103	-0.671793	-0.685501	-0.578121	-0.24141	-0.0257301	-1.37993	-1.30103	-0.596786	-0.56529	-0.171662	0.142775	0.301806	-1.14435	-1.30103	-0.617034	-0.0506168	-0.564908	-1.14107	-1.4775	-0.0583454	-0.0070266	-0.670794	-0.0844708	-0.597552	-1.17737	-1.51948	-0.0982124	-0.038773	-0.547927	-0.00730163	-0.504266	-1.08471	-1.42572	-0.0235434	0.0444719
mS25	NA	-0.76671	-0.95523	-0.53316	-0.217654	-1.39474	-1.30103	NA	-0.803433	-0.990861	-0.669375	-0.676251	-1.54445	-1.30103	NA	-0.739743	-0.925409	-0.351547	0.0834351	-1.21235	-1.30103	NA	-1.36592	-0.342279	-0.907462	-1.43551	-0.0753883	0.00993368	NA	-1.42419	-0.380104	-0.962759	-1.49199	-0.112237	-0.0229455	NA	-1.33355	-0.302957	-0.877175	-1.40523	-0.0416889	0.0292305
mS26	NA	-1.05811	-0.844059	-0.388736	0.0210891	-1.4351	-1.30103	NA	-1.14741	-0.877731	-0.679514	-0.299279	-1.51786	-1.30103	NA	-1.00265	-0.810618	-0.212385	0.227384	-1.36274	-1.30103	NA	-1.48195	-0.639583	-1.30973	-1.90777	-0.0673189	0.00424911	NA	-1.51618	-0.671727	-1.37668	-1.95551	-0.105113	-0.0202509	NA	-1.42353	-0.591451	-1.28918	-1.86985	-0.0379262	0.030222
mS27	-0.785798	-0.725294	-0.568496	-0.398192	-0.0947699	-1.31402	-1.30103	-0.801211	-0.781675	-0.658979	-0.594418	-0.370259	-1.41255	-1.30103	-0.76853	-0.698871	-0.503499	-0.300482	0.0494929	-1.20888	-1.30103	-0.6097	0.0130782	-0.113589	-0.684696	-1.16401	-0.0554584	0.00892643	-0.666971	-0.00832658	-0.135173	-0.737215	-1.22531	-0.0741444	-0.012703	-0.565331	0.0290963	-0.0878725	-0.638794	-1.13074	-0.0317228	0.0269456
mS29	NA	-0.706228	-0.524106	-0.25475	0.237234	-1.26717	-1.30103	NA	-0.73604	-0.702493	-0.515636	0.0210314	-1.41143	-1.30103	NA	-0.669872	-0.345491	-0.052972	0.350099	-1.19177	-1.30103	NA	-0.383371	-0.610465	-1.0119	-1.60928	-0.0232053	0.00752737	NA	-0.425764	-0.64971	-1.0703	-1.70673	-0.0634455	-0.0216602	NA	-0.340551	-0.565766	-0.974187	-1.53011	0.0112823	0.0440675
mS31	-0.827096	-0.717917	-0.550003	-0.31271	-0.394854	-1.41787	-1.30103	-0.852656	-0.775354	-0.755963	-0.458583	-0.78351	-1.53815	-1.30103	-0.798095	-0.666226	-0.341776	-0.174578	0.103357	-1.30582	-1.30103	-0.749202	-0.465128	-0.875132	-1.35337	-1.65703	-0.119984	0.0102935	-0.797207	-0.502895	-0.907435	-1.39471	-1.68713	-0.150589	-0.0149729	-0.710839	-0.414189	-0.826907	-1.30132	-1.62947	-0.0884742	0.0414166
mS33	NA	NA	NA	NA	-1.68439	-1.47154	-1.30103	NA	NA	NA	NA	-1.92812	-1.49797	-1.30103	NA	NA	NA	NA	-1.52718	-1.44769	-1.30103	NA	NA	NA	NA	-1.20123	-0.0761752	0.000836564	NA	NA	NA	NA	-1.25728	-0.0854085	-0.00812378	NA	NA	NA	NA	-1.15849	-0.0693541	0.00632151
mS34	-0.684024	-0.805009	-0.853613	-0.208424	0.155188	-1.23215	-1.30103	-0.893657	-0.842522	-0.945637	-0.485006	-0.117471	-1.45357	-1.30103	-0.525868	-0.778829	-0.75885	-0.0963284	0.354507	-1.105	-1.30103	-1.70623	0.102137	0.0935258	-0.65165	-1.31626	-0.000466998	0.0138876	-1.75494	0.0736186	0.0690958	-0.691413	-1.36863	-0.0304638	-0.0263375	-1.66147	0.132976	0.120542	-0.604146	-1.27013	0.0423748	0.0329298
mS35	-0.759489	-0.458698	-0.240162	-0.338315	-1.0435	-1.50576	-1.30103	-0.79474	-0.59893	-0.45679	-0.668976	-1.31847	-1.61303	-1.30103	-0.713408	-0.392106	-0.137653	-0.275017	-0.794307	-1.38757	-1.30103	-0.770627	-0.72816	-1.54368	-1.76288	-1.94058	-0.133042	0.0124379	-0.823572	-0.767139	-1.60282	-1.83307	-1.98471	-0.162568	-0.0272672	-0.72777	-0.673089	-1.50703	-1.73214	-1.90812	-0.088146	0.0403906
mS37	NA	NA	NA	NA	NA	NA	NA	NA	NA	NA	NA	NA	NA	NA	NA	NA	NA	NA	NA	NA	NA	NA	NA	NA	NA	NA	NA	NA	NA	NA	NA	NA	NA	NA	NA	NA	NA	NA	NA	NA	NA	NA
mS38	NA	NA	NA	NA	NA	-1.42569	-1.30103	NA	NA	NA	NA	NA	-1.46319	-1.30103	NA	NA	NA	NA	NA	-1.39315	-1.30103	NA	NA	NA	NA	NA	-0.0341623	0.020002	NA	NA	NA	NA	NA	-0.0464679	0.00798149	NA	NA	NA	NA	NA	-0.0261881	0.0329132
mS39	-0.681737	-0.909859	-0.51894	-0.281708	-0.168559	-1.40224	-1.30103	-0.701212	-0.935848	-0.624938	-0.420351	-0.320631	-1.50226	-1.30103	-0.663355	-0.87993	-0.446271	-0.0336289	0.0746355	-1.29018	-1.30103	-2.34307	-0.399676	-0.713608	-1.33358	-1.52264	-0.117718	0.000475896	-2.39006	-0.445205	-0.757919	-1.39064	-1.58471	-0.143851	-0.0230402	-2.30326	-0.360185	-0.670416	-1.29026	-1.49273	-0.0845784	0.0207424
mS40	0.113659	0.0534702	-0.59216	-0.575863	-0.394206	-1.46064	-1.30103	-0.428484	-0.572304	-0.625013	-0.734634	-0.658164	-1.63191	-1.30103	0.329985	0.328533	-0.569718	-0.411107	-0.117483	-1.33711	-1.30103	-10.3637	-10.2455	-0.692017	-1.25007	-1.78276	-0.0621921	0.018216	-11.2678	-11.2501	-0.7336	-1.29399	-1.8385	-0.104002	-0.0324827	-10.0275	-10.032	-0.640574	-1.21036	-1.74422	-0.0246825	0.0521523

## Sheet: Supp.Tab4
	Alternative clusters (with smaller heterogeneity than target cluster)
	target MRP	alternative clusters	from fraction f onwards ("low resolution gradient")	excluded interactions	reasoning for exclusion
	uS7m	uS9m	2	uS7m with uS9m	Extended Data Fig.3e: bS1m co-elutes uS9m in early fractions, but not uS7m
	uS9m	uS7m_uS10m	2	uS7m with uS9m	Extended Data Fig.3e: bS1m co-elutes uS9m in early fractions, but not uS7m
		uS7m_bS1m
		uS7m_uS2m
		uS7m_mS29
		uS7m_mS35
		≈
		mS29_bS1m		uS9m with mS29	Extended Data Fig.3e: bS1m co-elutes uS9m in early fractions, but not mS29
		mS29_uS2m
		uS3m_mS29
		mS35_bS1m		uS9m with mS35	Extended Data Fig.3e: bS1m co-elutes uS9m in early fractions, but not mS35; Extended Data Fig.3f: uS10m co-elutes mS35 in the early fractions, but not uS9m
		mS35_uS2m
		uS3m_mS35
		mS29_mS35
		uS10m_mS35
		uS10m_bS1m		uS9m with uS10	Extended Data Fig.3f: uS10m co-elutes mS35 in the early fractions, but not uS9m
		uS3m_uS10m
		uS10m_mS29
		uS3m_uS2m		uS9m with uS3m	Fig. 2: uS3m clusters best with mS31 and mS39 (H2 module), while uS9m co-elutes in early fractions with bS1m but not mS31 (Extended Data Fig. 3e)
		uS3m_bS1m
	uS10m	mS31	1	uS10m with mS31	Extended Data Fig.3f: uS10m co-elutes mS35 in the early fractions, but not mS31
		uS9m		uS10m with uS9m	Extended Data Fig.3f: uS10m co-elutes mS35 in the early fractions, but not uS9m
	uS14m	uS9m_mS31	5	uS9m with mS31	uS9m does not interact with mS31 Extended Data Fig. 3e
	mS25	bS16m	2	mS25 with bS16m	Extended Data Fig.3a: mS27 co-elutes mS25 in earlier fractions than bS16m, suggesting later association of bS16m with the assembly module; Extended Data Fig.3b: mS25 co-elutes bS16m from later fractions than the other components of the module
	mS26	mS25	2	mS26 with mS25	Extended Data Fig. 3a-d defines the body module (BM). mS26 clusters best with BM related MRPs; Fig. 2: mS25 clusters better with mS22 than mS26 in MS data.
	mS29	uS9m	2	uS9m with mS29	Extended Data Fig.3e: bS1m co-elutes uS9m in early fractions, but not mS29
	mS35	mS31	1	mS35 with mS31	Extended Data Fig.3f: uS10m co-elutes mS35 in the early fractions, but not mS31
	mS35	uS9m	1	mS35 with uS9m	Extended Data Fig.3f: uS10m co-elutes mS35 in the early fractions, but not uS9m; Extended Data Fig.3e: bS1m co-elutes uS9m in early fractions, but not mS35
	All clusters by contact matrix
	target MRP	clustered with	from fraction f onwards ("low resolution gradient")	additional evidence	not clustered with (but has contact in structure)	reasoning for exclusion
	bS1m	bS6m_mS23_uS2m	1	Extended Data Fig.3e: bS1m co-elutes mS23 in early fractions	bS18m_bS21m_uS9m	MS data: strongly divergent abundances and fluxes in fractions 1-4
	uS2m	bS1m_mS23	1		bS18m_bS21m_uS5m_uS9m	MS data: strongly divergent abundances and fluxes in fractions 1-4
	uS3m	mS31_mS39	2		mS33_mS35_uS10m_uS14m_uS5m_uS9m	MS data: mS33, uS14m and uS5m are not detected in early fractions; uS3m clusters best with mS31 and mS39 (H2 module), while uS9m co-elutes in early fractions with bS1m but not mS31 (Extended Data Fig. 3e)
	uS5m	mS22_mS23_mS25_mS33_mS39_mS40_uS14m_uS17m_uS2m_uS3m	6		-	-
	bS6m	bS1m_mS23	1		bS18m_bS21m_mS26_uS15m	MS data: bS18m, bS21m, mS26 and uS15m are not detected in fraction 1
	uS7m	mS29	2	Extended Data Fig.3g: in the absence of uS7m, mS29 accumulates in early fractions	uS11m_uS9m	uS11m: diverging abundances in early fractions; uS9m: Extended Data Fig.3e: bS1m co-elutes uS9m in early fractions, but not uS7m
	uS9m	bS1m_uS2m	2	Extended Data Fig.3e: bS1m co-elutes uS9m in early fractions; uS9m appears in complex with bS1m in later fractions than other constituents, suggesting later incorporation of uS9m to the assembly module	bS21m_mS29_mS35_uS10m_uS14m_uS3m_uS7m	bS21m/uS14m/uS3m: diverging abundances in early fractions; mS29/uS7m: Extended Data Fig.3e: bS1m co-elutes uS9m in early fractions, but not mS29 or uS7m; mS35/uS10m: Extended Data Fig.3f: uS10m co-elutes mS35 in early fractions, but not uS9m
	uS10m	mS35	1	Extended Data Fig.3f: uS10m co-elutes mS35 in early fractions	mS31_mS39_uS14m_uS3m_uS9m	uS3m/uS14m: diverging abundances in early fractions; mS31/mS39/uS9m: uS10m does not co-elute mS31/mS39/uS9m in early fractions
	uS11m	bS18m_bS21m_uS7m	6		-	-
	uS12m	mS25_uS17m	6		-	-
	uS14m	mS31_uS3m	5		mS33_uS10m_uS5m_uS9m	MS data: uS5m, uS9m and uS10m strongly diverge in abunance and flux profiles, mS33 not detected in fraction 5
	uS15m		5		bS6m_mS25_mS26_mS38_uS17m	MS data: mS38 is not detected in fraction 5; Extended Data Fig. 3b: uS15m does not co-elute with mS25, but uS17m does; Extended Data Fig. 3a: uS14m does not co-elute with BM5 MRPs
	bS16m	mS22_mS25_mS26_mS34_mS40	3	Fig.4f and Extended Data Fig.3a-c: tagged constituents of the B5 module reciprocally co-elute in early fractions	-	-
	uS17m	mS26	2		mS25_uS12m_uS15m_uS5m	MS data: uS5m is only detected in late fractions; uS15m is not detected in fractions 3-5, but uS17m is; uS12m shows diverging abundances in fractions 1-5; Extended Data Fig. 3b: uS17m co-elutes in intermediate fractions with mS25
	bS18m	bS1m_bS21m_bS6m_mS23_mS26_ uS11m_uS2m	6		-	-
	bS21m	bS18m_bS1m_bS6m_uS11m_uS2m_uS9m	6		-	-
	mS22	mS25	2	Fig.4f and Extended Data Fig.3b: mS22 and mS25 reciprocally co-elute in early fractions	bS16m_mS26_mS34_mS40_uS5m	MS data: uS5m and mS40 are not detected in fraction 2, mS34 has much stronger abundance in fraction 2; Extended Data Fig. 3a: bS16m elutes later than mS22
	mS23	bS1m_bS6m_uS2m	1		bS18m_uS5m	MS data: bS18m and uS5m are not detected in fractions 1-5
	mS25	mS22	2	Fig.4f and Extended Data Fig.3b: mS22 and mS25 reciprocally co-elute in early fractions	bS16m_mS26_uS12m_uS15m_uS17m_uS5m	bS16m: diverging abundances in early fractions + Extended Data Fig.3b: mS25 co-elutes bS16m in early fractions less efficient than the other components of the B5 module; uS15m/uS5m: diverging abundances in early fractions; uS12m: Extended Data Fig.3b: mS25 does not co-elute uS12m in early fractions
	mS26	uS17m	2		bS16m_bS18m_bS6m_mS22_mS25_mS34_mS40_uS15m	uS15m is not detected in fractions 3-5 but bS26m is; bS18m not detected in fractions 1-5; mS40 not detected in fraction 2; mS34 has higher abundance in fraction 2
	mS27	mS34	2	Extended Data Fig.3a: mS27 co-elutes mS34 in early fractions	mS40	MS data: mS40 is not detected in fraction 2
	mS29	uS7m	2	Extended Data Fig.3g: in the absence of uS7m, mS29 accumulates in early fractions	mS35_uS9m	uS9m: Extended Data Fig.3e: bS1m co-elutes uS9m in early fractions, but not mS29; mS35: Extended Data Fig.3f: uS10m co-elutes mS35 in early fractions, but not mS29
	mS31	mS39_uS3m	2		mS33_mS35_uS10m_uS14m	MS data: uS14m and mS33 are not detected in fraction 2; Extended Data Fig. 3f: uS10m co-elutes mS35 in the early fractions, but not mS31
	mS33	mS31_mS35_mS39_uS14m_uS3m_ uS5m	6		-	-
	mS34	mS27	2	Extended Data Fig.3a: mS27 co-elutes mS34 in early fractions	bS16m_mS22_mS26_mS40	MS data: bS16m, mS22, mS26 and mS40 have lower abundance than mS34 in fraction 2; Extended Data Fig.3a: mS27 co-elutes mS34 in early fractions, but not mS22, mS40 and bS16m
	mS35	uS10m	1	Extended Data Fig.3f: uS10m co-elutes mS35 in early fractions	mS29_mS31_mS33_mS39_uS3m_uS9m	mS33/uS3m: diverging abundances in early fractions; Extended Data Fig.3f: mS29/mS31/mS39/uS9m: uS10m co-elutes mS35 in early fractions, but not mS29/mS31/mS39/uS9m
	mS38	uS15m	6		-	-
	mS39	mS31_uS3m	2		mS33_mS35_uS10m_uS5m	MS data: uS5m and mS33 are not detected in fraction 2; Extended Data Fig. 3f: uS10m and mS35 co-elute in early fractions, but mS31 does not, mS31 and mS39 have nearly identical fluxes and abundances
	mS40	bS16m_mS22_mS26_mS27_mS34	3	Fig.4f and Extended Data Fig.3a-c: tagged constituents of the B5 module reciprocally co-elute in early fractions	uS5m	MS data: uS5m is not detected in fraction 3

## Sheet: Supp.Tab5
	Alternative clusters (with smaller heterogeneity than target cluster)
	target MRP	alternative clusters	from fraction f onwards ("low resolution gradient")	excluded interactions	reasoning for exclusion
	bL19m	uL3m	2	bL19m with uL3m	Extended Data Fig.10a: mL39 co-elutes bL19m in early fractions, but not uL3m
	bL27m	uL18m	2	bL27m with uL18m	Extended Data Fig.7a-b: mL62 and bL31m (CP4) do not co-elute uL18m (CP5) in early fractions
	bL32m	bL20m_uL22m_mL39	3	bL32m with uL22m	Extended Data Fig.10a: mL39 co-elutes bL32m in early fractions, but not uL3m and uL22m
		bL20m_uL3m_bL17m		bL32m with uL3m
		mL65_bL20m_uL3m
		mL65_uL22m_mL45		bL32m with uL22m
		uL22m_mL39_bL17m
		uL22m_mL39_mL45
		uL22m_mL45_bL17m
		uL3m_mL39_bL17m		bL32m with uL3m
		uL3m_mL39_mL45
		uL3m_mL45_bL17m
		uL3m_uL22m_bL17m		bL32m with uL22m
		uL3m_uL22m_mL39
	mL39	uL22m_bL17m	2	mL39 with uL22m	Extended Data Fig.10a: mL39 co-elutes bL32m in early fractions, but not uL3m and uL22m
	mL43	uL22m_bL20m_bL21m_mL44	2	mL43 with uL22m	Extended Data Fig.9a: mL44 co-elutes mL43 in early fractions, but not uL22m
		uL22m_bL20m_bL21m_mL50
	uL10m	uL11m_mL53	2	uL10m with uL11m	Extended Data Fig.8c: uL10m does not co-elute uL11m and mL54 in early fractions
		uL30m_mL54		uL10m with mL54
		uL30m_uL11m		uL10m with uL11m
	uL15m	bL28m_bL21m_mL50	3		Extended Data Fig.9a: mL44 co-elutes uL15m in early fractions, suggesting that uL15m belongs to the BM assembly complex; in MS data uL15m is detected across fractions 1-7, but only with very noisy signal and low intensity. This results in 'better' clusters with MRPs detected mainly in late fractions based on MS data. We exclude the alternative interactions mainly based on Extended Data Fig. 9a
		bL35m_bL21m_mL50
		bL35m_bL28m_bL21m
		bL35m_mL49_mL63
		mL38_bL21m_mL50
		mL38_bL35m_uL4m
		mL38_mL63_bL21m
		mL38_mL63_uL4m
		mL38_mL64_mL49
		mL49_mL63_bL21m
		mL49_uL4m_mL50
		mL51_mL49_bL21m
		mL51_mL49_mL50
		mL51_mL64_bL21m
		mL62_bL35m_bL21m
		mL62_bL35m_mL49
		mL62_mL38_mL63
		mL62_mL51_mL50
		mL64_mL63_bL21m
		mL64_mL63_mL50
	uL18m	bL27m	2	bL27m with uL18m	Extended Data Fig.7a-b: mL62 and bL31m (CP4) do not co-elute uL18m (CP5) in early fractions
		mL62		uL18m with mL62	Extended Data Fig.7a: mL62 does not co-elute uL18m in early fractions
	All clusters by contact matrix
	target MRP	clustered with	from fraction f onwards ("low resolution gradient")	additional evidence	not clustered with (but has contact in structure)	reasoning for exclusion
	mL40	bL31m_mL48	1	Extended Figure 7b: bL31m co-elutes mL40, mL46 and mL48 in early fractions	mL38_mL46	MS data: mL46 has higher abundance and mL38 has lower abundance in fraction 1, fluxes and abundances diverge also in proceeding fractions
	mL48	bL31m_mL40	1		bL27m_mL38_mL46	MS data: bL27m is not detected in fraction 1, mL46 has higher abundance and mL38 has lower abundance in fraction 1; Extended Data Fig. 7b: bL31m co-elutes withmL40 and mL48, but not mL38
	bL31m	mL40_mL48	1		mL46	MS data: mL46 has higher abundance in fraction 1, clusters well only from fraction 2 onwards
	mL46	bL31m_mL40_mL48	2		-	-
	bL27m	mL62	2		bL35m_mL38_mL48_uL16m_uL18m	MS dataL bL35m, uL16m are not detected in early fractions; mL48 has higher abundance in fraction 2; uL18m/mL38: Extended Data Fig.7a: mL62 does not co-elute mL38 and uL18m in early fractions;
	mL62	bL27m	2		mL38_mL49_mL64_uL15m_uL18m	MS data: mL49 is not detected in fraction 2; mL64 is not detected in fraction 3; Extended Data Fig.7a: mL62 does not co-elute uL18m and mL38 in early; Extended Data Fig. 9a: uL15m co-elutes with mL44 in early fractions, but mL62 does not fractions;
	uL18m	mL38	2		bL27m_mL62	Extended Data Fig.7a: mL62 does not co-elute uL18m and mL38 in early fractions
	mL38	uL18m	2		bL27m_bL35m_mL40_mL48_mL49_mL52_mL62_uL15m_uL30m	MS data: mL35m, mL49, mL52 are not detected in fraction 2; mL38 is detected in fraction 2 and 3, but uL30m only in fraction 2; Extended Data Fig. 7a: mL62 does not co-elute with mL38, but mL40 and mL48 do; Extended Data Fig. 9a: mL44 co-elutes uL15m but not mL38 in early fractions; Extended Data Fig.7a-b: mL62 and bL31m (CP4) do not co-elute mL38 (CP5) in early fractions
	uL10m	bL12m_mL53	2	Extended Data Fig.8c: uL10m co-elutes bL12m and mL53 in early fractions	mL54_mL63_mL66_uL11m_uL16m_uL30m	mL63/mL66/uL16m/uL30m: diverging abundancies in early fractions; mL54/uL11m: Extended Data Fig.8c: uL10m does not co-elute mL54/uL11m in early fractions
	mL53	bL12m_uL10m	2	Extended Data Fig.8c: uL10m co-elutes bL12m and mL53 in early fractions	mL66	MS data: mL66 is not detected in early fractions
	bL12m	mL53_uL10m	2	Extended Data Fig.8b: bL12m co-elutes mL53 and uL10m in early fractions	-	-
	mL51	bL20m_bL28m_bL35m_mL44_mL64_ uL15m_uL29m_uL4m	8		-	-
	uL16m	bL27m_mL54_mL63_uL10m_uL30m	8		-	-
	mL65	bL17m_bL32m_mL37_mL41_uL23m	8		-	-
	mL66	bL21m_mL53_mL63_uL10m_uL13m	8		-	-
	bL35m	bL27m_bL33m_bL9m_mL38_mL49_mL51_ uL15m	8		-	-
	bL34m	mL41_uL23m_uL29m_uL4m	8		-	-
	mL52	bL20m_bL21m_mL38_mL63_uL30m	8		-	-
	bL33m	bL35m_mL64	8		-	-
	bL9m	bL28m_bL35m_mL64	8		-	-
	uL13m	bL20m_bL21m_mL42_mL43_mL44_mL66_uL22m_uL3m	8		-	-
	uL14m	bL19m_uL3m	8		-	-
	uL30m	bL20m_mL38_mL42_mL52_mL63_uL10m_uL16m	8		-	-
	mL42	bL20m_bL21m_bL32m_mL43_mL44_ uL13m_uL22m_uL30m	8		-	-
	uL2m	mL37	8		-	-
	mL64	bL28m_bL33m_bL9m_mL49_mL51_mL62_uL15m_uL4m	8		-	-
	uL11m	mL54	2	Extended Data Fig.8a: uL11m co-elutes mL54 in early fractions	uL10m	Extended Data Fig. 8c: uL10m does not co-elute uL11m in early fractions
	mL54	uL11m	2		uL10m_uL16m	MS data: uL16m is not detected in early fractions; Extended Data Fig. 8c: uL10m does not co-elute mL54 in early fractions
	mL39	bL17m_mL45	2	Extended Data Fig.10a: mL39 co-elutes bL17m, mL45, and bL19m in early fractions	bL32m_uL22m_uL3m	bL32m: Extended Data fig.10a: bL32m appears in complex with mL39 in later fractions than other constituents, suggesting later incorporation of bL32m to the assembly module; uL22m/uL3m: Extended Data Fig.10a: mL39 does not co-elute uL22m and uL3m in early fractions
	mL45	mL39	2		bL32m_uL22m_uL24m	MS data: uL24m has higher abuundances in fractions 2-4; Extended Data Fig. 10a: mL39 co-elutes mL45, but not uL22m, while bL32m co-elutes one fraction later
	bL19m	bL17m	2		uL14m_uL3m	uL14m/uL3m: Extended Data Fig. 10a: mL39 co-elutes bL19m in early fractions, but not uL14m and uL3m
	bL17m	bL19m_mL39	2		bL32m_mL65_uL22m_uL3m	MS data: mL65 is not detected in early fractions; Extended Data Fig. 10a: mL39 co-elutes a modest amount of bL17m, but not uL22m and uL3m in early fractions, while bL32m co-elutes one fraction later
	bL32m	bL17m_mL39_mL45	3	Extended Data fig.10a: mL39 co-elutes bL32m, bL17m, and mL45 in early fractions; bL32m appears in complex with mL39 in later fractions than other constituents, suggesting later incorporation of bL32m to the assembly module	bL20m_mL42_mL65_uL22m_uL3m	bL20m/mL42/mL65: diverging abundancies in early fractions; uL22m/uL3m: Extended Data Fig.10a: mL39 co-elutes bL32m in aerly fractions, but not uL22m and uL3m
	uL24m	mL41	1		bL28m_mL37_mL45_uL23m_uL29m	MS data: bL28m, mL37, uL23 and uL29 are not detected infraction 1; mL45 has higher abundance in fraction 1
	mL41	uL24m	1		bL28m_bL34m_mL37_mL65_uL23m_uL29m	MS data: bL28m, mL37, bL34,uL23 and uL29 are not detected infraction 1; mL65 is not robustly detected in early fractions
	uL23m	mL41_uL24m_uL29m	2		bL34m_mL37_mL65	MS data: bL34m and mL65 are not detected in fraction 2; mL37 has very low abundance in fraction 2
	uL29m	bL28m_mL41_uL23m_uL24m	2		bL34m_mL37_mL51	MS data: bL34m and mL51 are not detected in fraction 2; mL37 has very low abundance in fraction 2
	bL28m	mL41_uL24m_uL29m	2		bL9m_mL37_mL51_mL64_uL15m	MS data: bL9m, mL51 and mL64 are not robustly detected in early fractions; mL37 has lower abundance in fraction 2; Extended Data Fig. 9a: uL15m belongs to body module (BM)
	mL37	bL28m_mL41_uL23m_uL24m_uL29m	3		mL65_uL2m	MS data: mL65 and uL2m are not detected in fraction 3
	uL4m	bL20m_mL50	2	Extended Data Fig.9a: mL44 co-elutes uL4m, bL20m, bL21m, mL50 and mL43 in early fractions	bL34m_mL49_mL51_mL63_mL64_uL15m	MS data: bL34m, mL49, mL51, mL63, mL64 are not detected in fractions 2 and/or 3, but uL4m is; Extended Data Fig. 9a,c: uL15m (BM2) co-elutes later with mL44 (BM1)
	bL20m	bL21m_mL43_mL44_uL4m	2		bL32m_mL42_mL51_mL52_uL13m_uL22m_uL30m	MS data: mL42, mL51, mL52, uL13m and uL30m are robustly detected only from fraction 8 onwards; Extended Data Fig. 9a and 10a: bL32m co-elutes with mL39 (A2), while bL20m co-elutes with mL44 (BM), but not uL22m
	bL21m	bL20m_mL43_mL44	2		mL42_mL52_mL66_uL13m_uL15m_uL22m	MS data: mL42, mL52, mL66 and uL13m are robustly detected only from fraction 8 onwards; Extended Data Fig. 9a: bL21m co-elutes with mL44 (BM), but not uL22m, while uL15m co-elutes one fraction later
	mL44	bL20m_bL21m_mL43_mL50	2		mL42_mL51_uL13m_uL22m	MS data: mL42, mL51 and uL13m show diverging flux and abundance in fractions 2,3 and 7; Extended Data Fig.9a: mL44 co-elutes mL43 in early fractions, but not uL22m
	mL50	mL43_mL44_uL4m	2		mL63_uL15m	MS data: mL63 is not detected in fraction 2; Extended Data Fig. 9a: uL15m (BM2) co-elutes later with mL44 (BM1)
	mL43	bL20m_bL21m_mL44_mL50	2		mL42_mL63_uL13m_uL22m	MS Data: mL42, mL63 and uL13m are not robustly detected in early fractions and show divergent fluxes/abundances; Extended Data Fig.9a: mL44 co-elutes mL43 in early fractions, but not uL22m
	uL15m	bL21m_mL50_uL4m	3		bL28m_bL35m_mL38_mL49_mL51_mL62_mL63_mL64	Extended Data Fig. 9a: uL15m co-elutes with mL44, uL4m, bL21m and mL50, but not with mL62 or mL38 in early fractions; MS data: bL35m, mL49, mL51, mL63 and mL64 are not detected in early fractions
	mL49	uL15m_uL4m_mL63	7		bL35m_mL38_mL62_mL64	MS data: bL35m, mL38, mL62 and mL64 are not detected in fraction 7
	mL63	mL43_mL49_mL50_uL15m_uL4m	7		mL52_mL66_uL10m_uL16m_uL30m	MS data: mL52, uL16m and uL30m are not detected in fraction 7, mL66 is robustly detected only from fractions 8 onwards; mL63 and uL10m show diverging fluxes in fraction 7
	uL3m	bL17m_bL19m_bL32m_mL39	7		uL13m_uL14m	MS data: uL13m and uL14m are not detected in fraction 7
	uL22m	bL17m_bL20m_bL21m_bL32m_mL39_ mL43_mL44_mL45	7		mL42_uL13m	MS data: mL42 and uL13m are not detected in fraction 7

[truncated: 1 more sheets: Supp.Tab6_parameter estimates]
