# Supplementary material for: A roadmap for ribosome assembly in human mitochondria
Source: Nat Struct Mol Biol. 2024 Jul 11;31(12):1898–908. doi: 10.1038/s41594-024-01356-w (PMC11638073; doi:10.1038/s41594-024-01356-w)
Supplement: Supplementary file 14 — Statistical source data. [file 41594_2024_1356_MOESM14_ESM.xlsx]

## Sheet: Source Data Fig1
fraction	mL63	mL66	bL9m	mL65	uL16m	uL13m	mL49	mL51	bL34m	bL17m	bL27m	mL38	uL18m	uL3m	uL15m	uL2m	uL30m	mL64	bL20m	uL4m	bL21m	bL28m	mL44	uL23m	uL29m	uL24m	mL41	mL42	mL37	mL62	uL1m	mL45	uL14m	bL32m	bL19m	mL50	mL52	bL35m	bL33m	mL48	mL53	mL46	mL39	mL40	uL11m	uL22m	mL43	uL10m	bL31m
1	N.A.	N.A.	-1.95121	-1.706	N.A.	-1.45976	-1.156	N.A.	N.A.	-1.92931	N.A.	-1.43976	N.A.	-1.95948	-1.94925	N.A.	-1.70461	N.A.	N.A.	-1.96339	N.A.	N.A.	-1.96305	N.A.	N.A.	N.A.	N.A.	N.A.	-1.89306	-0.158334	0.066268	-0.0965598	-0.238467	-1.04922	-0.686849	-1.07295	N.A.	N.A.	-0.866152	-0.311694	-0.281707	0.494838	-0.254542	-0.0406951	-1.01431	-0.629034	-0.793466	-0.288377	-0.308463
2	N.A.	N.A.	-1.65507	-1.75115	N.A.	-1.74687	N.A.	N.A.	N.A.	-1.2196	-1.32965	-1.17311	-1.51747	-1.31685	-1.0885	-1.15659	-1.21913	-0.751811	-0.727954	-0.795922	-0.4627	-0.756181	-0.79896	-0.0539699	-0.193021	-0.221694	-0.0773183	-0.791956	-1.52284	-0.835929	-0.554621	-0.738334	-0.453271	-0.983054	-0.635135	-0.753947	N.A.	N.A.	-0.750333	0.222035	0.312519	0.374811	-0.213038	0.104245	-0.0504438	0.131259	0.384934	0.531341	0.109781
3	N.A.	-1.81825	-1.89584	-1.89561	N.A.	-1.97029	N.A.	N.A.	N.A.	-1.50745	-1.32917	-1.26003	-1.21186	-1.38278	-1.91778	-1.87123	-1.79891	-1.39927	-0.482326	-0.664361	-0.438628	-0.670697	-0.585708	-0.324432	-0.360663	-0.356798	-0.187012	-0.779615	-0.892934	-1.71772	-1.72657	-1.75011	-1.55849	-1.47936	-1.48578	-0.811984	N.A.	N.A.	N.A.	-0.555222	-0.345475	-0.63773	-1.05027	-1.11194	-0.761692	-0.810763	-0.238901	-0.0127016	-0.941519
4	N.A.	-1.93859	-1.96055	-1.9087	N.A.	-1.98885	N.A.	N.A.	N.A.	-1.87145	-1.98385	-1.88304	-1.85171	-1.5998	N.A.	N.A.	N.A.	-1.80167	-1.15703	-1.01042	-1.12633	-1.63158	-1.44057	-1.36469	-1.32525	-1.36803	-1.24661	-1.87963	-0.510976	-1.97579	-1.91035	-1.9171	N.A.	N.A.	-1.81849	-1.39667	N.A.	N.A.	N.A.	-1.36958	-1.16453	-1.33889	-1.61932	-1.76582	-1.47316	-1.46896	-1.06227	-0.650549	N.A.
5	N.A.	-1.92638	-1.92654	-1.95782	N.A.	-1.91377	N.A.	N.A.	N.A.	-1.85778	N.A.	-1.95154	-1.7966	-1.91296	-1.99659	-1.97276	N.A.	-1.88051	-1.59283	-1.62046	-1.54659	-1.92642	-1.77713	-1.73057	-1.68507	-1.83527	N.A.	N.A.	-1.54128	-1.89101	-1.92082	-1.99164	N.A.	N.A.	-1.92174	-1.73362	-1.17063	N.A.	N.A.	-1.68186	-1.49694	-1.63259	-1.84538	-1.67195	-1.6789	-1.58935	-1.39248	-1.1382	N.A.
6	N.A.	-1.94075	-1.91257	-1.94331	N.A.	-1.98981	N.A.	N.A.	N.A.	-1.84806	N.A.	-1.86749	-1.82173	-1.74284	-1.96844	-1.97134	N.A.	-1.90924	-1.6953	-1.60637	-1.63399	-1.96965	-1.78435	-1.84603	-1.79502	-1.88484	N.A.	N.A.	-1.796	-1.91741	-1.87765	-1.95322	-1.90793	-1.73647	-1.87048	-1.79314	N.A.	N.A.	N.A.	-1.76088	-1.62	-1.68081	-1.81824	-1.92345	-1.72256	-1.5358	-1.54087	-1.24759	N.A.
7	N.A.	-1.89342	-1.92734	-1.84882	N.A.	-1.93507	-1.84801	N.A.	N.A.	-1.84701	N.A.	-1.84717	-1.65927	-1.5999	-1.91551	-1.89883	N.A.	-1.94598	-1.6345	-1.59492	-1.57901	-1.8984	-1.77302	-1.81098	-1.75374	-1.82308	-1.92592	N.A.	-1.8407	-1.8645	-1.70422	-1.93744	-1.86727	-1.68723	-1.76342	-1.8122	N.A.	N.A.	N.A.	-1.74158	-1.7023	-1.57401	-1.73709	-1.8639	-1.65366	-1.43005	-1.7744	-1.18787	N.A.
8	0.00432137	0.00432137	0.00432137	0.00432137	0.00432137	0.00432137	0.00432137	0.00432137	0.00432137	0.00432137	0.00432137	0.00432137	0.00432137	0.00432137	0.00432137	0.00432137	0.00432137	0.00432137	0.00432137	0.00432137	0.00432137	0.00432137	0.00432137	0.00432137	0.00432137	0.00432137	0.00432137	0.00432137	0.00432137	0.00432137	0.00432137	0.00432137	0.00432137	0.00432137	0.00432137	0.00432137	0.00432137	0.00432137	0.00432137	0.00432137	0.00432137	0.00432137	0.00432137	0.00432137	0.00432137	0.00432137	0.00432137	0.00432137	0.00432137
9	-0.000145206	0.15622	0.161312	0.194436	0.210997	0.157944	0.170754	0.147872	0.352405	0.145308	0.169731	0.166057	0.139025	0.180741	0.164545	0.208093	0.25411	0.248272	0.13954	0.164819	0.163102	0.193956	0.15456	0.144005	0.182916	0.165067	0.161809	0.213285	0.194348	0.13949	0.155321	0.1986	0.175607	0.218332	0.156843	0.170959	0.19287	0.291748	0.39814	0.181127	0.22548	0.170342	0.175492	0.253135	0.13522	0.162679	0.158547	0.131338	0.200426
10	-0.665928	-0.514428	-0.488801	-0.486856	-0.475091	-0.438685	-0.455229	-0.685921	-0.497647	-0.564524	-0.478493	-0.476982	-0.409512	-0.422236	-0.515364	-0.533644	-0.420345	-0.526567	-0.583989	-0.464823	-0.435299	-0.476637	-0.475749	-0.497588	-0.487047	-0.517464	-0.530857	-0.616409	-0.446331	-0.629524	-0.534695	-0.501709	-0.497557	-0.480493	-0.454392	-0.481099	N.A.	N.A.	N.A.	-0.40208	-0.458643	-0.473575	-0.459141	-0.406489	-0.556153	-0.451161	-0.515303	-0.511141	-0.430254
11	-0.3582	-0.261035	-0.258796	-0.260482	-0.0102049	-0.247074	-0.236926	-0.306727	9.52e-05	-0.318319	-0.2456	-0.248821	-0.190859	-0.202285	-0.259971	-0.216877	-0.197918	-0.160931	-0.331474	-0.230935	-0.248496	-0.188903	-0.25784	-0.270947	-0.264114	-0.259284	-0.284649	-0.328431	-0.170366	-0.40833	-0.343343	-0.263314	-0.270849	-0.194404	-0.245842	-0.248429	-0.211196	-0.227586	0.202953	-0.052409	-0.217722	-0.14159	-0.239777	0.0180321	-0.317915	-0.257714	-0.305532	-0.212025	-0.0679262
12	-0.679753	-0.60154	-0.546887	-0.561001	-0.290012	-0.514724	-0.524123	-0.615308	-0.259792	-0.647667	-0.51629	-0.52458	-0.462557	-0.485681	-0.563187	-0.463492	-0.512013	-0.575833	-0.657706	-0.53514	-0.488328	-0.455996	-0.521458	-0.57423	-0.526058	-0.58745	-0.584542	-0.665536	-0.462691	-0.72875	-0.641254	-0.588974	-0.516682	-0.490131	-0.507549	-0.53251	N.A.	-0.959756	N.A.	-0.272123	-0.432192	-0.421849	-0.525358	-0.223573	-0.604502	-0.488877	-0.600799	-0.502636	-0.311018
13	-0.989171	-0.941869	-0.852183	-0.81195	-0.65571	-0.791945	-0.780458	-0.880467	-0.725733	-0.932909	-0.812382	-0.861001	-0.740381	-0.694057	-0.797233	-0.769347	-0.936812	-0.973345	-0.949235	-0.801468	-0.755323	-0.785875	-0.783405	-0.897045	-0.843783	-0.892461	-0.950705	-1.26229	-0.748911	-0.990674	-0.950102	-0.811922	-0.818655	-0.772459	-0.776458	-0.822406	N.A.	-1.47261	N.A.	-0.594885	-0.756615	-0.756164	-0.767774	-0.582762	-0.868574	-0.715727	-0.850157	-0.702023	-0.779767
14	-1.015	-0.831311	-0.863251	-0.851375	-0.661811	-0.780607	-0.782454	N.A.	N.A.	-0.962687	-0.856032	-0.881249	-0.710973	-0.689316	-0.818132	-0.767892	-0.84047	-1.05528	-0.847704	-0.791541	-0.802566	-0.780562	-0.789359	-0.856194	-0.820699	-0.891244	-0.870316	N.A.	-0.753272	-1.02321	-0.997668	-0.852977	-0.780331	-0.764674	-0.765513	-0.83924	N.A.	-1.51237	N.A.	-0.582597	-0.738164	-0.745835	-0.763156	-0.537046	-0.819867	-0.656809	-0.877296	-0.6895	N.A.
15	-0.892934	-0.787551	-0.764916	-0.733274	-0.504917	-0.726429	-0.681806	-0.709215	-0.603715	-0.850469	-0.774882	-0.737055	-0.576317	-0.59761	-0.720622	-0.701451	-0.749289	-0.866313	-0.828821	-0.700412	-0.678458	-0.653667	-0.667467	-0.74735	-0.688833	-0.742842	-0.786048	-1.20258	-0.616056	-0.951306	-0.876891	-0.754046	-0.721604	-0.64391	-0.65463	-0.724424	N.A.	N.A.	N.A.	-0.490878	-0.639547	-0.594529	-0.684228	-0.409137	-0.739745	-0.612397	-0.792881	-0.608475	-0.614468
[truncated: 33 more columns]
