# Supplementary material for: A roadmap for ribosome assembly in human mitochondria
Source: Nat Struct Mol Biol. 2024 Jul 11;31(12):1898–908. doi: 10.1038/s41594-024-01356-w (PMC11638073; doi:10.1038/s41594-024-01356-w)
Supplement: Supplementary file 15 — Statistical source data. [file 41594_2024_1356_MOESM15_ESM.xlsx]

## Sheet: heatmaps
ID	flux_F1_median	flux_F2_median	flux_F3_median	flux_F4_median	flux_F5_median	flux_F6_median	flux_F7_median	flux_F1_q5	flux_F2_q5	flux_F3_q5	flux_F4_q5	flux_F5_q5	flux_F6_q5	flux_F7_q5	flux_F1_q95	flux_F2_q95	flux_F3_q95	flux_F4_q95	flux_F5_q95	flux_F6_q95	flux_F7_q95	abundance_F1_median	abundance_F2_median	abundance_F3_median	abundance_F4_median	abundance_F5_median	abundance_F6_median	abundance_F7_median	abundance_F1_q5	abundance_F2_q5	abundance_F3_q5	abundance_F4_q5	abundance_F5_q5	abundance_F6_q5	abundance_F7_q5	abundance_F1_q95	abundance_F2_q95	abundance_F3_q95	abundance_F4_q95	abundance_F5_q95	abundance_F6_q95	abundance_F7_q95
bS1m	-0.912365	-0.771566	-0.267926	0.323177	0.319915	-1.34289	-1.30103	-0.935717	-0.803359	-0.383533	0.183116	0.235844	-1.39389	-1.30103	-0.880162	-0.73128	-0.202117	0.377587	0.364124	-1.32217	-1.30103	-0.275345	-0.140676	-0.708456	-1.58363	-1.68707	-0.0357444	0.00394669	-0.329597	-0.163633	-0.746298	-1.62721	-1.75653	-0.0486438	-0.0139628	-0.252363	-0.114377	-0.65866	-1.55899	-1.67033	-0.0110562	0.0320084
uS2m	-0.583954	-0.504419	-0.625839	-0.138208	0.158473	-1.17603	-1.30103	-0.616873	-0.568107	-0.680603	-0.230255	-0.0708194	-1.36917	-1.30103	-0.551579	-0.451798	-0.425515	-0.0430517	0.307002	-1.0727	-1.30103	-0.345943	0.147862	-0.358743	-0.771165	-1.29751	-0.0122895	0.00469762	-0.38219	0.117592	-0.411482	-0.815548	-1.35006	-0.0507789	-0.0294727	-0.293952	0.18547	-0.296309	-0.723938	-1.25555	0.0297926	0.038806
uS3m	NA	-0.396776	-0.342867	-0.405835	-0.290269	-1.33388	-1.30103	NA	-0.42942	-0.450946	-0.56359	-0.664924	-1.52601	-1.30103	NA	-0.372782	-0.211901	-0.241338	0.15894	-1.18604	-1.30103	NA	-0.388868	-0.7027	-1.27563	-1.777	-0.0862709	-0.000226941	NA	-0.431391	-0.756582	-1.33344	-1.827	-0.120266	-0.0401875	NA	-0.344462	-0.664978	-1.24216	-1.72991	-0.04477	0.0482166
uS5m	-0.991906	NA	NA	NA	NA	-1.49587	-1.30103	-1.00544	NA	NA	NA	NA	-1.51788	-1.30103	-0.974985	NA	NA	NA	NA	-1.47447	-1.30103	-2.29841	NA	NA	NA	NA	-0.0900857	0.00246233	-2.5189	NA	NA	NA	NA	-0.0955178	-0.00349179	-2.14367	NA	NA	NA	NA	-0.0831866	0.00739397
bS6m	-1.01379	-0.851818	-0.385432	-0.107371	0.348534	-1.46821	-1.30103	-1.04572	-0.965982	-0.568111	-0.287428	0.213248	-1.52368	-1.30103	-0.988571	-0.789136	-0.236918	-0.00964166	0.380853	-1.43678	-1.30103	-0.632128	-0.414361	-1.0515	-1.6183	-2.27162	-0.0645352	0.00827819	-0.689915	-0.463643	-1.08845	-1.66004	-2.30203	-0.0831044	-0.0148906	-0.600602	-0.374157	-1.00854	-1.5696	-2.25711	-0.0401745	0.0255576
uS7m	NA	-0.441652	-0.271244	-0.295307	-0.588948	-1.56545	-1.30103	NA	-0.483794	-0.30286	-0.448727	-0.687369	-1.61969	-1.30103	NA	-0.403515	-0.241233	-0.219528	-0.478288	-1.52214	-1.30103	NA	-0.885565	-0.99446	-1.56863	-1.80046	-0.0076557	0.0113994	NA	-0.929142	-1.03856	-1.6196	-1.84138	-0.0267357	-0.00985587	NA	-0.83198	-0.966139	-1.54798	-1.78369	0.0042519	0.0260161
uS9m	-1.30025	-0.798379	-0.634714	-0.312155	-0.33116	-1.45325	-1.30103	-1.60834	-0.877516	-0.850207	-0.782995	-0.740321	-1.57321	-1.30103	-1.14337	-0.735225	-0.526092	-0.120076	0.027889	-1.26356	-1.30103	-1.87948	-0.821679	-1.06342	-1.5168	-1.74792	-0.0826582	0.00955228	-1.91149	-0.866505	-1.16749	-1.58203	-1.78074	-0.115873	-0.0320905	-1.81673	-0.771077	-1.02352	-1.4946	-1.69028	-0.0397277	0.0518777
uS10m	-0.78687	-0.58891	-0.2883	0.123958	0.28459	-1.50279	-1.30103	-0.832696	-0.63547	-0.489759	-0.0219895	0.181406	-1.60725	-1.30103	-0.749399	-0.520132	-0.180871	0.257991	0.367288	-1.40558	-1.30103	-0.995103	-0.637857	-1.2207	-1.98518	-2.21966	-0.0536913	0.00408588	-1.04527	-0.674238	-1.25808	-2.02873	-2.27513	-0.0882265	-0.0223321	-0.959204	-0.582938	-1.16073	-1.93323	-2.17722	-0.0321462	0.0261007
uS11m	-0.682455	-0.807263	-0.396296	-0.757188	0.0921314	-1.55262	-1.30103	-0.70907	-0.845336	-0.685497	-1.02085	-0.359922	-1.66599	-1.30103	-0.653502	-0.755327	-0.287676	-0.42712	0.351163	-1.43035	-1.30103	-0.917045	-0.794761	-1.54321	-2.46316	-2.31104	-0.0354324	0.0104314	-0.961158	-0.841996	-1.58666	-2.51482	-2.34106	-0.0795205	-0.0227337	-0.866802	-0.745985	-1.50115	-2.41601	-2.28705	-0.00898007	0.0433566
uS12m	-0.469472	-0.604826	-0.382832	-0.948109	-0.647784	-1.38699	-1.30103	-0.49076	-0.632037	-0.514614	-1.02491	-0.791431	-1.55275	-1.30103	-0.449385	-0.565676	-0.306253	-0.803924	-0.52254	-1.30693	-1.30103	-0.512679	-0.256526	-1.26073	-1.85466	-1.92261	-0.0576523	0.00731711	-0.553939	-0.288601	-1.295	-1.90835	-1.96191	-0.0858894	-0.0283684	-0.46639	-0.207134	-1.20131	-1.81588	-1.87787	-0.00480245	0.0476689
uS14m	NA	NA	NA	-0.63843	-1.73601	-1.45457	-1.30103	NA	NA	NA	-1.23215	-2.13627	-1.4695	-1.30103	NA	NA	NA	-0.307156	-1.41221	-1.4336	-1.30103	NA	NA	NA	-2.38652	-2.01214	-0.0794151	-0.0039053	NA	NA	NA	-2.40857	-2.05456	-0.0846408	-0.00947595	NA	NA	NA	-2.35536	-1.96647	-0.0722329	0.00110207
uS15m	NA	-1.38748	NA	NA	-0.952081	-1.44776	-1.30103	NA	-1.49047	NA	NA	-1.04082	-1.51478	-1.30103	NA	-1.30053	NA	NA	-0.907878	-1.39887	-1.30103	NA	-1.21309	NA	NA	-2.5735	-0.104973	-0.0267363	NA	-1.25799	NA	NA	-2.61192	-0.130252	-0.0464823	NA	-1.16723	NA	NA	-2.51417	-0.0765594	-0.0072497
bS16m	-0.0970156	-0.576845	-0.894014	-0.422425	-0.0533343	-1.26286	-1.30103	-0.152934	-0.609407	-0.955638	-0.654913	-0.417389	-1.42434	-1.30103	-0.0523978	-0.552747	-0.821271	-0.282916	0.140894	-1.11033	-1.30103	-2.19861	-1.00449	-0.314042	-0.817994	-1.27587	-0.0863365	0.00632272	-2.24256	-1.05319	-0.350656	-0.872252	-1.30854	-0.116127	-0.0255235	-2.15147	-0.957256	-0.271483	-0.779398	-1.22656	-0.0428524	0.0399423
uS17m	NA	-0.598037	-1.05556	-0.513442	0.188517	-1.50982	-1.30103	NA	-0.619064	-1.10216	-0.841423	-0.176757	-1.56387	-1.30103	NA	-0.574731	-1.00733	-0.286551	0.319558	-1.44071	-1.30103	NA	-1.66256	-0.997195	-1.76146	-2.11836	-0.0435143	0.0112598	NA	-1.70212	-1.04861	-1.81813	-2.15778	-0.0630564	-0.00688943	NA	-1.61619	-0.958487	-1.72448	-2.08123	-0.0274708	0.0277948
bS18m	NA	NA	NA	NA	NA	-1.54366	-1.30103	NA	NA	NA	NA	NA	-1.5721	-1.30103	NA	NA	NA	NA	NA	-1.52553	-1.30103	NA	NA	NA	NA	NA	-0.0845024	0.00559163	NA	NA	NA	NA	NA	-0.09415	-0.00258112	NA	NA	NA	NA	NA	-0.0767971	0.0142027
bS21m	NA	NA	NA	NA	NA	-1.53957	-1.30103	NA	NA	NA	NA	NA	-1.5693	-1.30103	NA	NA	NA	NA	NA	-1.51005	-1.30103	NA	NA	NA	NA	NA	-0.0919974	0.00207352	NA	NA	NA	NA	NA	-0.10113	-0.00530165	NA	NA	NA	NA	NA	-0.0838046	0.0107421
mS22	NA	-0.957454	-0.907065	-0.476823	-0.602641	-1.47891	-1.30103	NA	-1.01829	-0.931685	-0.606472	-0.906484	-1.54082	-1.30103	NA	-0.907692	-0.880429	-0.321472	-0.462631	-1.42075	-1.30103	NA	-2.05057	-0.500467	-1.07259	-1.57435	-0.0868846	0.004933	NA	-2.09511	-0.525156	-1.10684	-1.62541	-0.113156	-0.0186291	NA	-2.00622	-0.456631	-1.02063	-1.54109	-0.062985	0.0286186
mS23	-0.636876	-0.640173	-0.298469	-0.048546	0.211002	-1.23661	-1.30103	-0.671793	-0.685501	-0.578121	-0.24141	-0.0257301	-1.37993	-1.30103	-0.596786	-0.56529	-0.171662	0.142775	0.301806	-1.14435	-1.30103	-0.617034	-0.0506168	-0.564908	-1.14107	-1.4775	-0.0583454	-0.0070266	-0.670794	-0.0844708	-0.597552	-1.17737	-1.51948	-0.0982124	-0.038773	-0.547927	-0.00730163	-0.504266	-1.08471	-1.42572	-0.0235434	0.0444719
mS25	NA	-0.76671	-0.95523	-0.53316	-0.217654	-1.39474	-1.30103	NA	-0.803433	-0.990861	-0.669375	-0.676251	-1.54445	-1.30103	NA	-0.739743	-0.925409	-0.351547	0.0834351	-1.21235	-1.30103	NA	-1.36592	-0.342279	-0.907462	-1.43551	-0.0753883	0.00993368	NA	-1.42419	-0.380104	-0.962759	-1.49199	-0.112237	-0.0229455	NA	-1.33355	-0.302957	-0.877175	-1.40523	-0.0416889	0.0292305
mS26	NA	-1.05811	-0.844059	-0.388736	0.0210891	-1.4351	-1.30103	NA	-1.14741	-0.877731	-0.679514	-0.299279	-1.51786	-1.30103	NA	-1.00265	-0.810618	-0.212385	0.227384	-1.36274	-1.30103	NA	-1.48195	-0.639583	-1.30973	-1.90777	-0.0673189	0.00424911	NA	-1.51618	-0.671727	-1.37668	-1.95551	-0.105113	-0.0202509	NA	-1.42353	-0.591451	-1.28918	-1.86985	-0.0379262	0.030222
mS27	-0.785798	-0.725294	-0.568496	-0.398192	-0.0947699	-1.31402	-1.30103	-0.801211	-0.781675	-0.658979	-0.594418	-0.370259	-1.41255	-1.30103	-0.76853	-0.698871	-0.503499	-0.300482	0.0494929	-1.20888	-1.30103	-0.6097	0.0130782	-0.113589	-0.684696	-1.16401	-0.0554584	0.00892643	-0.666971	-0.00832658	-0.135173	-0.737215	-1.22531	-0.0741444	-0.012703	-0.565331	0.0290963	-0.0878725	-0.638794	-1.13074	-0.0317228	0.0269456
mS29	NA	-0.706228	-0.524106	-0.25475	0.237234	-1.26717	-1.30103	NA	-0.73604	-0.702493	-0.515636	0.0210314	-1.41143	-1.30103	NA	-0.669872	-0.345491	-0.052972	0.350099	-1.19177	-1.30103	NA	-0.383371	-0.610465	-1.0119	-1.60928	-0.0232053	0.00752737	NA	-0.425764	-0.64971	-1.0703	-1.70673	-0.0634455	-0.0216602	NA	-0.340551	-0.565766	-0.974187	-1.53011	0.0112823	0.0440675
mS31	-0.827096	-0.717917	-0.550003	-0.31271	-0.394854	-1.41787	-1.30103	-0.852656	-0.775354	-0.755963	-0.458583	-0.78351	-1.53815	-1.30103	-0.798095	-0.666226	-0.341776	-0.174578	0.103357	-1.30582	-1.30103	-0.749202	-0.465128	-0.875132	-1.35337	-1.65703	-0.119984	0.0102935	-0.797207	-0.502895	-0.907435	-1.39471	-1.68713	-0.150589	-0.0149729	-0.710839	-0.414189	-0.826907	-1.30132	-1.62947	-0.0884742	0.0414166
mS33	NA	NA	NA	NA	-1.68439	-1.47154	-1.30103	NA	NA	NA	NA	-1.92812	-1.49797	-1.30103	NA	NA	NA	NA	-1.52718	-1.44769	-1.30103	NA	NA	NA	NA	-1.20123	-0.0761752	0.000836564	NA	NA	NA	NA	-1.25728	-0.0854085	-0.00812378	NA	NA	NA	NA	-1.15849	-0.0693541	0.00632151
mS34	-0.684024	-0.805009	-0.853613	-0.208424	0.155188	-1.23215	-1.30103	-0.893657	-0.842522	-0.945637	-0.485006	-0.117471	-1.45357	-1.30103	-0.525868	-0.778829	-0.75885	-0.0963284	0.354507	-1.105	-1.30103	-1.70623	0.102137	0.0935258	-0.65165	-1.31626	-0.000466998	0.0138876	-1.75494	0.0736186	0.0690958	-0.691413	-1.36863	-0.0304638	-0.0263375	-1.66147	0.132976	0.120542	-0.604146	-1.27013	0.0423748	0.0329298
mS35	-0.759489	-0.458698	-0.240162	-0.338315	-1.0435	-1.50576	-1.30103	-0.79474	-0.59893	-0.45679	-0.668976	-1.31847	-1.61303	-1.30103	-0.713408	-0.392106	-0.137653	-0.275017	-0.794307	-1.38757	-1.30103	-0.770627	-0.72816	-1.54368	-1.76288	-1.94058	-0.133042	0.0124379	-0.823572	-0.767139	-1.60282	-1.83307	-1.98471	-0.162568	-0.0272672	-0.72777	-0.673089	-1.50703	-1.73214	-1.90812	-0.088146	0.0403906
mS37	NA	NA	NA	NA	NA	NA	NA	NA	NA	NA	NA	NA	NA	NA	NA	NA	NA	NA	NA	NA	NA	NA	NA	NA	NA	NA	NA	NA	NA	NA	NA	NA	NA	NA	NA	NA	NA	NA	NA	NA	NA	NA
mS38	NA	NA	NA	NA	NA	-1.42569	-1.30103	NA	NA	NA	NA	NA	-1.46319	-1.30103	NA	NA	NA	NA	NA	-1.39315	-1.30103	NA	NA	NA	NA	NA	-0.0341623	0.020002	NA	NA	NA	NA	NA	-0.0464679	0.00798149	NA	NA	NA	NA	NA	-0.0261881	0.0329132
mS39	-0.681737	-0.909859	-0.51894	-0.281708	-0.168559	-1.40224	-1.30103	-0.701212	-0.935848	-0.624938	-0.420351	-0.320631	-1.50226	-1.30103	-0.663355	-0.87993	-0.446271	-0.0336289	0.0746355	-1.29018	-1.30103	-2.34307	-0.399676	-0.713608	-1.33358	-1.52264	-0.117718	0.000475896	-2.39006	-0.445205	-0.757919	-1.39064	-1.58471	-0.143851	-0.0230402	-2.30326	-0.360185	-0.670416	-1.29026	-1.49273	-0.0845784	0.0207424
mS40	0.113659	0.0534702	-0.59216	-0.575863	-0.394206	-1.46064	-1.30103	-0.428484	-0.572304	-0.625013	-0.734634	-0.658164	-1.63191	-1.30103	0.329985	0.328533	-0.569718	-0.411107	-0.117483	-1.33711	-1.30103	-10.3637	-10.2455	-0.692017	-1.25007	-1.78276	-0.0621921	0.018216	-11.2678	-11.2501	-0.7336	-1.29399	-1.8385	-0.104002	-0.0324827	-10.0275	-10.032	-0.640574	-1.21036	-1.74422	-0.0246825	0.0521523

## Sheet: cluster statistics
ID	cluster of all MRPs	selected cluster	sampled clusters
bS6m	1.12523	0.0857736	1.08942109605192;0.812539336308422;1.08939453158432;1.47375487206277;1.11140830581748;1.81616024764707;0.790525562075261;2.11505578162373;1.81618681211468;1.47372830759517;0.448093622023354;1.11143487028508;1.17485933808611;0.470107396256515
bS1m	0.8954	0.0750174	0.844993426399148;0.152938339754891;0.928760354441093;0.922914387987319;1.63786131853902;1.65496481714701;0.86788527030659;0.862096925007135;0.945806231894761;0.867942891460909;1.71578228012719;0.862039303852816;0.844935805244829;0.928702733286774;0.94586385304908;0.135834841146904;0.922856766833;0.158784306208665;1.63201535208524
mS23	1.03673	0.0626081	1.70120428907354;1.68068247313099;0.884313128436424;1.67654676746143;0.879499217561283;0.880177422766858;0.883634923230849;0.85965560682431;0.858977401618735
uS2m	1.5681	0.0744426	1.67248565279;2.9573761634848;0.250637584815189;1.49611911449135;2.95754770270774;1.53674687058834;1.67231411356706;1.49629065371429;2.95859493856316;0.210009828718198;1.53569963473293;1.67126687771165;1.49507187863594;1.53691840981128
uS9m	0.440394	0.167845	0.0920746640914739;0.107965622056961;0.912330118180946;0.945811670980672;0.06854576014142;0.0784879954587813;0.134535991445444;0.101844475977074;0.922272353498307;0.935859022131;0.775928220496124;0.762341551863431;0.0882578073443819;0.154243806158023;0.0647142573716352;0.0685353466091096;1.00185966696733;0.111797124826746;0.841928865332458;0.0981958101713608;0.0746564926889965;0.158075308927808;0…
uS10m	0.521731	0.164886	1.79577295404906;0.154262422451267;0.639144815428567;0.119861245507894;0.256459263279209
mS35	0.612138	0.164886	0.694844489513816;1.9770010617461;0.332492195642076;0.0963322794217104;0.193893234850122;0.825518605922715
mS22	1.43476	0.061146	5.73032012174167;2.09518383381016;0.496574677486796;0.150252545119686;0.0751087463775758
mS25	0.650951	0.061146	0.159312810265217;0.326359979306846;2.27828268307463;0.0225408737027391;1.65384153946056;0.0551743377659883
mS27	4.48731	0.0227648	8.95186
mS34	2.02773	0.0227648	0.333478998280619;9.15704098337828;0.496574677486796;0.128803414105164
uS17m	0.638564	0.0585864	1.48668245019763;0.289144049268914;1.19909307715443;0.159312810265217
mS26	1.16569	0.0585864	1.27457057010221;0.0751087463775758;0.0551743377659883;0.333478998280619;0.106265825393273;6.55046963700003;0.165778706363936;1.87181059482612
mS40	0.352556	0.0865171	0.417508182975775;0.405631602638812;0.417909503874328;0.388139607410121;0.399627871000609
bS16m	0.0524454	0.0524454
mS39	0.781928	0.0224775	1.17062696143493;1.08508490641971;0.0790394651129504;1.15268071444925;0.096960160498859;1.09614432740075;1.17060140983516;1.08511045801948;0.107994029880128;1.09611877580097;0.0900733344942197;0.164555968528403;1.15270626604903;2.15875170735578
mS31	0.656399	0.0151994	0.815784860941;0.866044922207998;1.03006787751265;1.02631212571302;0.819540612740636;1.07657218698001;0.0654594701500393;0.123343501559955;0.0768391920925932;0.0617037183504039;0.0730834402929578;0.877424644150552;1.83065332957061;1.08795190892257
uS3m	0.751036	0.0262333	0.0797003771603422;0.820923838065138;1.07201822582747;1.01137587706119;1.01855112693144;0.0998273870897504;0.0818306284428806;0.874390936961169;0.0976971358072121;0.831642479130373;1.0742513448214;0.876521188243707;1.02937263570806;1.01127300934981;0.813645720483504;1.80606643686202;1.02926976799668;2.00369372572832;0.0369519193295472;0.142575844920545;1.07414847711001;1.01865399464283;1.80596356…
uS14m	0.767624	0.343585	0.888933551096851;0.873320407208666;0.888878612550723;0.873265468662538;0.371290701427932;0.540674152800199;0.512968703117314;1.05831700246912;1.41861376801434;0.900970918345423;0.901025856891551;0.528581847005499;0.355677557539748;1.05826206392299
uS15m	0.350209	0
mS29	0.171561	0.139661	0.29289872944839;0.0821220152418022
uS7m	0.119459	0.139661	0.0350642073416943;0.183653187888483
bS21m	0.00797921	0.00797921
bS18m	0.0106199	0.0106199
uS5m	0.00568963	0.00568963
mS33	0.00198648	0.00198648
mS38	0.00197965	0.00197965
uS11m	0.000613176	0.000613176
uS12m	0.00184928	0.00184928
