# Supplementary material for: A roadmap for ribosome assembly in human mitochondria
Source: Nat Struct Mol Biol. 2024 Jul 11;31(12):1898–908. doi: 10.1038/s41594-024-01356-w (PMC11638073; doi:10.1038/s41594-024-01356-w)
Supplement: Supplementary file 17 — Statistical source data. [file 41594_2024_1356_MOESM17_ESM.xlsx]

## Sheet: Fig 4b data
replicate	name	t=0h	t=1.5h	t=3h	t=6h	t=12h	t=16h	t=24h
r1	12SRNA	100	102.595	49.9981	18.4967	7.02137	6.32698	6.33094
r2	12SRNA	100	50.8555	81.4851	21.0526	4.96869	6.13904	5.54681
r3	12SRNA	100	94.0691	74.1898	22.8351	4.57177	3.64753	2.41303
r1	bS1m	100	105.876	100.361	76.0725	41.0062	30.4146	37.9034
r2	bS1m	100	135.451	91.5591	65.5435	56.1609	57.4808	63.1835
r3	bS1m	100	104.249	84.854	82.7714	59.8989	42.0415	43.2115
r1	mS23	100	105.165	81.0142	73.131	47.0481	32.2298	34.0716
r2	mS23	100	102.644	105.124	56.9357	48.2169	58.8059	58.4273
r3	mS23	100	117.457	122.385	102.459	74.52	60.6557	48.4799
r1	uS9m	100	73.8779	67.6147	95.2633	99.8888	26.3707	29.3566
r2	uS9m	100	154.446	146.877	59.9365	95.6355	28.9561	31.3039
r3	uS9m	100	89.3739	80.4443	75.3763	61.5075	46.1892	43.4692
r1	mS35	100	89.3453	72.7838	78.6602	61.7652	17.5379	16.7522
r2	mS35	100	147.072	128.615	37.2367	40.9076	8.95032	7.11054
r3	mS35	100	81.9473	80.1941	55.1091	32.6296	7.63067	14.4597
r1	mS22	100	89.1669	94.5853	70.0171	50.1215	37.4194	46.1561
r2	mS22	100	107.461	69.111	56.2853	37.9919	27.3667	29.2779
r3	mS22	100	106.734	78.6337	79.5062	63.2711	32.8464	34.6826
r1	mS25	100	108.24	95.4264	88.7516	76.479	51.6702	75.3304
r2	mS25	100	108.017	94.3026	73.2971	67.8232	66.9914	90.0615
r3	mS25	100	116.266	137.865	157.604	153.733	108.974	123.967
r1	mS34	100	57.617	72.1613	98.9538	78.8221	61.2774	66.0783
r2	mS34	100	89.0417	95.7265	55.3476	71.3002	55.6747	72.1972
r3	mS34	100	57.5235	49.3108	55.3158	67.5863	128.646	72.8487
r1	bS16m	100	72.4592	71.5567	91.8126	58.2613	44.2076	46.5865
r2	bS16m	100	84.9335	82.3045	54.9925	57.0416	44.6978	50.6317
r3	bS16m	100	54.6044	52.0826	54.72	47.6661	82.8918	56.6083
r1	mS39	100	91.8297	81.4086	104.397	110.368	33.3854	40.4169
r2	mS39	100	146.799	130.528	63.9031	97.902	22.9435	24.0083
r3	mS39	100	90.8912	84.2999	88.4384	61.5698	25.1073	34.4912
r1	uS7m	100	72.0469	78.1883	70.7683	45.5708	28.5516	20.1142
r2	uS7m	100	98.6054	95.6158	53.5877	36.3789	18.8232	11.9022
r3	uS7m	100	61.1616	53.9411	50.104	29.6332	19.6868	13.8227
r1	uS15m	100	52.1786	21.6364	0	0	0	0
r2	uS15m	100	140.554	71.2887	1.79551	0	0	0
r3	uS15m	100	73.454	41.0448	2.93037	0	0	0
r1	uS14m	100	59.4609	21.4703	8.06957	0	0	0
r2	uS14m	100	140.135	67.8099	0	0	0	0
r3	uS14m	100	66.8308	30.4987	0	0	0	0
r1	uS12m	100	44.6848	25.1197	13.7977	0.846659	0	0
r2	uS12m	100	68.2117	38.6115	1.46961	0	0	0
r3	uS12m	100	36.1976	29.8061	4.50971	0	0	1.30283
r1	uS5m	100	68.8495	62.3031	25.3904	0.173752	0	0
r2	uS5m	100	94.898	76.9478	23.7002	0	0	0
r3	uS5m	100	65.2868	57.6979	25.3109	1.69189	0	0

## Sheet: Fig 4b model fits
time	12SRNA_mean	12SRNA_q5	12SRNA_q95	bS1m_mean	bS1m_q5	bS1m_q95	mS23_mean	mS23_q5	mS23_q95	uS9m_mean	uS9m_q5	uS9m_q95	mS35_mean	mS35_q5	mS35_q95	mS22_mean	mS22_q5	mS22_q95	mS25_mean	mS25_q5	mS25_q95	mS34_mean	mS34_q5	mS34_q95	bS16m_mean	bS16m_q5	bS16m_q95	mS39_mean	mS39_q5	mS39_q95	uS7m_mean	uS7m_q5	uS7m_q95	uS15m_mean	uS15m_q5	uS15m_q95	uS14m_mean	uS14m_q5	uS14m_q95	uS12m_mean	uS12m_q5	uS12m_q95	uS5m_mean	uS5m_q5	uS5m_q95
0	104.04	95.0293	112.858	105.409	96.7727	113.996	105.006	96.8684	113.715	104.607	93.4739	116.066	107.062	95.6285	117.763	100.833	94.2147	107.653	105.424	94.8014	116.2	88.032	78.573	98.5789	87.4614	78.9497	96.4385	106.517	95.2349	117.001	96.4882	89.6093	104.436	104.587	92.5774	116.227	104.337	92.3518	116.271	99.6323	93.9115	105.262	103.422	96.5209	110.134
0.1	101.946	93.2273	110.38	104.909	96.3964	113.409	104.563	96.5168	113.157	104.133	93.1902	115.512	106.067	94.671	116.494	100.25	93.7234	106.933	105.32	94.773	115.989	87.9131	78.568	98.3964	87.1847	78.6849	96.0081	106.031	94.8303	116.446	95.6586	88.9613	103.363	101.458	89.9309	112.563	101.128	89.8085	112.205	95.4334	90.387	100.671	101.247	94.6803	107.724
0.2	99.895	91.6436	108.168	104.413	96.0315	112.764	104.122	96.1814	112.494	103.662	92.8382	114.943	105.082	93.9531	115.245	99.6705	93.214	106.258	105.216	94.6701	115.819	87.7945	78.5631	98.2142	86.9089	78.498	95.6451	105.548	94.4224	115.898	94.8362	88.2396	102.406	98.4265	87.4127	109.131	98.0215	86.9963	108.569	91.413	86.7071	96.2804	99.1183	92.8127	105.471
0.3	97.886	89.9729	105.729	103.918	95.704	112.12	103.683	95.8168	111.884	103.193	92.5621	114.246	104.106	93.269	114.139	99.0946	92.7257	105.588	105.112	94.5671	115.65	87.6761	78.5581	98.0352	86.634	78.3383	95.3029	105.067	94.0164	115.352	94.0211	87.5282	101.414	95.4895	84.726	105.792	95.0149	84.3091	105.227	87.5632	82.9717	92.1695	97.0348	90.9599	103.16
0.4	95.9181	88.3538	103.526	103.426	95.3711	111.516	103.246	95.4578	111.405	102.726	92.273	113.593	103.14	92.5275	113.097	98.5221	92.2819	104.924	105.009	94.4643	115.505	87.5579	78.4875	97.8584	86.36	78.1789	94.9092	104.588	93.6442	114.798	93.213	86.797	100.626	92.6437	81.974	102.649	92.1046	81.9209	101.901	83.8769	79.4327	88.3273	94.9954	89.1155	100.807
0.5	93.9906	86.5829	101.454	102.936	95.0698	110.834	102.81	95.0961	110.937	102.261	91.9533	112.994	102.183	91.7711	112.058	97.9529	91.8554	104.258	104.905	94.3616	115.366	87.44	78.4303	97.6818	86.087	78.0191	94.5009	104.111	93.2872	114.227	92.412	86.1739	99.6558	89.8863	79.3637	99.649	89.2875	79.2892	98.8827	80.347	75.9205	84.6409	92.9992	87.367	98.5504
0.6	92.1025	84.999	99.3229	102.449	94.7113	110.198	102.377	94.6422	110.348	101.799	91.5035	112.294	101.235	90.9402	111.018	97.3871	91.3653	103.506	104.802	94.2598	115.136	87.3222	78.3677	97.3393	85.8149	77.8069	94.1752	103.637	92.8368	113.731	91.618	85.5454	98.7044	87.2143	77.1494	96.7728	86.5602	76.6818	95.8175	76.9669	72.5921	81.2042	91.0453	85.6092	96.4877
0.7	90.253	83.3993	97.3276	101.964	94.3383	109.588	101.946	94.2368	109.875	101.338	91.0956	111.694	100.296	90.1131	109.802	96.8246	90.9141	102.861	104.698	94.1923	114.906	87.2047	78.3028	97.1699	85.5437	77.5716	93.8878	103.165	92.534	113.186	90.8309	84.8452	97.7923	84.625	74.4727	93.9677	83.92	73.9133	93.015	73.7301	69.3768	77.8021	89.1328	83.8682	94.4157
0.8	88.4414	81.6303	95.2881	101.482	93.8764	109.092	101.516	93.926	109.357	100.88	90.7569	111.143	99.366	89.3291	108.748	96.2653	90.464	102.236	104.595	94.1588	114.691	87.0874	78.2359	97.002	85.2735	77.3347	93.5647	102.696	92.2573	112.576	90.0507	84.1344	96.8107	82.1157	72.1127	91.5307	81.3638	71.2531	90.2999	70.6304	66.234	74.7095	87.2607	82.1939	92.3495
0.9	86.6669	80.012	93.2219	101.001	93.5002	108.507	101.088	93.5666	108.812	100.425	90.3631	110.754	98.4451	88.646	107.522	95.7094	89.975	101.545	104.492	94.1497	114.469	86.9703	78.1569	96.8453	85.0041	77.1173	93.099	102.228	91.8841	111.972	89.2773	83.3987	95.8259	79.6838	69.7677	89.2113	78.8888	68.3863	87.7718	67.6621	63.118	71.6444	85.4283	80.5013	90.326
1	84.9287	78.4772	91.2513	100.523	93.113	107.898	100.663	93.1882	108.339	99.9711	89.9954	110.17	97.533	87.9478	106.644	95.1567	89.4281	100.877	104.39	94.1034	114.363	86.8534	78.1062	96.6891	84.7357	76.9006	92.6607	101.763	91.578	111.475	88.5107	82.6284	94.9906	77.3268	67.6283	86.6547	76.4924	66.0661	85.432	64.8196	60.2896	68.876	83.6347	78.7144	88.4344
1.1	83.2259	76.8787	89.2561	100.048	92.7724	107.29	100.239	92.8092	107.837	99.5197	89.5858	109.576	96.6297	87.1263	105.637	94.6073	88.97	100.263	104.287	94.0774	114.261	86.7367	78.0431	96.5192	84.4682	76.6844	92.3243	101.3	91.2402	110.889	87.7507	82.04	94.1619	75.0424	65.0992	84.6693	74.1719	63.6221	83.3336	62.0974	57.515	66.0909	81.879	77.0128	86.6322
1.2	81.558	75.3116	87.5686	99.5746	92.375	106.69	99.8165	92.4312	107.311	99.0705	89.2237	108.911	95.735	86.4027	104.584	94.0611	88.5677	99.6113	104.185	94.0482	114.108	86.6203	77.9779	96.2737	84.2015	76.4689	91.9584	100.839	90.9022	110.309	86.9973	81.4144	93.3388	72.8281	62.6129	82.5728	71.9249	61.6206	81.0885	59.4904	54.9044	63.5793	80.1605	75.3525	84.7758
1.3	79.9241	73.7665	85.9698	99.1036	92.0081	106.163	99.3962	92.0549	106.824	98.6234	88.8419	108.383	94.849	85.5022	103.583	93.5181	88.1311	99.0268	104.082	93.9993	113.902	86.504	77.9128	96.0125	83.9358	76.2539	91.646	100.381	90.4858	109.828	86.2506	80.7133	92.4171	70.6818	60.3662	80.5217	69.7488	59.1363	78.7777	56.9938	52.3461	60.9906	78.4783	73.8169	83.0105
1.4	78.3236	72.1484	84.2731	98.6348	91.6428	105.628	98.9777	91.6827	106.369	98.1785	88.5394	107.984	93.9714	84.6942	102.584	92.9782	87.6959	98.3393	103.98	93.9288	113.72	86.388	77.8477	95.7171	83.671	76.0611	91.29	99.9248	90.1496	109.277	85.5103	80.0914	91.5944	68.6013	57.9133	78.7648	67.6415	56.6706	76.7437	54.6027	49.9869	58.5885	76.8318	72.2091	81.3532
1.5	76.7557	70.7391	82.6975	98.1684	91.2805	105.144	98.561	91.3128	105.9	97.7357	88.1544	107.365	93.1022	83.9685	101.596	92.4416	87.1966	97.7005	103.878	93.8583	113.623	86.2722	77.7827	95.5273	83.4071	75.8533	90.9323	99.4707	89.8491	108.737	84.7765	79.4348	90.7627	66.5845	55.7604	76.8975	65.6005	54.506	74.8574	52.3128	47.7566	56.4185	75.22	70.5447	79.7623
1.6	75.2199	69.2188	81.2248	97.7042	90.9278	104.537	98.1462	90.9121	105.38	97.2951	87.7373	106.853	92.2413	83.1493	100.577	91.9081	86.7259	97.0492	103.776	93.7904	113.467	86.1566	77.7187	95.2745	83.1441	75.6391	90.6267	99.0188	89.3907	108.17	84.0491	78.7926	89.8647	64.6293	53.6103	74.7854	63.6237	52.3264	73.1126	50.1196	45.4227	54.2658	73.6423	69.0487	78.0995
1.7	73.7153	67.7053	79.7114	97.2423	90.5765	104.021	97.7331	90.5691	104.888	96.8565	87.3195	106.314	91.3887	82.3341	99.5037	91.3777	86.1857	96.3959	103.674	93.7197	113.288	86.0412	77.6471	95.0263	82.8819	75.4555	90.3802	98.5691	89.0021	107.647	83.328	78.1365	89.0066	62.7338	52.0379	73.1853	61.709	50.2241	71.2446	48.0191	43.2639	52.1987	72.098	67.5533	76.5112
1.8	72.2414	66.1881	78.3908	96.7826	90.2245	103.528	97.3219	90.2171	104.383	96.4201	86.8391	105.901	90.5442	81.5584	98.4988	90.8504	85.6967	95.813	103.572	93.6498	113.077	85.926	77.5933	94.8359	82.6207	75.2419	90.006	98.1215	88.6253	107.185	82.6132	77.4282	88.154	60.8961	50.1606	71.3635	59.8543	48.1802	69.6588	46.0073	41.1615	50.2002	70.5863	66.115	75.0196
1.9	70.7975	64.6489	77.019	96.3251	89.875	103.075	96.9124	89.9123	103.866	95.9858	86.2911	105.488	89.7078	80.6995	97.5011	90.3262	85.1894	95.2591	103.471	93.5807	112.866	85.811	77.581	94.7111	82.3603	75.0274	89.6222	97.6761	88.2467	106.663	81.9046	76.7231	87.3518	59.1144	48.004	69.5756	58.0578	46.429	68.0546	44.0805	39.2439	48.2372	69.1065	64.6396	73.5475
2	69.3831	63.1744	75.7715	95.8699	89.5341	102.526	96.5048	89.5959	103.338	95.5536	86.0106	105.083	88.8795	79.9581	96.6948	89.8051	84.6799	94.7404	103.37	93.5119	112.727	85.6963	77.5418	94.574	82.1008	74.8135	89.2438	97.2328	87.9302	106.266	81.2022	76.0102	86.4807	57.3868	46.3673	67.982	56.3174	44.6367	66.3689	42.235	37.2725	46.4807	67.6581	63.2668	72.0677
2.1	67.9974	61.7706	74.4998	95.4168	89.155	102.027	96.0989	89.1551	102.817	95.1234	85.6557	104.68	88.059	79.2761	95.8868	89.287	84.2278	94.1899	103.268	93.4431	112.603	85.5817	77.4531	94.3396	81.8422	74.6006	88.8234	96.7917	87.45	105.787	80.5059	75.3402	85.7096	55.7117	44.601	66.6734	54.6314	42.7953	64.8389	40.4673	35.4907	44.6647	66.2402	61.7751	70.5951
2.2	66.6399	60.3737	73.2352	94.9659	88.7614	101.415	95.6947	88.8027	102.331	94.6953	85.2863	104.255	87.2464	78.5683	95.0564	88.772	83.7967	93.6184	103.167	93.3744	112.458	85.4674	77.3845	94.1337	81.5844	74.4228	88.5058	96.3526	87.1354	105.386	79.8157	74.7227	84.9804	54.0874	42.8026	65.0711	52.998	41.0648	63.2609	38.7742	33.7991	43.0471	64.8522	60.2943	69.1974
2.3	65.3101	58.9964	71.9834	94.5173	88.409	100.893	95.2923	88.4536	101.782	94.2693	84.8633	103.55	86.4415	77.8043	94.1827	88.2599	83.3735	93.0479	103.066	93.3187	112.336	85.3532	77.2769	93.844	81.3276	74.2663	88.1914	95.9157	86.7594	104.903	79.1315	74.0901	84.266	52.5123	41.2389	63.7047	51.4155	39.3599	61.8108	37.1525	32.1484	41.4852	63.4936	58.9317	67.9096
2.4	64.0073	57.7169	70.6746	94.0708	88.0441	100.375	94.8917	88.0736	101.27	93.8453	84.4427	103.01	85.6443	76.9764	93.3073	87.7509	82.978	92.4826	102.965	93.3008	112.178	85.2393	77.2111	93.7467	81.0715	74.0655	87.8367	95.4808	86.3768	104.419	78.4533	73.3905	83.5424	50.9849	39.4985	62.2123	49.8822	37.8534	60.3575	35.5992	30.6163	39.9278	62.1637	57.5211	66.5815
2.5	62.731	56.3974	69.3919	93.6264	87.6283	99.8624	94.4928	87.6717	100.855	93.4233	84.0253	102.573	84.8548	76.0998	92.5063	87.2449	82.4747	91.9213	102.865	93.2829	112.049	85.1256	77.1453	93.6636	80.8164	73.9137	87.5274	95.0481	86.0093	103.906	77.7809	72.7568	82.8321	49.5037	37.7928	60.841	48.3965	36.3781	59.084	34.1113	29.1136	38.4591	60.8618	56.1496	65.2441
2.6	61.4806	55.1276	68.0892	93.1842	87.3214	99.3948	94.0956	87.3163	100.429	93.0034	83.6109	102.101	84.0727	75.4281	91.7963	86.7418	82.0507	91.3468	102.764	93.2648	111.932	85.012	77.0752	93.4926	80.5621	73.7594	87.3047	94.6174	85.7116	103.479	77.1144	72.1155	82.1281	48.0671	36.1594	59.389	46.9568	34.8845	57.727	32.686	27.6586	36.9857	59.5875	54.8626	63.9895
2.7	60.2556	53.8353	66.8437	92.7442	86.9541	98.9712	93.7002	86.9613	99.8709	92.5854	83.2606	101.555	83.2982	74.6173	90.9817	86.2417	81.5701	90.8517	102.664	93.2447	111.865	84.8987	76.9393	93.353	80.3087	73.5599	87.0064	94.1887	85.3741	102.991	76.4537	71.5137	81.4705	46.6738	34.5966	57.9568	45.5618	33.4402	56.401	31.3208	26.2753	35.594	58.34	53.566	62.7423
2.8	59.0554	52.5316	65.7199	92.3062	86.5979	98.5347	93.3065	86.5874	99.3996	92.1695	82.7892	101.029	82.531	73.9649	90.2675	85.7445	81.0742	90.3476	102.563	93.136	111.742	84.7856	76.8534	93.193	80.0561	73.3373	86.7166	93.7621	85.0519	102.498	75.7988	70.8439	80.7854	45.3225	33.1014	56.6467	44.2099	32.0568	55.1119	30.0131	24.9745	34.255	57.1188	52.3427	61.5933
2.9	57.8797	51.2958	64.5161	91.8704	86.1435	98.0939	92.9145	86.2092	98.9934	91.7556	82.3798	100.58	81.7711	73.1094	89.5862	85.2502	80.5683	89.7824	102.463	93.0258	111.619	84.6727	76.8267	93.0474	79.8044	73.1088	86.409	93.3376	84.6107	101.919	75.1495	70.1147	80.1273	44.0119	31.7673	55.5162	42.8998	30.7309	53.9383	28.7603	23.7897	32.971	55.9234	51.0756	60.5132
3	56.7277	50.0882	63.3417	91.4367	85.7388	97.523	92.5241	85.8573	98.5986	91.3436	81.9671	100.139	81.0185	72.2853	88.8468	84.7588	80.0847	89.2753	102.363	92.9158	111.497	84.56	76.8	92.8719	79.5535	72.8806	86.1293	92.9151	84.1969	101.478	74.5059	69.4719	79.531	42.7406	30.5106	54.5315	41.6301	29.4563	52.9378	27.5603	22.6611	31.7516	54.7533	49.8842	59.395
3.1	55.5992	48.9087	62.3055	91.0051	85.2986	96.9547	92.1355	85.48	98.21	90.9336	81.5683	99.7019	80.273	71.6273	88.1247	84.2703	79.6015	88.7835	102.263	92.8059	111.375	84.4475	76.756	92.6807	79.3035	72.6494	85.8553	92.4946	83.8354	101.047	73.8679	68.8021	78.7082	41.5074	29.2886	53.2554	40.3995	28.1841	51.722	26.4107	21.5713	30.6003	53.6078	48.7017	58.2533
3.2	54.4935	47.7528	61.3706	90.5756	84.8883	96.4737	91.7486	85.1572	97.7978	90.5256	81.1666	99.322	79.5347	70.6747	87.3214	83.7846	79.1947	88.239	102.164	92.6895	111.16	84.3353	76.655	92.4117	79.0543	72.3987	85.5841	92.0761	83.4893	100.592	73.2355	68.2131	78.0441	40.3112	28.1782	52.2034	39.2068	27.0061	50.5355	25.3094	20.5474	29.4582	52.4864	47.5983	57.1242
3.3	53.4102	46.6223	60.4002	90.1482	84.4005	96.0804	91.3633	84.8352	97.3905	90.1195	80.7644	98.965	78.8034	70.0045	86.5326	83.3018	78.8144	87.6703	102.064	92.59	110.994	84.2232	76.5541	92.2735	78.8059	72.1916	85.2688	91.6596	83.1435	100.152	72.6085	67.5014	77.3605	39.1508	27.078	51.1719	38.0507	25.9514	49.3151	24.2545	19.5497	28.4398	51.3887	46.4479	56.0174
3.4	52.3489	45.4614	59.317	89.7228	84.0379	95.6841	90.9797	84.4509	97.0181	89.7154	80.3784	98.4627	78.079	69.2359	85.7702	82.8218	78.4357	87.1585	101.964	92.533	110.811	84.1113	76.4534	92.0546	78.5584	71.9687	84.9491	91.2451	82.8222	99.733	71.987	66.9275	76.7379	38.025	26.0207	49.9834	36.9301	24.8781	48.2447	23.2438	18.5967	27.4151	50.3141	45.3544	54.9446
3.5	51.309	44.2805	58.3852	89.2995	83.6565	95.1982	90.5978	84.12	96.6408	89.3132	80.0445	98.014	77.3615	68.4368	85.1036	82.3446	78.0568	86.6375	101.865	92.4665	110.566	83.9996	76.364	91.907	78.3118	71.754	84.6408	90.8326	82.412	99.277	71.3709	66.2072	76.1417	36.9329	25.0014	48.9703	35.8438	23.8288	47.1385	22.2755	17.6955	26.4274	49.2622	44.2765	53.9299
3.6	50.2902	43.1274	57.4674	88.8782	83.2264	94.699	90.2176	83.6879	96.2132	88.913	79.7165	97.5292	76.6509	67.7248	84.5068	81.8702	77.514	86.1661	101.766	92.3987	110.499	83.8881	76.3083	91.6944	78.0659	71.5819	84.3124	90.4221	81.9591	98.798	70.7601	65.6525	75.4857	35.8733	24.0204	48.0197	34.7908	22.8142	46.0577	21.3479	16.8711	25.4752	48.2325	43.2372	53.0087
3.7	49.292	42.015	56.6105	88.459	82.8086	94.2161	89.8389	83.2736	95.7696	88.5146	79.3857	97.0021	75.947	66.9104	83.9126	81.3986	77.0289	85.6714	101.667	92.3243	110.438	83.7769	76.146	91.5601	77.8209	71.3681	84.0061	90.0135	81.5494	98.4938	70.1547	65.1533	74.8288	34.8453	23.033	47.0417	33.7699	21.8416	45.0017	20.4593	16.0676	24.5435	47.2244	42.1999	51.9849
3.8	48.314	40.9874	55.6943	88.0418	82.4256	93.7911	89.462	82.8898	95.3957	88.1182	79.0211	96.5425	75.2498	66.1057	83.3466	80.9298	76.5703	85.1836	101.568	92.2181	110.355	83.6658	76.087	91.368	77.5767	71.1681	83.7352	89.6068	81.1216	97.984	69.5545	64.5217	74.2575	33.8479	22.0788	46.1116	32.7802	20.9105	43.9699	19.6079	15.2779	23.6586	46.2376	41.2192	51.0152
3.9	47.3558	39.9857	54.748	87.6266	82.0425	93.3776	89.0866	82.5525	94.983	87.7236	78.638	96.1558	74.5592	65.341	82.8094	80.4636	76.106	84.691	101.469	92.1161	110.224	83.5549	75.9422	91.2487	77.3333	70.9556	83.4826	89.2021	80.7802	97.5035	68.9596	63.8472	73.6265	32.8801	21.1651	45.0301	31.8207	20.0327	42.9424	18.7922	14.5258	22.7723	45.2715	40.2431	50.0275
4	46.4169	39.0004	53.8419	87.2134	81.6726	92.9013	88.7129	82.2166	94.6146	87.3309	78.3271	95.8122	73.8752	64.6264	82.1447	80.0002	75.6948	84.181	101.37	92.0936	110.093	83.4443	75.8368	91.1298	77.0907	70.7745	83.2244	88.7994	80.4335	96.9993	68.3698	63.1878	72.9857	31.9411	20.2934	44.101	30.8904	19.2005	41.9697	18.0107	13.8104	21.9193	44.3259	39.2623	49.1159
4.1	45.497	38.0561	53.0426	86.8022	81.289	92.4369	88.3408	81.8809	94.1821	86.9401	78.0175	95.4024	73.1976	63.8524	81.5657	79.5396	75.2857	83.6414	101.272	92.0244	109.915	83.3338	75.8156	91.0118	76.849	70.576	82.9703	88.3985	79.9997	96.6373	67.7851	62.6026	72.3866	31.0299	19.4577	43.2396	29.9884	18.3976	41.0052	17.2619	13.1302	21.1253	43.4001	38.3179	48.1895
4.2	44.5957	37.1141	52.2074	86.393	80.883	91.9835	87.9703	81.5516	93.8113	86.5512	77.7091	94.9842	72.5265	63.1028	80.9956	79.0816	74.8753	83.1662	101.174	91.9712	109.842	83.2235	75.742	90.8673	76.6081	70.3761	82.7148	87.9996	79.5464	96.158	67.2055	61.9967	71.804	30.1456	18.6548	42.1999	29.1137	17.6737	40.065	16.5445	12.4834	20.3721	42.4938	37.412	47.2806
4.3	43.7126	36.1727	51.3864	85.9858	80.4765	91.5	87.6014	81.208	93.4459	86.1641	77.4019	94.5678	71.8618	62.37	80.4934	78.6263	74.4408	82.7414	101.075	91.9237	109.734	83.1134	75.5863	90.739	76.3679	70.1381	82.4582	87.6026	79.1458	95.7277	66.6309	61.4242	71.2644	29.2876	17.9301	41.1897	28.2656	16.9526	39.1019	15.8572	11.8685	19.6457	41.6065	36.485	46.3636
4.4	42.8473	35.2615	50.5188	85.5805	80.0883	91.165	87.2342	80.896	93.0819	85.7789	77.0946	94.1747	71.2034	61.563	79.8908	78.1736	73.9443	82.3026	100.977	91.8753	109.583	83.0036	75.4827	90.6189	76.1286	69.9786	82.0565	87.2074	78.7751	95.3422	66.0614	60.8884	70.7666	28.4548	17.28	40.2275	27.4432	16.2588	38.2103	15.1986	11.2839	18.9464	40.738	35.598	45.4972
4.5	41.9994	34.3616	49.7521	85.1772	79.7721	90.6959	86.8685	80.5315	92.7194	85.3955	76.7184	93.7689	70.5512	60.863	79.2816	77.7236	73.4859	81.8402	100.879	91.7734	109.456	82.8939	75.327	90.4877	75.8901	69.7791	81.8945	86.8142	78.3771	94.9699	65.4967	60.2748	70.236	27.6467	16.5942	39.2616	26.6456	15.5934	37.3608	14.5676	10.7281	18.2723	39.8877	34.7437	44.6531
4.6	41.1686	33.4835	48.9419	84.7759	79.457	90.2756	86.5044	80.1498	92.2467	85.0139	76.3201	93.3622	69.9052	60.1852	78.6668	77.2763	73.0491	81.3336	100.781	91.7056	109.327	82.7844	75.2297	90.3487	75.6524	69.5838	81.6976	86.4228	77.9577	94.5941	64.937	59.783	69.6721	26.8623	15.908	38.3753	25.8722	14.9459	36.5278	13.963	10.1997	17.6221	39.0553	33.9098	43.8113
4.7	40.3546	32.6293	48.1567	84.3765	79.1432	89.8686	86.1418	79.7688	91.8924	84.6342	75.9195	93.0112	69.2653	59.3958	78.0809	76.8315	72.6495	80.8912	100.684	91.638	109.198	82.6751	75.1595	90.2087	75.4155	69.3855	81.4585	86.0333	77.4964	94.2229	64.3821	59.3291	69.1334	26.1011	15.2483	37.549	25.1221	14.3229	35.7157	13.3836	9.69919	16.9819	38.2404	33.1209	42.9835
4.8	39.557	31.7974	47.4201	83.979	78.759	89.4308	85.7809	79.3957	91.5733	84.2562	75.551	92.6974	68.6315	58.6158	77.4862	76.3894	72.2013	80.4532	100.586	91.5652	109.069	82.5661	75.0803	90.1255	75.1794	69.1384	81.207	85.6456	77.0126	93.7574	63.8321	58.861	68.5388	25.3622	14.6033	36.7452	24.3946	13.7259	34.9238	12.8285	9.22523	16.3529	37.4427	32.3635	42.1726
4.9	38.7754	30.9859	46.71	83.5834	78.3958	88.944	85.4215	79.1111	91.187	83.8801	75.1247	92.3082	68.0037	57.8926	76.861	75.9498	71.8006	80.0186	100.488	91.4854	108.94	82.4572	74.9866	89.9996	74.944	68.9104	80.9603	85.2598	76.5319	93.4136	63.2868	58.2839	68.0316	24.6451	13.9855	36.0153	23.689	13.1537	34.1474	12.2966	8.77172	15.7473	36.6617	31.5859	41.3893
5	38.0096	30.2279	45.9548	83.1897	77.9383	88.5471	85.0636	78.719	90.8121	83.5057	74.6804	91.9825	67.3818	57.2627	76.2846	75.5128	71.4014	79.5904	100.391	91.4278	108.812	82.3485	74.8862	89.8994	74.7095	68.7077	80.6948	84.8758	76.0542	93.0711	62.7462	57.7615	67.4936	23.9489	13.3939	35.3065	23.0046	12.6054	33.3845	11.7869	8.34468	15.1788	35.8972	30.7855	40.6574
5.1	37.2592	29.5063	45.1873	82.798	77.4766	88.1478	84.7073	78.3281	90.4657	83.1332	74.2903	91.6964	66.7658	56.5621	75.7295	75.0783	70.9589	79.2146	100.294	91.3604	108.691	82.24	74.8141	89.8311	74.4757	68.5136	80.4247	84.4936	75.5795	92.7523	62.2104	57.2635	67.0189	23.2732	12.8373	34.5169	22.3407	12.0795	32.6166	11.2985	7.93737	14.6376	35.1487	30.0313	39.9391
5.2	36.5239	28.7866	44.4506	82.4081	76.9921	87.7597	84.3526	77.939	90.1197	82.7624	73.9601	91.3697	66.1557	55.9174	75.1565	74.6464	70.5238	78.8108	100.197	91.2931	108.663	82.1317	74.728	89.6677	74.2428	68.278	80.22	84.1133	75.1617	92.3885	61.6791	56.713	66.5227	22.6173	12.341	33.7453	21.6968	11.5749	31.9021	10.8305	7.54533	14.1046	34.4159	29.3149	39.203
5.3	35.8033	28.0662	43.7785	82.0201	76.6182	87.3693	83.9993	77.5802	89.7733	82.3933	73.5723	91.0012	65.5513	55.2855	74.6487	74.217	70.0913	78.409	100.1	91.2234	108.655	82.0236	74.6409	89.5329	74.0106	68.023	79.974	83.7347	74.7621	92.0306	61.1525	56.1019	66.0328	21.9806	11.8424	33.0052	21.0721	11.1036	31.2051	10.382	7.17265	13.5899	33.6986	28.6469	38.481
5.4	35.0973	27.3638	43.0719	81.634	76.2223	86.9867	83.6476	77.2094	89.4033	82.0261	73.1866	90.6478	64.9526	54.6861	74.0775	73.7902	69.6614	77.9945	100.003	91.147	108.587	81.9157	74.5542	89.3727	73.7792	67.793	79.6897	83.358	74.3646	91.7103	60.6305	55.4974	65.5774	21.3624	11.3551	32.309	20.4662	10.6421	30.5123	9.95226	6.81838	13.0938	32.9963	27.9941	37.8069
5.5	34.4054	26.6929	42.3767	81.2497	75.8451	86.6554	83.2975	76.8104	89.0636	81.6605	72.8026	90.2141	64.3596	54.1465	73.4532	73.3658	69.244	77.5894	99.9064	91.0969	108.433	81.8079	74.4702	89.2294	73.5485	67.495	79.4839	82.9831	73.9693	91.3684	60.113	54.9402	65.0562	20.7623	10.9054	31.628	19.8783	10.2275	29.8368	9.54041	6.48161	12.6159	32.3088	27.3562	37.0752
5.6	33.7274	26.045	41.6928	80.8673	75.4108	86.2872	82.9488	76.4441	88.7179	81.2967	72.3757	89.9147	63.7721	53.6123	72.891	72.9439	68.7685	77.1383	99.8099	91.0472	108.319	81.7004	74.3846	89.1751	73.3187	67.326	79.246	82.6099	73.576	91.0074	59.5999	54.4396	64.5697	20.1797	10.4674	30.9615	19.308	9.79857	29.1754	9.14574	6.16256	12.1555	31.6357	26.6982	36.4115
5.7	33.0631	25.4111	41.0198	80.4868	75.0234	85.9206	82.6017	76.1098	88.3936	80.9347	71.9815	89.6202	63.1903	53.0201	72.3394	72.5244	68.2411	76.6912	99.7135	90.9719	108.259	81.5931	74.299	89.0651	73.0896	67.1608	79.0063	82.2385	73.2308	90.7043	59.0913	53.9588	64.0913	19.614	10.0251	30.309	18.7547	9.3794	28.5269	8.76752	5.86361	11.7118	30.9767	26.0531	35.7581
5.8	32.4121	24.7917	40.3578	80.108	74.6466	85.5415	82.256	75.7406	88.0598	80.5743	71.5401	89.2646	62.6139	52.3844	71.8718	72.1074	67.87	76.2188	99.6172	90.9126	108.18	81.486	74.2641	88.9453	72.8613	66.9641	78.7499	81.8689	72.8639	90.3027	58.5872	53.4927	63.6166	19.0648	9.60156	29.6702	18.2178	8.97774	27.8929	8.40506	5.57916	11.2846	30.3316	25.4215	35.1296
5.9	31.7741	24.1873	39.701	79.7311	74.2671	85.1634	81.9119	75.3156	87.7293	80.2157	71.2357	88.8995	62.043	51.7557	71.37	71.6929	67.4747	75.7918	99.521	90.8686	108.073	81.379	74.1763	88.8273	72.6337	66.7193	78.505	81.501	72.5448	89.8759	58.0873	53.0322	63.121	18.5315	9.202	29.045	17.697	8.59328	27.2705	8.05769	5.30851	10.8732	29.7	24.8045	34.5125
6	31.1489	23.5706	39.0261	79.3561	73.8867	84.781	81.5692	74.9539	87.395	79.8588	70.8238	88.5424	61.4774	51.1168	70.8967	71.2807	67.0096	75.4128	99.425	90.7451	107.95	81.2723	74.0684	88.7268	72.4069	66.3786	78.2831	81.1349	72.1431	89.5014	57.5919	52.5066	62.6777	18.0137	8.83756	28.4329	17.1915	8.23279	26.6629	7.72479	5.05098	10.4769	29.0816	24.2149	33.8774
6.1	30.5363	22.9602	38.3471	78.9828	73.5063	84.4019	81.228	74.5634	87.0417	79.5036	70.4783	88.2418	60.9172	50.4987	70.3797	70.871	66.5463	75.0348	99.3291	90.6426	107.873	81.1657	73.9607	88.5901	72.1808	66.1939	78.0441	80.7705	71.7174	89.148	57.1007	51.9921	62.2134	17.511	8.48755	27.8337	16.7011	7.88942	26.0713	7.40575	4.80596	10.0949	28.4763	23.6546	33.2547
6.2	29.9359	22.3651	37.6815	78.6113	73.0818	84.0287	80.8883	74.1561	86.7289	79.15	70.1111	87.9587	60.3622	49.8872	69.8217	70.4637	66.0904	74.6231	99.2333	90.5655	107.785	81.0593	73.877	88.5042	71.9556	65.9699	77.8051	80.4078	71.2882	88.8107	56.6137	51.5125	61.7524	17.0227	8.1514	27.2471	16.2252	7.56038	25.4945	7.09998	4.57281	9.72694	27.8836	23.0792	32.6674
6.3	29.3476	21.7854	37.0281	78.2416	72.6605	83.6673	80.55	73.7926	86.3979	78.7981	69.7615	87.6132	59.8125	49.3085	69.308	70.0587	65.6069	74.2521	99.1377	90.5016	107.669	80.9531	73.8067	88.47	71.731	65.716	77.5679	80.0469	70.8792	88.4471	56.131	50.9842	61.305	16.5486	7.82834	26.6729	15.7634	7.24483	24.9279	6.80693	4.35098	9.37236	27.3034	22.5123	32.0968
6.4	28.771	21.2207	36.3861	77.8737	72.2625	83.2893	80.2132	73.4312	86.0926	78.4479	69.412	87.3281	59.268	48.7137	68.8317	69.6561	65.1409	73.9055	99.0421	90.3683	107.577	80.8471	73.6997	88.3891	71.5072	65.4961	77.3431	79.6877	70.5014	88.0605	55.6525	50.4578	60.8404	16.0882	7.51773	26.1108	15.3153	6.9419	24.3738	6.52607	4.13991	9.03071	26.7353	21.9582	31.51
6.5	28.206	20.6715	35.81	77.5076	71.9894	82.913	79.8779	73.1529	85.7681	78.0994	69.0676	87.0488	58.7286	48.1179	68.3699	69.2558	64.7213	73.5604	98.9468	90.1778	107.504	80.7413	73.6154	88.3365	71.2842	65.2353	77.0991	79.3301	70.0993	87.6878	55.1781	49.9369	60.3855	15.6411	7.21945	25.5247	14.8803	6.65164	23.8321	6.25688	3.93866	8.70151	26.1792	21.407	30.9477
6.6	27.6523	20.1369	35.2593	77.1432	71.6307	82.5419	79.544	72.7809	85.4215	77.7525	68.6154	86.7705	58.1943	47.5403	67.8943	68.8579	64.3068	73.217	98.8515	90.057	107.387	80.6357	73.5312	88.2853	71.0619	64.9733	76.8612	78.9743	69.7415	87.3458	54.7078	49.4214	59.9329	15.2069	6.93299	24.9509	14.4582	6.37352	23.3024	5.99888	3.7464	8.38431	25.6347	20.8877	30.3864
6.7	27.1096	19.6387	34.7011	76.7806	71.2156	82.1668	79.2116	72.4769	85.0818	77.4073	68.208	86.493	57.665	46.9483	67.4224	68.4623	63.9106	72.876	98.7564	89.9347	107.309	80.5303	73.447	88.2161	70.8404	64.7927	76.6632	78.6202	69.3857	86.9905	54.2416	48.9112	59.4619	14.7851	6.65791	24.3901	14.0486	6.10702	22.7845	5.7516	3.56352	8.07867	25.1016	20.38	29.8164
6.8	26.5778	19.1668	34.159	76.4197	70.8287	81.8394	78.8806	72.1257	84.754	77.0637	67.7871	86.2184	57.1407	46.3741	66.9177	68.069	63.5067	72.4854	98.6614	89.8322	107.23	80.4251	73.3585	88.0956	70.6196	64.5958	76.4049	78.2677	68.978	86.6312	53.7794	48.4062	59.0242	14.3755	6.39374	23.8418	13.6509	5.85168	22.278	5.51459	3.38957	7.78322	24.5797	19.8799	29.2572
6.9	26.0567	18.6895	33.6432	76.0606	70.413	81.5838	78.551	71.7943	84.3943	76.7217	67.4068	85.9643	56.6213	45.807	66.4066	67.6781	63.1053	72.0711	98.5665	89.7257	107.179	80.32	73.208	87.9573	70.3995	64.3505	76.2228	77.9169	68.5301	86.2657	53.3212	47.9065	58.5946	13.9777	6.14005	23.3298	13.265	5.59851	21.7829	5.28742	3.22411	7.49636	24.0688	19.392	28.7084
7	25.5459	18.2216	33.157	75.7032	69.9998	81.2004	78.2228	71.4473	84.0758	76.3813	66.9889	85.6799	56.1068	45.2468	65.9583	67.2893	62.7065	71.7348	98.4718	89.6244	107.053	80.2151	73.0376	87.8193	70.1801	64.1394	76.0773	77.5678	68.129	85.935	52.867	47.4142	58.156	13.5913	5.89643	22.8307	12.8904	5.35577	21.2987	5.06968	3.06673	7.22023	23.5685	18.9183	28.1701
7.1	25.0454	17.7654	32.6752	75.3475	69.6836	80.8207	77.8961	71.0966	83.7708	76.0426	66.563	85.4033	55.5971	44.6935	65.5313	66.9029	62.3078	71.3089	98.3771	89.5256	106.956	80.1105	72.875	87.7389	69.9615	63.9098	75.8403	77.2203	67.7534	85.663	52.4167	46.9678	57.7212	13.216	5.66247	22.3422	12.5268	5.12677	20.8253	4.86097	2.91702	6.95327	23.0787	18.4637	27.6423
7.2	24.5548	17.3277	32.157	74.9936	69.2837	80.4886	77.5707	70.7281	83.4338	75.7054	66.1752	85.1518	55.0923	44.147	65.1071	66.5187	61.8659	70.9647	98.2827	89.4213	106.838	80.006	72.735	87.6988	69.7437	63.702	75.645	76.8744	67.3059	85.3938	51.9703	46.5256	57.3049	12.8514	5.4378	21.8643	12.1738	4.91684	20.3625	4.66091	2.77463	6.69685	22.5992	18.0199	27.1245
7.3	24.0741	16.9287	31.6399	74.6413	68.9195	80.1994	77.2468	70.3718	83.1511	75.3699	65.8083	84.9334	54.5921	43.6071	64.6594	66.1368	61.4056	70.6274	98.1883	89.3651	106.746	79.9017	72.6597	87.5612	69.5265	63.4949	75.4562	76.5302	66.8873	85.1232	51.5278	46.0851	56.8925	12.4972	5.22205	21.3965	11.8312	4.7155	19.9099	4.46916	2.63917	6.45079	22.1297	17.5787	26.6182
7.4	23.6029	16.5389	31.1312	74.2907	68.537	79.9084	76.9243	70.0162	82.8351	75.0359	65.5572	84.713	54.0967	43.0738	64.228	65.757	61.0343	70.2732	98.0941	89.3299	106.635	79.7976	72.5546	87.4811	69.3101	63.2885	75.2569	76.1876	66.4544	84.8553	51.089	45.6481	56.4673	12.1532	5.01126	20.9387	11.4985	4.52241	19.4675	4.28535	2.51029	6.21304	21.6701	17.1435	26.1324
7.5	23.1411	16.1581	30.6306	73.9419	68.1382	79.5087	76.6031	69.6617	82.5138	74.7035	65.1945	84.4334	53.6059	42.5548	63.789	65.3795	60.6297	69.9506	97.9999	89.2927	106.525	79.6936	72.3743	87.2585	69.0944	63.0816	75.0701	75.8467	66.0197	84.5904	50.6541	45.1795	56.042	11.819	4.80769	20.4908	11.1756	4.33723	19.0383	4.10916	2.38769	5.98658	21.2201	16.7189	25.656
7.6	22.6885	15.7846	30.138	73.5947	67.7071	79.1621	76.2834	69.309	82.1977	74.3727	64.8354	84.1496	53.1197	42.0587	63.3758	65.0042	60.173	69.6212	97.906	89.2318	106.461	79.5899	72.2603	87.2087	68.8794	62.875	74.8681	75.5073	65.5381	84.3393	50.223	44.6792	55.6358	11.4943	4.61239	20.0526	10.8621	4.15963	18.6191	3.94026	2.27108	5.76956	20.7795	16.3047	25.189
7.7	22.2449	15.407	29.6534	73.2491	67.3186	78.8422	75.965	68.9581	81.8954	74.0434	64.5059	83.8216	52.6381	41.5682	62.9653	64.6311	59.7345	69.2877	97.8121	89.0867	106.394	79.4863	72.1208	87.1749	68.6651	62.6713	74.6796	75.1696	65.159	84.1015	49.7955	44.1833	55.2224	11.1789	4.42502	19.6273	10.5577	3.98745	18.2091	3.77836	2.16017	5.56041	20.3481	15.9009	24.7405
7.8	21.8102	15.0378	29.1886	72.9053	66.9311	78.5271	75.648	68.6302	81.5738	73.7157	64.1127	83.5611	52.161	41.0819	62.5424	64.2602	59.3393	68.9481	97.7184	88.8865	106.327	79.383	72.0535	87.1572	68.4516	62.429	74.4915	74.8334	64.749	83.793	49.3718	43.7506	54.8086	10.8724	4.24527	19.199	10.2621	3.82123	17.8082	3.62316	2.05468	5.35884	19.9257	15.508	24.2969
7.9	21.3841	14.6764	28.7324	72.563	66.5449	78.1762	75.3323	68.2761	81.2816	73.3896	63.7417	83.324	51.6884	40.6036	62.0822	63.8914	58.9467	68.5972	97.6248	88.8094	106.26	79.2798	71.9901	87.1174	68.2387	62.1759	74.3038	74.4989	64.3588	83.5316	48.9517	43.3386	54.3802	10.5747	4.07281	18.7856	9.9752	3.66194	17.4163	3.47439	1.95451	5.16468	19.5122	15.1412	23.8652
8	20.9665	14.3111	28.2677	72.2225	66.161	77.8234	75.018	68.002	80.9976	73.065	63.2926	83.049	51.2202	40.131	61.5957	63.5247	58.5405	68.2592	97.5313	88.7011	106.183	79.1767	71.8693	87.0517	68.0266	61.9416	74.1083	74.1659	63.9525	83.2694	48.5353	42.9269	53.9627	10.2854	3.91175	18.383	9.69657	3.50929	17.0335	3.33177	1.86007	4.97773	19.1073	14.7832	23.4282
8.1	20.5573	13.9524	27.8052	71.8835	65.7708	77.5535	74.7051	67.6388	80.6891	72.7419	62.8495	82.7782	50.7564	39.6046	61.1705	63.1602	58.1249	67.8996	97.4379	88.6516	106.102	79.0739	71.672	86.9735	67.8152	61.6631	73.936	73.8345	63.5852	82.9864	48.1224	42.5192	53.5728	10.0043	3.75801	17.9891	9.42602	3.36301	16.6632	3.19504	1.77019	4.79754	18.7109	14.4336	22.9899
8.2	20.1561	13.6027	27.3865	71.5462	65.4034	77.2237	74.3935	67.2747	80.3753	72.4204	62.4988	82.4999	50.2969	39.0825	60.7203	62.7979	57.7122	67.53	97.3447	88.5285	106.022	78.9713	71.542	86.9054	67.6045	61.4399	73.7634	73.5047	63.2085	82.7038	47.7131	42.1153	53.201	9.73116	3.6103	17.6035	9.16331	3.22282	16.3052	3.06397	1.68466	4.62388	18.3228	14.0923	22.567
8.3	19.7629	13.2613	26.9628	71.2106	65.0268	76.8953	74.0833	66.9124	80.0783	72.1003	62.0562	82.2261	49.8418	38.5663	60.2698	62.4376	57.3025	67.2037	97.2516	88.4011	105.942	78.8688	71.4599	86.8174	67.3944	61.249	73.5581	73.1764	62.8304	82.4214	47.3074	41.7442	52.8116	9.46577	3.4684	17.2264	8.90819	3.08848	15.9549	2.93832	1.60229	4.4565	17.9428	13.759	22.1733
8.4	19.3776	12.9282	26.5257	70.8765	64.6524	76.5689	73.7744	66.5627	79.7768	71.7818	61.7226	81.9542	49.3909	38.0751	59.8232	62.0794	56.9311	66.8559	97.1586	88.2548	105.862	78.7665	71.3766	86.7275	67.1851	61.0197	73.3728	72.8496	62.4545	82.0922	46.9052	41.319	52.4168	9.20789	3.33208	16.8583	8.66044	2.95959	15.604	2.81786	1.52393	4.29518	17.5707	13.4299	21.7812
8.5	18.9999	12.6034	26.0956	70.544	64.2765	76.2512	73.4668	66.2601	79.4693	71.4648	61.425	81.68	48.9442	37.5577	59.3825	61.7234	56.5649	66.5128	97.0658	88.0939	105.717	78.6644	71.2942	86.6376	66.9765	60.7562	73.1829	72.5245	62.0809	81.8095	46.5064	40.9087	52.0287	8.95729	3.20087	16.4981	8.41984	2.83599	15.2506	2.70237	1.4494	4.1397	17.2064	13.1048	21.3751
8.6	18.6297	12.2869	25.6726	70.2132	63.9132	75.9785	73.1606	66.0034	79.1867	71.1492	61.0902	81.4118	48.5017	37.0636	58.9734	61.3694	56.2009	66.1714	96.973	87.9915	105.507	78.5625	71.1534	86.5478	66.7686	60.4955	72.9797	72.2008	61.7095	81.4711	46.1111	40.463	51.6633	8.71376	3.07479	16.1527	8.18618	2.71755	14.9051	2.59165	1.37851	3.9895	16.8498	12.7876	20.9767
8.7	18.2668	11.9783	25.2572	69.8839	63.5473	75.6547	72.8556	65.7477	78.8921	70.8352	60.7098	81.1428	48.0633	36.5836	58.5941	61.0174	55.8384	65.8503	96.8804	87.9021	105.396	78.4608	70.9885	86.4622	66.5613	60.2197	72.8104	71.8787	61.3381	81.2306	45.7191	40.0423	51.308	8.47709	2.95019	15.8072	7.95924	2.60406	14.5762	2.4855	1.3111	3.84531	16.5005	12.478	20.5861
8.8	17.9112	11.6774	24.8485	69.5562	63.1793	75.3569	72.552	65.4603	78.5936	70.5226	60.3305	80.8599	47.629	36.1428	58.2173	60.6675	55.4775	65.5515	96.7879	87.8603	105.349	78.3592	70.8172	86.3784	66.3548	59.9476	72.6307	71.558	60.9689	80.9319	45.3306	39.626	50.9554	8.24709	2.82865	15.469	7.73883	2.49531	14.2549	2.38374	1.24698	3.706	16.1586	12.176	20.2188
8.9	17.5626	11.3841	24.4555	69.2301	62.7839	74.9792	72.2497	65.0978	78.3135	70.2115	59.9508	80.6073	47.1988	35.724	57.798	60.3197	55.0835	65.2546	96.6956	87.8157	105.307	78.2578	70.6475	86.2947	66.1489	59.6921	72.4487	71.2389	60.5937	80.6372	44.9454	39.2004	50.6053	8.02356	2.71804	15.138	7.52475	2.3911	13.9407	2.28617	1.18599	3.57173	15.8238	11.8811	19.8592
9	17.2209	11.098	24.0671	68.9055	62.4424	74.6354	71.9487	64.8097	78.0461	69.9019	59.5735	80.3436	46.7726	35.2947	57.3586	59.9739	54.7315	64.9369	96.6033	87.6515	105.266	78.1566	70.4767	86.2009	65.9437	59.4313	72.2709	70.9213	60.2029	80.3562	44.5636	38.7687	50.2575	7.80631	2.6127	14.8159	7.31682	2.29124	13.6334	2.19262	1.12799	3.44233	15.496	11.5933	19.5059
9.1	16.886	10.8192	23.6751	68.5825	62.0958	74.3217	71.649	64.5204	77.7527	69.5938	59.2383	80.0833	46.3504	34.8565	56.9226	59.63	54.4037	64.639	96.5112	87.5404	105.224	78.0556	70.3195	86.0979	65.7392	59.1931	72.0889	70.6052	59.8146	80.0869	44.185	38.3418	49.9103	7.59516	2.51144	14.5087	7.11485	2.19555	13.3329	2.10293	1.07282	3.31762	15.1751	11.3124	19.159
9.2	16.5577	10.5473	23.2895	68.2611	61.7404	74.0156	71.3505	64.2094	77.4608	69.287	58.8899	79.8082	45.9321	34.4377	56.4898	59.2882	54.0414	64.3456	96.4192	87.4668	105.182	77.9548	70.142	85.9971	65.5354	58.9914	71.9073	70.2906	59.4289	79.8181	43.8097	37.9196	49.5404	7.38993	2.41411	14.208	6.91865	2.10403	13.0393	2.01694	1.02036	3.19742	14.8608	11.0383	18.8094
9.3	16.2359	10.2823	22.9102	67.9412	61.387	73.7498	71.0534	63.8975	77.1699	68.9818	58.5178	79.5663	45.5178	34.0239	56.0604	58.9484	53.6551	64.0566	96.3274	87.3525	105.141	77.8541	69.9726	85.9261	65.3323	58.7891	71.7412	69.9775	59.0456	79.59	43.4377	37.502	49.1638	7.19045	2.32055	13.9134	6.72808	2.01639	12.7529	1.93448	0.970456	3.08158	14.5531	10.7709	18.4595
9.4	15.9205	10.024	22.537	67.6229	61.0357	73.5321	70.7575	63.5682	76.8834	68.6779	58.1892	79.3179	45.1072	33.615	55.6373	58.6106	53.267	63.7689	96.2356	87.2084	105.098	77.7536	69.865	85.8658	65.1298	58.5959	71.5636	69.6658	58.6637	79.3441	43.0688	37.089	48.8403	6.99655	2.23062	13.625	6.54294	1.93221	12.4728	1.85543	0.922995	2.96994	14.2518	10.5099	18.1294
9.5	15.6113	9.77212	22.17	67.306	60.6863	73.222	70.4629	63.214	76.6103	68.3755	57.8571	79.0635	44.7006	33.2111	55.2835	58.2747	52.9149	63.4825	96.144	87.0859	105.04	77.6533	69.8141	85.8028	64.928	58.4334	71.3827	69.3556	58.2821	79.0983	42.7031	36.7027	48.4959	6.80807	2.14362	13.3426	6.36309	1.8515	12.1989	1.77963	0.877856	2.86234	13.9569	10.2553	17.7899
9.6	15.3083	9.52658	21.8089	66.9907	60.3389	72.9599	70.1696	62.8322	76.354	68.0745	57.5203	78.81	44.2977	32.812	54.9563	57.9407	52.5835	63.2132	96.0525	86.9642	104.953	77.5532	69.761	85.7401	64.7269	58.1917	71.2417	69.0469	57.9026	78.8243	42.3406	36.3434	48.1584	6.62485	2.05943	13.0632	6.18837	1.77416	11.9313	1.70695	0.834924	2.75869	13.668	10.0068	17.4569
9.7	15.0112	9.28722	21.4737	66.6769	59.9936	72.7054	69.8775	62.4772	76.1255	67.7749	57.1393	78.5572	43.8986	32.4177	54.6312	57.6088	52.2412	62.9113	95.9611	86.8643	104.932	77.4532	69.6365	85.6798	64.5264	57.9935	71.064	68.7396	57.5255	78.5559	41.9812	35.9876	47.8273	6.44675	1.97848	12.7698	6.01862	1.69923	11.6771	1.63726	0.794091	2.6588	13.3852	9.76439	17.1395
9.8	14.72	9.05387	21.1542	66.3646	59.6502	72.4527	69.5867	62.166	75.8977	67.4768	56.7601	78.2934	43.5031	32.0281	54.3075	57.2787	51.89	62.6258	95.8699	86.7466	104.911	77.3535	69.544	85.6279	64.3266	57.7935	70.8876	68.4338	57.1112	78.3078	41.6249	35.6352	47.4953	6.27361	1.90047	12.4831	5.8537	1.62694	11.418	1.57043	0.755256	2.5622	13.1083	9.52782	16.8266
9.9	14.4346	8.82638	20.8393	66.0538	59.3088	72.1959	69.2972	61.8228	75.671	67.18	56.4132	78.0555	43.1114	31.6433	53.9831	56.9506	51.5317	62.3437	95.7787	86.6267	104.873	77.2539	69.3846	85.5922	64.1275	57.5779	70.7358	68.1294	56.6985	78.0527	41.2717	35.2863	47.1527	6.10529	1.824	12.2027	5.69347	1.55772	11.1646	1.50636	0.718379	2.46889	12.8372	9.29698	16.5138
10	14.1548	8.60461	20.5292	65.7445	58.968	71.95	69.0088	61.4816	75.4234	66.8846	56.0479	77.8071	42.7233	31.263	53.6607	56.6244	51.188	62.0629	95.6877	86.507	104.828	77.1544	69.2131	85.5565	63.929	57.3341	70.6242	67.8264	56.2883	77.7692	40.9215	34.9401	46.8225	5.94165	1.75038	11.9334	5.53779	1.49145	10.9169	1.44491	0.683319	2.37898	12.5717	9.07173	16.2068
10.1	13.8805	8.38841	20.2106	65.4367	58.6281	71.6965	68.7218	61.1552	75.1389	66.5906	55.646	77.6141	42.3389	30.8858	53.3402	56.3	50.8128	61.7784	95.5968	86.4589	104.783	77.0552	68.9965	85.4932	63.7312	57.0888	70.4812	67.5248	55.8811	77.5484	40.5744	34.5484	46.5272	5.78255	1.67972	11.6779	5.38652	1.428	10.6746	1.386	0.649971	2.29235	12.3117	8.85174	15.9056
10.2	13.6117	8.17764	19.8836	65.1304	58.2889	71.4045	68.4359	60.8536	74.8522	66.298	55.281	77.3612	41.958	30.5082	52.9709	55.9776	50.4289	61.5039	95.506	86.2732	104.725	76.9561	68.8309	85.4226	63.534	56.8436	70.2744	67.2247	55.4769	77.3034	40.2302	34.1477	46.2073	5.62788	1.61192	11.4281	5.23953	1.36724	10.4396	1.3295	0.618248	2.20886	12.0572	8.63706	15.6143
10.3	13.3481	7.97217	19.5618	64.8255	57.9515	71.1514	68.1513	60.5521	74.5702	66.0068	54.9266	77.0944	41.5806	30.1351	52.5994	55.657	50.0734	61.2256	95.4154	86.1488	104.598	76.8572	68.6718	85.3484	63.3375	56.5994	70.0811	66.926	55.0755	77.0452	39.889	33.7512	45.8908	5.47749	1.54686	11.1836	5.09671	1.30907	10.2098	1.27532	0.588068	2.12871	11.808	8.42759	15.3295
10.4	13.0898	7.77186	19.2453	64.5221	57.616	70.8906	67.8679	60.252	74.2853	65.7169	54.5744	76.8201	41.2068	29.7848	52.2306	55.3383	49.7226	60.9426	95.3249	86.0288	104.473	76.7585	68.4952	85.2761	63.1417	56.3563	69.9256	66.6287	54.6764	76.7882	39.5507	33.4109	45.5765	5.33126	1.48442	10.9443	4.95792	1.25338	9.98497	1.22337	0.559362	2.0519	11.5639	8.2232	15.0498
10.5	12.8365	7.57658	18.934	64.2202	57.2824	70.6095	67.5857	59.9759	74.0016	65.4284	54.2246	76.6055	40.8364	29.429	51.8644	55.0215	49.3751	60.6076	95.2345	85.9042	104.348	76.6599	68.3313	85.2038	62.9465	56.1043	69.771	66.3327	54.2983	76.5333	39.2154	33.0824	45.2644	5.18908	1.4245	10.7103	4.82305	1.20005	9.76513	1.17355	0.532057	1.97786	11.325	8.02376	14.7752
10.6	12.5883	7.38609	18.6278	63.9197	56.9467	70.3218	67.3047	59.6622	73.722	65.1413	53.8804	76.326	40.4695	29.0431	51.5296	54.7065	49.0812	60.3177	95.1442	85.7818	104.279	76.5615	68.0752	85.1248	62.7519	55.8989	69.6181	66.0382	53.9423	76.2708	38.8829	32.7571	44.9545	5.05084	1.367	10.4813	4.69199	1.149	9.55012	1.12577	0.506085	1.9065	11.091	7.82917	14.5057
10.7	12.3449	7.20021	18.3265	63.6206	56.6157	70.0353	67.025	59.3242	73.4905	64.8554	53.5399	76.1032	40.106	28.688	51.183	54.3933	48.74	60.0409	95.054	85.6712	104.208	76.4633	67.8578	85.0567	62.558	55.7028	69.4429	65.745	53.5548	76.0128	38.5533	32.4347	44.6325	4.91641	1.31182	10.2572	4.56461	1.10012	9.33985	1.07995	0.481381	1.83771	10.8619	7.63929	14.241
10.8	12.1063	7.0146	18.03	63.323	56.2985	69.75	66.7464	59.0023	73.238	64.571	53.2016	75.8599	39.7458	28.3372	50.8086	54.082	48.3743	59.7807	94.9639	85.5671	104.093	76.3653	67.6569	84.9857	62.3647	55.4636	69.1961	65.4533	53.2297	75.7557	38.2265	32.1149	44.3341	4.78568	1.25887	10.0385	4.44083	1.05331	9.13422	1.03601	0.457883	1.7714	10.6376	7.45401	13.9812
10.9	11.8724	6.83202	17.7384	63.0268	55.9755	69.4688	66.469	58.7273	73.0214	64.2878	52.8655	75.6132	39.389	27.9907	50.437	53.7724	48.0113	59.5225	94.874	85.4259	104.051	76.2674	67.4566	84.9255	62.1721	55.1887	69.0363	65.1629	52.8975	75.4995	37.9026	31.7973	44.0324	4.65856	1.20805	9.82588	4.32052	1.0085	8.9331	0.993877	0.435531	1.70749	10.4179	7.27323	13.7262
11	11.6432	6.65421	17.4518	62.732	55.6546	69.2107	66.1929	58.4166	72.8069	64.006	52.5277	75.4334	39.0356	27.6479	50.0681	53.4647	47.688	59.2656	94.7842	85.3058	104.031	76.1697	67.2569	84.7791	61.9801	54.9342	68.8854	64.8738	52.5535	75.2442	37.5814	31.46	43.7285	4.53494	1.15929	9.61906	4.20359	0.965593	8.73642	0.953466	0.414332	1.64588	10.2028	7.09684	13.4763
11.1	11.4184	6.48102	17.1699	62.4386	55.3352	68.9631	65.9179	58.1154	72.5932	63.7255	52.191	75.1206	38.6854	27.3088	49.7086	53.1587	47.3879	59.0097	94.6945	85.197	104.01	76.0722	67.157	84.6349	61.7887	54.7274	68.7357	64.5861	52.1928	74.9736	37.263	31.149	43.4295	4.41472	1.1125	9.41716	4.08994	0.924513	8.54407	0.91471	0.394295	1.58626	9.99217	6.92472	13.231
11.2	11.198	6.31233	16.8926	62.1466	55.0163	68.631	65.6441	57.8277	72.3802	63.4463	51.8614	74.8753	38.3384	26.9738	49.3574	52.8546	47.0896	58.7448	94.6049	85.0711	103.99	75.9749	67.0901	84.5797	61.598	54.5287	68.5864	64.2998	51.83	74.6823	36.9473	30.8386	43.1329	4.29781	1.06759	9.21949	3.97948	0.88518	8.35595	0.877541	0.375228	1.52879	9.78593	6.75678	12.9902
11.3	10.982	6.14804	16.6197	61.8561	54.6992	68.3459	65.3714	57.5408	72.1678	63.1685	51.5704	74.69	37.9947	26.6429	49.0087	52.5522	46.7932	58.4548	94.5155	84.9556	103.96	75.8777	67.0209	84.5537	61.4079	54.3585	68.4381	64.0148	51.4697	74.4321	36.6344	30.497	42.8383	4.1841	1.02518	9.02597	3.87211	0.847521	8.17197	0.841894	0.357082	1.4734	9.58398	6.59365	12.7538
11.4	10.7702	5.98803	16.3513	61.5669	54.3787	68.1336	65.0999	57.255	71.956	62.8919	51.2884	74.5415	37.6541	26.3083	48.6638	52.2515	46.4986	58.1743	94.4261	84.8318	103.916	75.7807	66.8373	84.5341	61.2184	54.1979	68.2888	63.7311	51.112	74.2153	36.3241	30.1588	42.5457	4.07351	0.984658	8.83651	3.76774	0.811464	7.99074	0.807706	0.339814	1.42003	9.38624	6.43505	12.5216
11.5	10.5626	5.83218	16.0871	61.2791	54.0501	67.9222	64.8296	56.9698	71.7449	62.6166	51.0081	74.3489	37.3167	25.9728	48.3302	51.9526	46.2012	57.9156	94.3369	84.7117	103.871	75.6838	66.6504	84.4785	61.0296	54.0286	68.1404	63.4488	50.7567	73.9983	36.0165	29.831	42.2551	3.96595	0.945741	8.65103	3.66629	0.776941	7.81083	0.774916	0.323381	1.36842	9.1926	6.28027	12.2937
11.6	10.3591	5.68038	15.8273	60.9927	53.7234	67.6404	64.5605	56.6848	71.5043	62.3426	50.7137	74.1351	36.9824	25.6415	48.0176	51.6554	45.8877	57.6579	94.2478	84.5703	103.826	75.5872	66.506	84.4081	60.8413	53.8046	67.9924	63.1677	50.4039	73.78	35.7116	29.5371	41.9679	3.86133	0.908362	8.46944	3.56767	0.743886	7.63496	0.743468	0.307742	1.31837	9.00299	6.12921	12.0737
11.7	10.1596	5.53254	15.5716	60.7077	53.3995	67.3801	64.2925	56.3737	71.2597	62.0699	50.3753	73.9219	36.6513	25.3145	47.7071	51.36	45.5753	57.3605	94.1589	84.3857	103.781	75.4907	66.3407	84.3356	60.6537	53.5577	67.8497	62.888	50.0535	73.5624	35.4092	29.2462	41.6771	3.75957	0.872461	8.29167	3.47181	0.712238	7.46707	0.713305	0.29286	1.27015	8.81732	5.98179	11.8535
11.8	9.96393	5.38854	15.3201	60.424	53.0959	67.1794	64.0256	56.0473	71.0175	61.7984	50.0393	73.7128	36.3232	24.9916	47.3986	51.0663	45.264	57.0647	94.07	84.2598	103.736	75.3943	66.2304	84.3194	60.4668	53.3123	67.7092	62.6096	49.7056	73.3454	35.1095	28.9581	41.3907	3.66059	0.837978	8.11762	3.37861	0.681937	7.30551	0.684375	0.278698	1.2237	8.63552	5.83531	11.6338
11.9	9.77214	5.24868	15.0727	60.1417	52.8014	66.9314	63.7599	55.7353	70.7762	61.5283	49.7054	73.4932	35.9981	24.6728	47.0921	50.7742	44.9532	56.7703	93.9812	84.1697	103.691	75.2982	66.0684	84.2751	60.2804	53.1183	67.5923	62.3325	49.3692	73.1291	34.8124	28.6728	41.1062	3.56431	0.804859	7.94723	3.288	0.652925	7.14744	0.656627	0.26522	1.17895	8.45749	5.69212	11.4216
12	9.58412	5.11694	14.8292	59.8607	52.5371	66.6565	63.4954	55.4488	70.5357	61.2593	49.3738	73.2722	35.676	24.3582	46.7606	50.4839	44.631	56.4775	93.8926	84.0798	103.646	75.2022	65.9923	84.2311	60.0946	52.904	67.4992	62.0567	49.043	72.9134	34.5178	28.3904	40.8237	3.47066	0.773048	7.78042	3.19991	0.625147	6.99276	0.630013	0.252394	1.13583	8.28315	5.55244	11.2133
12.1	9.39977	4.98852	14.5951	59.5811	52.2389	66.4035	63.2319	55.1438	70.296	60.9917	49.0444	73.0434	35.3569	24.0475	46.4145	50.1953	44.3111	56.1862	93.8041	83.99	103.598	75.1063	65.8527	84.1898	59.9095	52.7067	67.379	61.7822	48.7455	72.6984	34.2257	28.0997	40.5431	3.37956	0.742495	7.61711	3.11427	0.59855	6.83874	0.604485	0.240189	1.09429	8.11244	5.41721	11.0087
12.2	9.21904	4.86332	14.3663	59.3028	51.9411	66.191	62.9696	54.8776	70.0571	60.7253	48.7169	72.815	35.0408	23.7408	46.0708	49.9083	43.9935	55.8964	93.7157	83.8815	103.529	75.0107	65.6988	84.1485	59.725	52.5101	67.2328	61.509	48.4786	72.4839	33.9361	27.8092	40.2645	3.29093	0.713149	7.45722	3.031	0.573115	6.68817	0.579999	0.228574	1.05426	7.94528	5.2848	10.8081
12.3	9.04185	4.74126	14.1411	59.0259	51.6423	65.9307	62.7085	54.6127	69.8191	60.4601	48.3933	72.5748	34.7276	23.438	45.7307	49.623	43.6873	55.6179	93.6274	83.7468	103.454	74.9152	65.5217	84.0923	59.5411	52.3142	67.0874	61.2371	48.2132	72.2711	33.6491	27.5218	39.9878	3.20471	0.684963	7.30069	2.95005	0.54881	6.54091	0.556513	0.217516	1.0157	7.78159	5.15534	10.6112
12.4	8.86813	4.62226	13.9194	58.7503	51.3449	65.6713	62.4484	54.3391	69.5818	60.1962	48.0882	72.3612	34.4173	23.139	45.4034	49.3394	43.402	55.3428	93.5393	83.5795	103.38	74.8198	65.3356	84.0638	59.3578	52.1187	66.9423	60.9664	47.9492	72.0604	33.3645	27.2374	39.7129	3.12084	0.657891	7.14745	2.87133	0.525536	6.3969	0.533985	0.206992	0.978556	7.62129	5.02905	10.418
12.5	8.69781	4.50625	13.7013	58.476	51.0475	65.4131	62.1895	54.0349	69.3454	59.9335	47.7851	72.1353	34.1098	22.8427	45.1285	49.0574	43.0928	55.0782	93.4512	83.4111	103.306	74.7247	65.15	84.0208	59.1751	51.9203	66.7976	60.697	47.66	71.8504	33.0823	26.9545	39.44	3.03923	0.631889	6.99742	2.79479	0.503249	6.25606	0.512375	0.196977	0.942767	7.46433	4.90585	10.2283
12.6	8.53082	4.39315	13.4868	58.203	50.752	65.1587	61.9316	53.7293	69.1097	59.672	47.4838	71.91	33.8052	22.5501	44.8625	48.777	42.8007	54.8149	93.3633	83.243	103.232	74.6297	64.9649	83.9828	58.993	51.6655	66.6739	60.4288	47.3715	71.6409	32.8026	26.6745	39.1689	2.95984	0.606914	6.85054	2.72036	0.481907	6.11831	0.491647	0.187446	0.908286	7.31062	4.78567	10.042
12.7	8.3671	4.28289	13.2681	57.9313	50.4581	64.9059	61.6749	53.4297	68.8753	59.4117	47.1844	71.6854	33.5034	22.2613	44.608	48.4983	42.4953	54.5528	93.2755	83.0714	103.159	74.5348	64.78	83.9801	58.8115	51.4094	66.5683	60.1619	47.1108	71.4321	32.5252	26.3974	38.8997	2.8826	0.582927	6.70675	2.64799	0.46147	5.98361	0.471763	0.178376	0.875067	7.1601	4.66882	9.86125
12.8	8.20658	4.1754	13.0504	57.6609	50.1595	64.6717	61.4192	53.1256	68.6421	59.1527	46.887	71.4616	33.2044	21.9762	44.3535	48.2212	42.2172	54.285	93.1878	82.9094	103.085	74.4402	64.6025	83.9774	58.6305	51.1532	66.44	59.8963	46.8516	71.2239	32.2503	26.1224	38.6324	2.80745	0.559888	6.56597	2.57761	0.4419	5.85186	0.45269	0.169746	0.843062	7.01271	4.55639	9.68394
12.9	8.04919	4.07061	12.8364	57.3918	49.88	64.4318	61.1647	52.8278	68.3913	58.8949	46.5914	71.2384	32.9081	21.6947	44.0456	47.9457	41.9424	53.9905	93.1002	82.7488	103.05	74.3457	64.4979	83.9747	58.4502	50.9722	66.2914	59.6319	46.5938	71.0163	31.9777	25.8385	38.3542	2.73433	0.537759	6.42815	2.50917	0.42316	5.72302	0.434393	0.161532	0.812228	6.86837	4.44667	9.50982
13	7.89488	3.96844	12.626	57.124	49.5947	64.1731	60.9112	52.5309	68.1451	58.6382	46.2977	71.0197	32.6146	21.4169	43.7577	47.6718	41.6694	53.7135	93.0128	82.6519	103.028	74.2513	64.3936	83.972	58.2705	50.7993	66.1672	59.3687	46.3374	70.8093	31.7074	25.5576	38.0687	2.66318	0.516505	6.29322	2.44261	0.405215	5.59701	0.416841	0.153717	0.782522	6.72703	4.3396	9.33883
13.1	7.74359	3.86884	12.4266	56.8575	49.311	63.9155	60.6589	52.2351	67.9435	58.3828	46.0058	70.8398	32.3238	21.1426	43.4489	47.3995	41.3941	53.4456	92.9254	82.4825	102.996	74.1572	64.2828	83.971	58.0914	50.627	66.0103	59.1067	46.0809	70.5994	31.4395	25.2798	37.7854	2.59395	0.496091	6.16113	2.37789	0.38803	5.47378	0.400004	0.146279	0.753912	6.58862	4.2351	9.17079
13.2	7.59524	3.77174	12.2303	56.5922	49.0287	63.6588	60.4076	51.941	67.7126	58.1285	45.7235	70.6604	32.0356	20.8718	43.1234	47.1287	41.118	53.179	92.8382	82.3605	102.931	74.0632	64.1229	83.9703	57.9129	50.4107	65.8315	58.846	45.8249	70.3797	31.1739	25.005	37.5041	2.52658	0.476484	6.0318	2.31494	0.371575	5.35326	0.383852	0.139201	0.726357	6.45308	4.13312	9.00204
13.3	7.44979	3.67708	12.0372	56.3283	48.7487	63.3944	60.1574	51.6486	67.4825	57.8754	45.4506	70.4815	31.7502	20.6045	42.8002	46.8596	40.8432	52.9157	92.7511	82.2593	102.898	73.9693	63.9609	83.9031	57.7349	50.1873	65.6795	58.5865	45.5345	70.1608	30.9105	24.7331	37.225	2.46103	0.457652	5.9052	2.25371	0.355817	5.2354	0.368357	0.132466	0.699872	6.32035	4.03359	8.83641
13.4	7.30718	3.58479	11.8471	56.0655	48.47	63.1439	59.9082	51.3578	67.2709	57.6235	45.1786	70.3017	31.4673	20.3406	42.4795	46.592	40.5565	52.6538	92.6641	82.0959	102.839	73.8756	63.7978	83.8202	57.5576	49.9649	65.5302	58.3282	45.242	69.9425	30.6494	24.4643	36.9479	2.39724	0.439564	5.78124	2.19417	0.340728	5.12013	0.353492	0.126057	0.674694	6.19037	3.93646	8.67396
13.5	7.16735	3.49557	11.6599	55.8041	48.1926	62.8926	59.6601	51.0686	67.0887	57.3728	44.9082	70.0946	31.187	20.08	42.204	46.3259	40.265	52.3932	92.5772	81.9299	102.796	73.7821	63.6349	83.786	57.3808	49.7435	65.3963	58.071	44.9513	69.7233	30.3906	24.1983	36.6729	2.33516	0.422191	5.6599	2.13625	0.326278	5.0074	0.339232	0.119958	0.650421	6.06308	3.84167	8.51987
13.6	7.03025	3.40951	11.4758	55.5439	47.9069	62.6418	59.4131	50.7811	66.9069	57.1233	44.6458	69.8905	30.9094	19.8135	41.9565	46.0614	39.9753	52.1339	92.4904	81.7672	102.771	73.6888	63.4622	83.7785	57.2046	49.5244	65.2632	57.8151	44.6625	69.5658	30.1339	23.9353	36.401	2.27475	0.405505	5.54109	2.07992	0.312441	4.89715	0.325551	0.114153	0.627022	5.93843	3.7491	8.37138
13.7	6.89581	3.32557	11.2945	55.2849	47.6159	62.4059	59.1672	50.5076	66.6746	56.8749	44.3747	69.706	30.6343	19.5504	41.6585	45.7984	39.6877	51.8813	92.4037	81.6494	102.75	73.5956	63.2745	83.7647	57.029	49.3316	65.1242	57.5604	44.3755	69.3761	29.8795	23.6751	36.1603	2.21595	0.389478	5.42478	2.02513	0.299191	4.78933	0.312426	0.10863	0.604402	5.81637	3.65825	8.22503
13.8	6.764	3.2437	11.1162	55.0272	47.3152	62.1609	58.9222	50.236	66.4427	56.6276	44.1124	69.5389	30.3617	19.2909	41.3627	45.537	39.4022	51.6383	92.3172	81.5464	102.73	73.5025	63.0873	83.7216	56.8539	49.1428	64.97	57.3069	44.0994	69.1808	29.6272	23.4177	35.9261	2.15873	0.374084	5.31092	1.97183	0.286503	4.68388	0.299834	0.103374	0.582346	5.69683	3.56961	8.07709
13.9	6.63475	3.16384	10.9406	54.7707	47.0271	61.9168	58.6784	49.9659	66.2094	56.3815	43.8503	69.3367	30.0916	19.0349	41.0691	45.277	39.1188	51.3966	92.2308	81.4103	102.705	73.4096	62.9159	83.6804	56.6795	48.9586	64.8439	57.0545	43.8394	69.0001	29.3771	23.1632	35.6638	2.10305	0.359299	5.19944	1.91999	0.274353	4.5809	0.287754	0.0983724	0.561094	5.57977	3.48312	7.93186
14	6.50802	3.08595	10.768	54.5154	46.7677	61.6737	58.4355	49.6972	65.9804	56.1366	43.5729	69.1354	29.824	18.7822	40.7785	45.0186	38.8374	51.1559	92.1444	81.2841	102.674	73.3169	62.7787	83.6395	56.5056	48.762	64.718	56.8034	43.5801	68.7965	29.1292	22.9114	35.3975	2.04885	0.345098	5.0903	1.86955	0.262719	4.48022	0.276163	0.0936127	0.540617	5.46514	3.39872	7.78924
14.1	6.38375	3.00997	10.5981	54.2613	46.5099	61.4316	58.1938	49.4369	65.7972	55.8927	43.2861	68.9357	29.5589	18.5329	40.49	44.7617	38.572	50.9164	92.0582	81.1524	102.651	73.2244	62.6418	83.5986	56.3323	48.5569	64.5924	56.5534	43.3473	68.5844	28.8834	22.6623	35.1337	1.9961	0.331459	4.98346	1.82049	0.251577	4.38176	0.265044	0.0890833	0.520889	5.35287	3.31637	7.64919
14.2	6.2619	2.93587	10.4308	54.0085	46.2534	61.1904	57.953	49.1797	65.5934	55.6501	43.0013	68.7365	29.2962	18.2869	40.1989	44.5062	38.3138	50.678	91.9721	81.0191	102.645	73.132	62.5051	83.5578	56.1595	48.3276	64.467	56.3045	43.125	68.4018	28.6397	22.416	34.8724	1.94475	0.318359	4.87885	1.77277	0.240909	4.28546	0.254375	0.084773	0.501884	5.24293	3.23601	7.51166
14.3	6.14242	2.86359	10.2666	53.7569	45.9983	60.9501	57.7133	48.9238	65.3561	55.4085	42.7183	68.5393	29.0359	18.0441	39.8942	44.2522	38.0571	50.4407	91.8862	80.8575	102.623	73.0398	62.3696	83.517	55.9873	48.098	64.3369	56.0568	42.8538	68.2276	28.398	22.1821	34.6164	1.89477	0.305776	4.77644	1.72634	0.230692	4.19128	0.244139	0.0806605	0.483572	5.13527	3.1576	7.3766
14.4	6.02527	2.79309	10.105	53.5064	45.7415	60.7113	57.4746	48.6693	65.1331	55.1681	42.4372	68.3607	28.778	17.8046	39.6266	43.9998	37.8021	50.2046	91.8003	80.6912	102.6	72.9477	62.2354	83.4762	55.8157	47.8695	64.1863	55.8103	42.5649	68.0384	28.1585	21.9525	34.3745	1.84613	0.293691	4.67619	1.68117	0.220909	4.09916	0.234317	0.0767102	0.465928	5.02984	3.08109	7.24396
14.5	5.91038	2.72432	9.94591	53.2572	45.4609	60.4752	57.2369	48.416	64.9659	54.9287	42.1579	68.1826	28.5224	17.5682	39.3517	43.7487	37.5489	49.97	91.7146	80.5244	102.557	72.8558	62.1143	83.4354	55.6447	47.6562	64.0361	55.5649	42.317	67.8249	27.921	21.7252	34.1348	1.79878	0.282083	4.57803	1.63722	0.211541	4.00908	0.224894	0.0729534	0.448928	4.92658	3.00643	7.11372
14.6	5.79773	2.65725	9.78935	53.0091	45.1818	60.2682	57.0002	48.163	64.7992	54.6905	41.8805	68.0049	28.2693	17.335	39.0546	43.4992	37.2973	49.7366	91.6289	80.3597	102.513	72.764	62.0013	83.3946	55.4742	47.4465	63.9161	55.3207	42.0691	67.6119	27.6855	21.5002	33.8968	1.75268	0.270934	4.48194	1.59447	0.20257	3.92097	0.215853	0.0693805	0.432549	4.82547	2.93358	6.98581
14.7	5.68727	2.59183	9.63526	52.7623	44.9045	60.0689	56.7646	47.9113	64.616	54.4534	41.6049	67.8277	28.0184	17.1049	38.756	43.251	37.0474	49.5043	91.5434	80.1969	102.47	72.6724	61.8877	83.3538	55.3042	47.2196	63.8027	55.0776	41.8209	67.4237	27.452	21.2776	33.6592	1.70781	0.260226	4.38786	1.55287	0.19398	3.8348	0.207178	0.0659827	0.416766	4.72644	2.8625	6.86021
14.8	5.57895	2.52686	9.48359	52.5166	44.6289	59.871	56.5299	47.6609	64.4162	54.2174	41.3311	67.6521	27.7698	16.8948	38.4604	43.0043	36.7992	49.2326	91.458	80.0337	102.427	72.581	61.755	83.3035	55.1349	46.9935	63.6516	54.8356	41.5742	67.2154	27.2206	21.0573	33.4041	1.66413	0.249941	4.29576	1.51239	0.185753	3.75052	0.198854	0.0627512	0.40156	4.62946	2.79314	6.73469
14.9	5.47273	2.46313	9.33431	52.2721	44.3549	59.6738	56.2963	47.4118	64.2201	53.9825	41.0695	67.4775	27.5236	16.6955	38.1671	42.7591	36.5526	48.9593	91.3727	79.8686	102.388	72.4897	61.6078	83.2448	54.966	46.7701	63.5086	54.5947	41.3289	67.0025	26.9911	20.8454	33.151	1.62161	0.240063	4.20559	1.47301	0.177876	3.66809	0.190867	0.059678	0.386909	4.53449	2.72546	6.60904
15	5.36858	2.40237	9.18516	52.0287	44.0827	59.4563	56.0636	47.164	64.0267	53.7486	40.812	67.3033	27.2795	16.4985	37.876	42.5152	36.3076	48.6937	91.2875	79.7038	102.355	72.3986	61.4926	83.1862	54.7978	46.5477	63.3766	54.355	41.0851	66.7909	26.7636	20.6395	32.908	1.58021	0.230575	4.11731	1.43469	0.170333	3.58748	0.183203	0.0567553	0.372792	4.44148	2.65942	6.48572
15.1	5.26644	2.3435	9.03721	51.7866	43.8118	59.2156	55.8319	46.9175	63.8338	53.5159	40.5561	67.1136	27.0377	16.3038	37.5877	42.2728	36.0639	48.4616	91.2024	79.5394	102.323	72.3076	61.4063	83.1276	54.6301	46.3302	63.2447	54.1163	40.8427	66.5867	26.538	20.4357	32.6727	1.53991	0.221461	4.03089	1.3974	0.163109	3.51055	0.175849	0.0539758	0.35919	4.3504	2.59498	6.36471
15.2	5.16628	2.28606	8.89165	51.5455	43.5427	58.9758	55.6013	46.6592	63.6415	53.2842	40.3019	66.9248	26.7982	16.1114	37.3513	42.0318	35.8148	48.2307	91.1174	79.3753	102.252	72.2168	61.2867	83.069	54.4629	46.1235	63.1132	53.8788	40.5989	66.4143	26.3144	20.2339	32.4399	1.50068	0.212709	3.94628	1.36112	0.156192	3.43532	0.168793	0.0513323	0.346084	4.26119	2.5321	6.24596
15.3	5.06806	2.23003	8.74843	51.3056	43.2751	58.737	55.3716	46.4109	63.492	53.0536	40.0492	66.762	26.5608	15.9213	37.1206	41.7921	35.5575	48.0028	91.0326	79.2113	102.206	72.1262	61.1541	82.9951	54.2963	45.9176	62.9819	53.6424	40.3326	66.2509	26.0927	20.0341	32.2097	1.46247	0.204302	3.86345	1.32581	0.149569	3.36171	0.162022	0.0488184	0.333457	4.17383	2.47075	6.12942
15.4	4.97174	2.17538	8.60752	51.0669	43.0093	58.4992	55.1429	46.1707	63.3599	52.8241	39.7981	66.5996	26.3256	15.7264	36.8914	41.5539	35.3019	47.7775	90.9478	79.037	102.161	72.0357	61.0139	82.9006	54.1302	45.7053	62.8509	53.4071	40.0607	66.046	25.8728	19.8363	31.995	1.42528	0.196227	3.78235	1.29145	0.143226	3.28968	0.155525	0.0464275	0.32129	4.08828	2.41088	6.01506
15.5	4.87729	2.12204	8.46888	50.8293	42.745	58.263	54.9151	45.9318	63.2043	52.5956	39.5486	66.4323	26.0925	15.5262	36.643	41.317	35.0556	47.5534	90.8632	78.8736	102.115	71.9453	60.8548	82.8071	53.9647	45.4789	62.6763	53.1728	39.7898	65.8417	25.6549	19.6404	31.7848	1.38907	0.188471	3.70296	1.25801	0.137152	3.21919	0.14929	0.0441538	0.309568	4.00449	2.35246	5.90283
15.6	4.78467	2.06995	8.33711	50.5928	42.4824	58.0469	54.6884	45.6941	62.9961	52.3682	39.3006	66.2587	25.8616	15.3275	36.3828	41.0815	34.8323	47.3303	90.7787	78.6975	102.069	71.8551	60.6624	82.7974	53.7997	45.2535	62.4901	52.9397	39.5207	65.6381	25.4388	19.4464	31.576	1.35381	0.181022	3.62524	1.22547	0.131336	3.15041	0.143307	0.0419914	0.298273	3.92243	2.29546	5.7927
15.7	4.69383	2.01796	8.20861	50.3575	42.2214	57.7886	54.4626	45.4576	62.7885	52.1418	39.0542	66.0715	25.6328	15.1312	36.1244	40.8474	34.6105	47.1339	90.6943	78.5449	102.025	71.7651	60.5114	82.7768	53.6352	45.0293	62.3045	52.7076	39.2534	65.435	25.2246	19.2544	31.3686	1.31947	0.173866	3.54914	1.1938	0.125766	3.08314	0.137565	0.0399349	0.28739	3.84207	2.23984	5.68461
15.8	4.60476	1.96721	8.08209	50.1233	41.962	57.5516	54.2377	45.2224	62.5756	51.9165	38.8094	65.8704	25.4061	14.9374	35.8679	40.6146	34.3739	46.9402	90.61	78.4013	101.982	71.6752	60.3801	82.7185	53.4713	44.8062	62.1989	52.4766	38.9871	65.2345	25.0122	19.0643	31.1626	1.28604	0.166988	3.47465	1.16298	0.120433	3.01731	0.132055	0.0379791	0.276904	3.76337	2.18557	5.57855
15.9	4.5174	1.91743	7.95751	49.8902	41.7041	57.3171	54.0138	44.9884	62.3606	51.6922	38.5661	65.6699	25.1814	14.7414	35.6145	40.3832	34.1497	46.7473	90.5258	78.2418	101.939	71.5855	60.2299	82.6603	53.308	44.5843	62.0979	52.2467	38.7225	65.043	24.8016	18.876	30.9505	1.25349	0.160383	3.40171	1.13298	0.115326	2.95373	0.126768	0.0361191	0.266801	3.68629	2.13261	5.47447
16	4.43174	1.86892	7.83486	49.6582	41.4467	57.0842	53.7909	44.7556	62.1464	51.469	38.3487	65.4701	24.9588	14.5456	35.363	40.1531	33.9028	46.5552	90.4417	78.0826	101.896	71.4959	60.0023	82.602	53.1451	44.3952	61.9981	52.0179	38.4655	64.852	24.5928	18.6896	30.7348	1.22179	0.15404	3.33031	1.10378	0.110435	2.89308	0.121694	0.0343782	0.257066	3.6108	2.08094	5.37313
16.1	4.34773	1.82163	7.7141	49.4273	41.1909	56.8474	53.5689	44.524	61.9329	51.2467	38.1385	65.2709	24.7383	14.3523	35.1132	39.9244	33.6644	46.3358	90.3577	77.9232	101.853	71.4065	59.8522	82.5438	52.9828	44.2198	61.8909	51.7901	38.2018	64.6616	24.3858	18.505	30.5205	1.19092	0.147947	3.26041	1.07537	0.105752	2.83368	0.116824	0.0327228	0.247687	3.53687	2.03051	5.27508
16.2	4.26534	1.77554	7.59258	49.1975	40.9367	56.625	53.3479	44.2936	61.7201	51.0255	37.9295	65.0722	24.5197	14.1616	34.8652	39.6969	33.4318	46.1065	90.2739	77.7626	101.81	71.3173	59.7056	82.4857	52.821	44.0451	61.7554	51.5633	37.9426	64.4668	24.1806	18.3223	30.3001	1.16086	0.142095	3.19197	1.04771	0.101267	2.7755	0.112151	0.0311471	0.23865	3.46447	1.98131	5.17882
16.3	4.18454	1.73062	7.47277	48.9689	40.684	56.4201	53.1278	44.0644	61.5286	50.8054	37.7216	64.8742	24.3032	13.989	34.6189	39.4708	33.2001	45.8783	90.1901	77.6024	101.767	71.2282	59.517	82.428	52.6598	43.8711	61.6671	51.3376	37.6852	64.2416	23.9771	18.1414	30.0785	1.13158	0.136474	3.12497	1.02078	0.0969726	2.71851	0.107666	0.0296473	0.229942	3.39356	1.9333	5.08432
16.4	4.1053	1.68683	7.35486	48.7413	40.4445	56.2095	52.9087	43.8364	61.3388	50.5862	37.5149	64.6768	24.0886	13.8216	34.3744	39.246	32.9698	45.6512	90.1065	77.4424	101.724	71.1392	59.3262	82.3941	52.4991	43.6978	61.5121	51.113	37.4584	64.0273	23.7754	17.9549	29.8585	1.10307	0.131076	3.05938	0.994577	0.0928603	2.6627	0.103362	0.0282197	0.221552	3.32411	1.88646	4.99155
16.5	4.02759	1.64415	7.2388	48.5147	40.2092	55.9916	52.6905	43.6095	61.1492	50.3681	37.3093	64.4799	23.876	13.6513	34.1451	39.0225	32.7404	45.4252	90.0229	77.2828	101.682	71.0504	59.1361	82.3302	52.3389	43.5251	61.3528	50.8894	37.1988	63.8309	23.5754	17.7693	29.6401	1.0753	0.125892	2.99516	0.969068	0.0889224	2.60803	0.0992315	0.0268608	0.213469	3.2561	1.84075	4.90046
16.6	3.95137	1.60255	7.12458	48.2893	39.9753	55.7632	52.4732	43.3839	60.9426	50.1509	37.1046	64.2837	23.6653	13.4774	33.9247	38.8003	32.5127	45.201	89.9395	77.1235	101.601	70.9618	58.9465	82.2872	52.1792	43.3394	61.2271	50.6668	36.9411	63.6516	23.3771	17.5856	29.4237	1.04826	0.120851	2.93219	0.944235	0.0851514	2.55448	0.095267	0.0255674	0.20568	3.18949	1.79615	4.81104
16.7	3.87663	1.562	7.01216	48.065	39.7428	55.5357	52.2568	43.1594	60.7336	49.9348	36.899	64.0881	23.4565	13.3057	33.7056	38.5793	32.2834	44.9781	89.8562	76.9646	101.574	70.8733	58.7575	82.2445	52.0201	43.1483	61.1119	50.4453	36.6847	63.4372	23.1804	17.4038	29.2103	1.02192	0.115993	2.86806	0.920061	0.0815404	2.50203	0.0914621	0.0243362	0.198176	3.12425	1.75262	4.72325
16.8	3.80333	1.52248	6.90151	47.8417	39.5116	55.312	52.0414	42.9361	60.5253	49.7197	36.6946	63.8931	23.2497	13.1362	33.488	38.3597	32.0553	44.7602	89.773	76.806	101.552	70.7849	58.5692	82.2019	51.8614	42.958	60.9969	50.2247	36.4302	63.2354	22.9855	17.224	29.0109	0.996272	0.11133	2.80533	0.896529	0.0780825	2.45066	0.0878103	0.0231644	0.190945	3.06035	1.71016	4.63706
16.9	3.73144	1.48396	6.79261	47.6194	39.2818	55.1512	51.8268	42.7139	60.3177	49.5055	36.4913	63.6989	23.0447	12.9689	33.2718	38.1413	31.841	44.5635	89.6899	76.6503	101.51	70.6967	58.3959	82.1592	51.7033	42.7686	60.8822	50.0052	36.1839	63.0372	22.7922	17.0459	28.8377	0.971287	0.106855	2.74397	0.873619	0.0747713	2.39934	0.0843054	0.022049	0.183978	2.99777	1.66872	4.55245
17	3.66093	1.44641	6.68543	47.3983	39.0538	54.9449	51.6132	42.4928	60.1108	49.2923	36.2892	63.5055	22.8416	12.8037	33.057	37.9242	31.6209	44.3392	89.6069	76.5134	101.455	70.6087	58.2485	82.1177	51.5457	42.5989	60.7676	49.7868	35.9392	62.8417	22.6006	16.8697	28.661	0.94695	0.102559	2.68396	0.851316	0.0716005	2.34756	0.0809415	0.0209869	0.177265	2.93649	1.62828	4.4695
17.1	3.59178	1.40981	6.57994	47.1781	38.8284	54.7197	51.4005	42.273	59.9047	49.0802	36.0408	63.2652	22.6403	12.6406	32.8436	37.7083	31.4015	44.1027	89.524	76.3587	101.391	70.5208	58.1013	82.0775	51.3887	42.4354	60.6466	49.5693	35.6961	62.6493	22.4106	16.6953	28.461	0.923246	0.0984361	2.62525	0.829602	0.0685641	2.29691	0.0777128	0.0199757	0.170798	2.87646	1.58883	4.38805
17.2	3.52396	1.37414	6.47611	46.9591	38.6042	54.4971	51.1887	42.0542	59.6992	48.8689	35.7877	63.0418	22.4409	12.4796	32.6316	37.4937	31.1837	43.8931	89.4412	76.2295	101.339	70.4331	57.9521	82.0372	51.2321	42.2725	60.4838	49.3528	35.4547	62.4806	22.2223	16.5228	28.2623	0.900156	0.0944789	2.56784	0.808461	0.0656565	2.24734	0.0746139	0.0190133	0.164566	2.81767	1.55033	4.30809
17.3	3.45744	1.33937	6.37392	46.741	38.3814	54.2802	50.9778	41.8357	59.4946	48.6587	35.5363	62.9211	22.2433	12.3206	32.4209	37.2803	30.9643	43.6951	89.3586	76.1105	101.281	70.3455	57.8034	82.003	51.076	42.1102	60.3216	49.1373	35.215	62.3346	22.0355	16.352	28.065	0.877664	0.0906808	2.51167	0.787878	0.0628722	2.19885	0.0716394	0.0180972	0.158561	2.76009	1.51277	4.22959
17.4	3.39221	1.30549	6.27335	46.5241	38.1598	54.0677	50.7678	41.6184	59.289	48.4494	35.2867	62.7376	22.0475	12.1637	32.2116	37.0682	30.7445	43.4993	89.276	75.9916	101.222	70.258	57.655	81.9897	50.9205	41.9476	60.2228	48.9228	34.9768	62.1492	21.8504	16.183	27.8691	0.855755	0.0870354	2.45674	0.767838	0.060206	2.1514	0.0687845	0.0172253	0.152776	2.7037	1.47611	4.15252
17.5	3.32822	1.27245	6.17436	46.3081	37.9396	53.8476	50.5587	41.4021	59.0803	48.2411	35.0389	62.5471	21.8534	12.0087	32.0037	36.8573	30.5262	43.3044	89.1936	75.8729	101.164	70.1707	57.507	81.9763	50.7655	41.7857	60.1264	48.7094	34.7403	62.0015	21.6668	16.0157	27.6746	0.834412	0.0835365	2.40301	0.748326	0.0576529	2.10498	0.0660442	0.0163953	0.147202	2.64847	1.44034	4.07685
17.6	3.26547	1.24026	6.07702	46.0932	37.7206	53.6283	50.3505	41.1853	58.8725	48.0338	34.7914	62.3572	21.6612	11.8557	31.7972	36.6476	30.3095	43.1104	89.1112	75.7544	101.105	70.0836	57.3594	81.963	50.6109	41.6244	60.0314	48.4969	34.5054	61.8545	21.4848	15.8502	27.4814	0.81362	0.0801783	2.35045	0.729326	0.055208	2.05909	0.0634138	0.0156054	0.141831	2.59438	1.40544	4.00256
17.7	3.20392	1.20888	5.98134	45.8793	37.5028	53.41	50.1432	40.9664	58.6657	47.8274	34.5452	62.1678	21.4707	11.7047	31.5924	36.4391	30.0943	42.9085	89.029	75.6331	101.049	69.9966	57.2317	81.9496	50.4569	41.4478	59.9344	48.2853	34.272	61.69	21.3043	15.6863	27.2896	0.793365	0.0769551	2.29904	0.710827	0.0528668	2.0119	0.060889	0.0148535	0.136656	2.5414	1.37139	3.92962
17.8	3.14355	1.17879	5.88716	45.6664	37.2863	53.1926	49.9367	40.7487	58.4751	47.6219	34.3007	61.979	21.2819	11.5556	31.3738	36.2318	29.8807	42.7135	88.9468	75.4669	101.011	69.9097	57.1138	81.9363	50.3034	41.2685	59.8121	48.0748	34.0403	61.5089	21.1254	15.5242	27.0991	0.773633	0.0738615	2.24876	0.692813	0.0506246	1.96579	0.0584655	0.0141379	0.13167	2.48951	1.33816	3.85801
17.9	3.08435	1.14953	5.79447	45.4545	37.0711	52.976	49.7311	40.5321	58.2836	47.4174	34.0579	61.7908	21.0948	11.4084	31.1567	36.0257	29.6686	42.5195	88.8648	75.2851	101	69.823	56.9421	81.9245	50.1503	41.0888	59.69	47.8652	33.8101	61.3073	20.948	15.363	26.91	0.754409	0.0708923	2.19957	0.675271	0.0484763	1.92074	0.0561392	0.0134567	0.126866	2.43869	1.30574	3.78771
18	3.02627	1.121	5.70324	45.2436	36.8571	52.7603	49.5264	40.3165	58.0838	47.2139	33.8169	61.6032	20.9094	11.2631	30.941	35.8208	29.4579	42.3263	88.7829	75.1011	100.988	69.7365	56.8092	81.9128	49.9978	40.9097	59.5681	47.6566	33.5814	61.0973	20.7721	15.2034	26.7224	0.735679	0.0680424	2.15147	0.658189	0.0464191	1.87672	0.0539062	0.0128084	0.122237	2.38891	1.2741	3.71869
18.1	2.96932	1.09318	5.61344	45.0338	36.644	52.5457	49.3226	40.101	57.8877	47.0112	33.5776	61.4161	20.7257	11.1196	30.7268	35.6171	29.2488	42.1336	88.7011	74.9176	100.939	69.6501	56.6767	81.9011	49.8458	40.7314	59.4579	47.4489	33.3543	60.8879	20.5977	15.0456	26.5361	0.717432	0.0653071	2.10441	0.641555	0.0444493	1.83473	0.0517626	0.0121875	0.117777	2.34016	1.24322	3.65093
18.2	2.91345	1.06605	5.52506	44.8249	36.4315	52.3328	49.1196	39.871	57.7208	46.8095	33.3608	61.2296	20.5437	10.978	30.506	35.4145	29.0412	41.9324	88.6194	74.7345	100.825	69.5638	56.5445	81.8894	49.6942	40.5539	59.361	47.2422	33.1324	60.6793	20.4248	14.8893	26.3511	0.699653	0.0626817	2.05972	0.625356	0.042563	1.79532	0.0497049	0.011592	0.11348	2.29241	1.2131	3.5844
18.3	2.85865	1.03959	5.43807	44.617	36.2203	52.1284	48.9175	39.642	57.5556	46.6087	33.1506	61.0437	20.3633	10.8382	30.2792	35.2132	28.835	41.7321	88.5378	74.5518	100.777	69.4777	56.4092	81.8722	49.5432	40.3932	59.2644	47.0365	32.9177	60.4713	20.2534	14.7347	26.1675	0.68233	0.0601619	2.01603	0.60958	0.0407568	1.75676	0.0477297	0.0110256	0.109339	2.24564	1.18371	3.51908
18.4	2.80491	1.01379	5.35245	44.4101	36.0103	51.9327	48.7163	39.4142	57.3913	46.4089	32.9418	60.8583	20.1846	10.7001	30.0542	35.013	28.6303	41.5328	88.4563	74.3696	100.769	69.3918	56.2741	81.8055	49.3926	40.2141	59.1679	46.8317	32.7045	60.2641	20.0834	14.5817	25.9853	0.665452	0.0577434	1.97326	0.594216	0.0390272	1.71904	0.0458335	0.0104868	0.10535	2.19983	1.15502	3.45496
18.5	2.75219	0.988626	5.26817	44.2042	35.8015	51.7377	48.5159	39.1878	57.2274	46.2099	32.7343	60.6735	20.0075	10.5638	29.8308	34.8139	28.441	41.3345	88.3749	74.1879	100.762	69.306	56.1393	81.7389	49.2426	40.0358	59.0725	46.6278	32.4963	60.0576	19.9149	14.4302	25.8044	0.649007	0.0554221	1.93141	0.579253	0.0373711	1.68212	0.0440132	0.0099744	0.101506	2.15497	1.12704	3.392
18.6	2.70048	0.964089	5.18523	43.9993	35.5939	51.5434	48.3163	38.9625	57.0431	46.0119	32.528	60.4893	19.832	10.4292	29.6091	34.616	28.2547	41.1373	88.2936	74.0237	100.754	69.2203	56.0253	81.7101	49.093	39.8583	58.956	46.4249	32.2912	59.8543	19.7478	14.2804	25.6248	0.632982	0.0531941	1.89044	0.56468	0.0357852	1.64599	0.0422658	0.00948702	0.0978025	2.11102	1.09972	3.33019
18.7	2.64977	0.940161	5.10359	43.7953	35.3876	51.3498	48.1176	38.7385	56.8615	45.8148	32.3231	60.3291	19.6581	10.2964	29.3891	34.4193	28.0696	40.9411	88.2125	73.8707	100.723	69.1348	55.9136	81.7005	48.9439	39.6839	58.8372	46.223	32.0875	59.7485	19.5822	14.1321	25.4464	0.617367	0.0510557	1.85034	0.550487	0.0342666	1.61064	0.0405883	0.00902345	0.0942341	2.06798	1.07306	3.26951
18.8	2.60002	0.916827	5.02323	43.5924	35.1824	51.1574	47.9198	38.5313	56.6747	45.6186	32.1195	60.1932	19.4857	10.1664	29.1706	34.2236	27.8858	40.7459	88.1314	73.7181	100.68	69.0494	55.8021	81.665	48.7953	39.5124	58.7187	46.0219	31.885	59.6496	19.4179	13.9853	25.2693	0.602151	0.0490032	1.81109	0.536662	0.0328125	1.57605	0.0389778	0.00858253	0.0907958	2.02583	1.04705	3.20993
18.9	2.55122	0.894039	4.94414	43.3903	34.9784	50.9666	47.7228	38.3345	56.487	45.4233	31.9171	60.0576	19.3149	10.0417	28.9538	34.0291	27.7031	40.5516	88.0504	73.5658	100.638	68.9641	55.6908	81.6461	48.6472	39.3416	58.5959	45.8218	31.6839	59.551	19.2551	13.8401	25.0934	0.587324	0.0470333	1.77267	0.523198	0.03142	1.5422	0.0374318	0.00816316	0.087483	1.98454	1.02167	3.15144
19	2.50336	0.871595	4.8663	43.1893	34.7756	50.7766	47.5266	38.1387	56.2998	45.2288	31.7161	59.9224	19.1457	9.91856	28.7386	33.8358	27.5155	40.3582	87.9696	73.4138	100.595	68.8791	55.5797	81.6318	48.4995	39.1704	58.4695	45.6226	31.484	59.3765	19.0936	13.6964	24.9187	0.572875	0.0451426	1.73507	0.510082	0.0300867	1.50908	0.0359475	0.00776428	0.0842911	1.9441	0.99701	3.09401
19.1	2.45641	0.849715	4.78968	42.9892	34.574	50.5786	47.3312	37.9439	56.1133	45.0353	31.5163	59.7875	18.978	9.79691	28.5251	33.6435	27.3254	40.1657	87.8888	73.2621	100.553	68.7941	55.4689	81.5933	48.3524	38.9996	58.3627	45.4243	31.2853	59.2021	18.9335	13.5541	24.7452	0.558794	0.0433278	1.69826	0.497307	0.0288099	1.47667	0.0345225	0.00738489	0.0812156	1.90449	0.973096	3.03763
19.2	2.41036	0.828384	4.71427	42.79	34.3713	50.3757	47.1367	37.7501	55.9274	44.8426	31.3177	59.6529	18.8118	9.67676	28.3131	33.4524	27.1366	39.9742	87.8082	73.1107	100.51	68.7093	55.3583	81.5547	48.2057	38.8296	58.2455	45.2269	31.0879	59.0283	18.7748	13.4134	24.573	0.545072	0.0415861	1.66224	0.484864	0.0275873	1.44496	0.0331545	0.00702404	0.0782523	1.86569	0.949756	2.98228
19.3	2.36519	0.807589	4.64004	42.5918	34.1643	50.1754	46.943	37.5573	55.7421	44.6509	31.1204	59.5185	18.6471	9.55808	28.1026	33.2623	26.9491	39.7835	87.7276	72.9597	100.468	68.6246	55.2479	81.5161	48.0595	38.6603	58.1497	45.0304	30.8918	58.8424	18.6174	13.2741	24.4019	0.531698	0.0399143	1.62698	0.472742	0.0264166	1.41393	0.031841	0.00668083	0.0753972	1.82769	0.926976	2.92793
19.4	2.32088	0.787315	4.56698	42.3946	33.9585	49.996	46.7502	37.3665	55.5574	44.46	30.931	59.3845	18.4839	9.44086	27.9104	33.0734	26.7629	39.5891	87.6472	72.8089	100.426	68.5401	55.1377	81.4663	47.9138	38.4917	58.0611	44.8349	30.6969	58.655	18.4614	13.1362	24.2321	0.518665	0.0383098	1.59247	0.460934	0.0252956	1.38356	0.03058	0.00635438	0.0726462	1.79047	0.904742	2.87458
19.5	2.27741	0.76782	4.49493	42.1982	33.7539	49.8174	46.5581	37.1816	55.3734	44.27	30.7543	59.221	18.3222	9.32508	27.7195	32.8855	26.578	39.3931	87.5668	72.6585	100.385	68.4558	55.0277	81.4369	47.7685	38.3239	57.9631	44.6402	30.4959	58.4682	18.3067	12.9993	24.0634	0.505962	0.0367697	1.55869	0.449431	0.0242222	1.35385	0.0293693	0.00604388	0.0699956	1.75401	0.883042	2.8222
19.6	2.23478	0.748855	4.42272	42.0028	33.5506	49.6393	46.3669	36.9866	55.1899	44.0808	30.5786	59.0437	18.1619	9.21066	27.5299	32.6988	26.3944	39.1981	87.4866	72.4918	100.344	68.3715	54.918	81.3958	47.6237	38.1568	57.8627	44.4464	30.2875	58.2821	18.1533	12.859	23.8959	0.493582	0.0352913	1.52563	0.438226	0.0231943	1.32478	0.0282069	0.00574856	0.0674442	1.7183	0.861862	2.77077
19.7	2.19295	0.730358	4.35166	41.8084	33.3486	49.4566	46.1765	36.7979	55.0071	43.8925	30.4039	58.867	18.0031	9.09722	27.3423	32.5131	26.212	39.0041	87.4065	72.3292	100.303	68.2874	54.8085	81.3548	47.4794	37.9904	57.7626	44.2535	30.0805	58.0965	18.0012	12.7202	23.7295	0.481516	0.0338706	1.49327	0.427309	0.02221	1.29633	0.0270909	0.00546767	0.0649866	1.68333	0.84119	2.72028
19.8	2.15193	0.712318	4.28175	41.6148	33.1477	49.242	45.9868	36.6101	54.8249	43.7051	30.2302	58.6908	17.8458	8.98518	27.1574	32.3284	26.0309	38.8111	87.3264	72.1859	100.262	68.2035	54.6992	81.3138	47.3356	37.8248	57.6628	44.0615	29.8795	57.9115	17.8504	12.5829	23.5644	0.469755	0.0325071	1.46159	0.416674	0.0212675	1.26849	0.0260194	0.0052005	0.0626186	1.64907	0.821013	2.67071
19.9	2.11169	0.694723	4.21297	41.4222	32.9479	49.0287	45.798	36.4233	54.6537	43.5185	30.0575	58.5151	17.6898	8.87452	26.9737	32.1449	25.8511	38.619	87.2465	72.0533	100.228	68.1197	54.5901	81.2729	47.1922	37.6599	57.5631	43.8704	29.7006	57.7271	17.7009	12.4471	23.4003	0.458292	0.0311985	1.43059	0.406313	0.020365	1.24125	0.0249905	0.00494639	0.0603369	1.61551	0.801321	2.62204
20	2.07221	0.677563	4.14528	41.2305	32.749	48.8173	45.61	36.2349	54.4859	43.3328	29.8858	58.3399	17.5353	8.76522	26.8024	31.9624	25.6725	38.4308	87.1667	71.9157	100.192	68.036	54.4804	81.2341	47.0493	37.4957	57.4475	43.6801	29.5228	57.5433	17.5527	12.3128	23.2374	0.447118	0.0299425	1.40024	0.396219	0.0195008	1.21462	0.0240027	0.00470469	0.0581383	1.58264	0.782101	2.57426
20.1	2.03348	0.660827	4.07869	41.0397	32.5512	48.6346	45.4228	36.0424	54.3187	43.1479	29.715	58.1655	17.3821	8.65726	26.6419	31.7809	25.4989	38.2489	87.087	71.7688	100.139	67.9525	54.3505	81.1954	46.9068	37.3322	57.2929	43.4908	29.346	57.3601	17.4057	12.1799	23.0757	0.436227	0.0287372	1.37054	0.386384	0.0186732	1.1886	0.0230542	0.00447481	0.0560198	1.55045	0.763342	2.52735
20.2	1.9955	0.644504	4.01488	40.8498	32.3547	48.4635	45.2364	35.8506	54.152	42.9639	29.5453	57.9924	17.2303	8.55064	26.4824	31.6005	25.3311	38.0678	87.0074	71.6227	100.086	67.8691	54.2204	81.1566	46.7648	37.1694	57.1726	43.3023	29.1703	57.1774	17.26	12.0485	22.915	0.42561	0.0275803	1.3415	0.376802	0.0178808	1.16313	0.0221435	0.00425615	0.0539785	1.51891	0.745033	2.4813
20.3	1.95823	0.628584	3.95272	40.6608	32.1666	48.294	45.0507	35.6596	53.9858	42.7807	29.3765	57.8199	17.0799	8.44533	26.3239	31.4212	25.1643	37.8876	86.9278	71.4798	100.033	67.7859	54.0894	81.1179	46.6233	37.0074	57.102	43.1146	28.9957	56.9934	17.1155	11.9184	22.7555	0.415261	0.02647	1.31309	0.367465	0.017122	1.13821	0.021269	0.00404819	0.0520116	1.48803	0.727163	2.43608
20.4	1.92168	0.613058	3.89152	40.4727	31.9932	48.1251	44.8659	35.4696	53.8201	42.5984	29.2087	57.6478	16.9309	8.34132	26.1663	31.2428	24.9983	37.7087	86.8484	71.3372	99.9795	67.7028	53.9586	81.0792	46.4822	36.846	57.0362	42.9278	28.8221	56.7844	16.9722	11.7898	22.5971	0.405173	0.0254044	1.28527	0.358368	0.0163954	1.11382	0.0204293	0.00385038	0.0501164	1.45777	0.709722	2.39169
20.5	1.88581	0.597915	3.83127	40.2854	31.8167	47.9568	44.6818	35.2788	53.6549	42.4168	29.0217	57.4763	16.7832	8.23859	26.0088	31.0655	24.8333	37.5307	86.7691	71.1948	99.9597	67.6199	53.8282	81.0405	46.3416	36.6853	56.9356	42.7419	28.6417	56.5764	16.8302	11.6712	22.4398	0.395339	0.0243817	1.25805	0.349504	0.0156997	1.08996	0.019623	0.00366224	0.0482902	1.42814	0.692699	2.34811
20.6	1.85064	0.583146	3.77195	40.0991	31.6244	47.7891	44.4985	35.0875	53.4671	42.2361	28.8335	57.3053	16.6368	8.13712	25.8287	30.8893	24.6695	37.3535	86.6899	71.0527	99.9261	67.537	53.6962	81.0019	46.2014	36.5254	56.8299	42.5568	28.4614	56.3692	16.6894	11.5565	22.2836	0.385752	0.0234002	1.2314	0.340867	0.0150334	1.0666	0.0188488	0.00348329	0.0465305	1.39911	0.676084	2.30532
20.7	1.81612	0.568742	3.71355	39.9137	31.4332	47.622	44.316	34.8971	53.2723	42.0563	28.6466	57.1348	16.4918	8.03691	25.6499	30.714	24.5068	37.1771	86.6108	70.911	99.9132	67.4544	53.557	80.9632	46.0617	36.3661	56.7244	42.3726	28.2758	56.1627	16.5497	11.4428	22.1285	0.376405	0.0224582	1.20532	0.332451	0.0143955	1.04375	0.0181054	0.00331309	0.044835	1.37068	0.659868	2.26331
20.8	1.78227	0.554694	3.65605	39.7291	31.2432	47.4555	44.1343	34.7073	53.0781	41.8772	28.4609	56.9648	16.348	7.93793	25.4724	30.5397	24.3451	37.0016	86.5318	70.7694	99.9021	67.3718	53.4048	80.934	45.9225	36.2076	56.6191	42.1892	28.0904	55.957	16.4113	11.3303	21.9745	0.367294	0.0215541	1.17984	0.32425	0.0137846	1.02139	0.0173915	0.0031512	0.0432013	1.34283	0.644041	2.22207
20.9	1.74906	0.540993	3.59862	39.5454	31.0543	47.2866	43.9533	34.5075	52.8847	41.699	28.2764	56.7953	16.2056	7.84017	25.2961	30.3665	24.1845	36.8269	86.4529	70.6282	99.891	67.2894	53.224	80.9108	45.7837	36.0497	56.514	42.0067	27.9062	55.7875	16.274	11.2189	21.8215	0.35841	0.0206864	1.15491	0.316258	0.0131996	0.999501	0.0167059	0.00299722	0.0416271	1.31554	0.628594	2.18158
21	1.71647	0.527605	3.54184	39.3626	30.8659	47.11	43.7731	34.3072	52.6919	41.5216	28.0931	56.6258	16.0644	7.74361	25.121	30.1942	24.025	36.653	86.3741	70.4873	99.8617	67.2072	53.0439	80.8876	45.6453	35.8925	56.4032	41.825	27.7232	55.6318	16.1379	11.1086	21.6696	0.34975	0.0198537	1.1305	0.30847	0.0126395	0.978101	0.0160476	0.00285077	0.0401103	1.28882	0.613517	2.14183
21.1	1.68451	0.514521	3.48596	39.1807	30.6786	46.9342	43.5937	34.1081	52.5111	41.3449	27.911	56.4557	15.9245	7.64824	24.9471	30.023	23.8665	36.4799	86.2954	70.3466	99.8513	67.125	52.8644	80.8644	45.5074	35.736	56.2881	41.6441	27.5414	55.4768	16.0029	10.9994	21.5188	0.341306	0.0190544	1.1066	0.300881	0.0121031	0.957168	0.0154155	0.00271144	0.0386487	1.26265	0.598801	2.1028
21.2	1.65315	0.501762	3.43097	38.9996	30.4925	46.7589	43.415	33.9101	52.3374	41.1691	27.7301	56.2892	15.7858	7.55405	24.7744	29.8527	23.709	36.3077	86.2168	70.2062	99.8077	67.0431	52.6855	80.8425	45.37	35.5802	56.1733	41.4641	27.3608	55.3242	15.8691	10.8902	21.369	0.333073	0.0182874	1.08321	0.293484	0.0115895	0.936683	0.0148084	0.00257893	0.0372404	1.23701	0.584439	2.06448
21.3	1.62239	0.489319	3.37684	38.8194	30.3075	46.5844	43.2371	33.7223	52.1644	40.9941	27.5495	56.1204	15.6484	7.46101	24.6029	29.6834	23.5526	36.1363	86.1383	70.0661	99.7505	66.9612	52.5072	80.8212	45.2329	35.4251	56.0676	41.2848	27.1814	55.1721	15.7365	10.7777	21.2202	0.325046	0.0175512	1.06032	0.286276	0.0110977	0.916636	0.0142254	0.00245288	0.0358834	1.21189	0.570421	2.02686
21.4	1.59221	0.477183	3.32356	38.64	30.1236	46.4105	43.0599	33.5397	51.9919	40.8199	27.3694	55.9521	15.5123	7.36912	24.4326	29.5151	23.3972	35.9657	86.0599	69.9263	99.6932	66.8795	52.364	80.7999	45.0964	35.2706	55.9447	41.1064	27.0032	55.0203	15.6049	10.6663	21.0725	0.31722	0.0168446	1.03791	0.279251	0.0106267	0.897018	0.0136656	0.002333	0.0345759	1.18729	0.556739	1.98993
21.5	1.5626	0.46534	3.27112	38.4615	29.9409	46.2372	42.8835	33.3684	51.82	40.6465	27.1904	55.7843	15.3773	7.27837	24.2635	29.3477	23.2429	35.7958	85.9817	69.7868	99.636	66.7979	52.2381	80.7869	44.9602	35.1169	55.832	40.9288	26.8254	54.8584	15.4745	10.5561	20.9258	0.309588	0.0161665	1.01597	0.272404	0.0101758	0.877821	0.0131279	0.00221898	0.033316	1.1632	0.543386	1.95366
21.6	1.53356	0.453717	3.21952	38.2838	29.7592	46.0646	42.7078	33.2051	51.6486	40.4738	27.0127	55.6169	15.2436	7.18873	24.0956	29.1814	23.0895	35.6268	85.9035	69.6475	99.584	66.7165	52.1125	80.7735	44.8246	34.9637	55.7343	40.752	26.6487	54.6843	15.3452	10.447	20.7801	0.302147	0.0155157	0.994497	0.265731	0.00974396	0.859022	0.0126116	0.00211053	0.032102	1.13959	0.530352	1.91806
21.7	1.50506	0.442343	3.16872	38.1069	29.5787	45.8926	42.5328	33.0427	51.478	40.302	26.8361	55.4501	15.1111	7.1002	23.9288	29.0159	22.9372	35.4586	85.8254	69.5085	99.5671	66.6352	51.9872	80.733	44.6893	34.8113	55.6	40.5761	26.4733	54.5108	15.2169	10.339	20.6355	0.294891	0.0148911	0.973477	0.259228	0.00933046	0.840481	0.0121157	0.00200737	0.0309322	1.11647	0.517547	1.88311
21.8	1.4771	0.431253	3.11873	37.9309	29.3992	45.7213	42.3586	32.8689	51.317	40.1309	26.6606	55.2838	14.9798	7.01275	23.7631	28.8515	22.7827	35.2912	85.7474	69.3698	99.5504	66.5541	51.8622	80.7091	44.5545	34.6552	55.484	40.4009	26.299	54.3378	15.0898	10.2322	20.4918	0.287816	0.0142917	0.952902	0.252888	0.00893451	0.82234	0.0116395	0.00190925	0.0298051	1.09382	0.504993	1.8488
21.9	1.44967	0.420442	3.06952	37.7558	29.2209	45.5506	42.1852	32.6913	51.1567	39.9606	26.4863	55.118	14.8496	6.92639	23.5987	28.6879	22.6261	35.1246	85.6695	69.2302	99.5337	66.473	51.7374	80.6852	44.4201	34.4992	55.369	40.2265	26.1258	54.1654	14.9637	10.1265	20.3492	0.280916	0.0137163	0.932761	0.24671	0.00855537	0.804591	0.0111821	0.00181592	0.028719	1.07163	0.492743	1.81511
22	1.42276	0.409902	3.0211	37.5814	29.0436	45.3805	42.0125	32.5148	50.997	39.7911	26.3132	54.9527	14.7206	6.84108	23.4353	28.5253	22.4706	34.9587	85.5917	69.0901	99.5169	66.3921	51.613	80.6594	44.2862	34.344	55.2543	40.053	25.9538	53.9935	14.8387	10.0218	20.2076	0.274188	0.0131642	0.913047	0.240687	0.00819231	0.787225	0.0107429	0.00172716	0.0276725	1.0499	0.480791	1.78203
22.1	1.39636	0.399626	2.97343	37.4079	28.8674	45.2111	41.8405	32.3385	50.8377	39.6223	26.1412	54.7879	14.5928	6.75683	23.2731	28.3637	22.3162	34.7937	85.514	68.9503	99.5002	66.3114	51.4889	80.6153	44.1526	34.1895	55.1415	39.8802	25.7829	53.8224	14.7148	9.91799	20.0671	0.267627	0.0126342	0.893749	0.234817	0.00784466	0.770233	0.010321	0.00164274	0.0266642	1.02861	0.469129	1.74956
22.2	1.37046	0.389608	2.92652	37.2352	28.6922	45.0423	41.6692	32.1629	50.679	39.4544	25.9703	54.6236	14.4661	6.67362	23.112	28.203	22.1628	34.6299	85.4364	68.8108	99.4835	66.2308	51.3651	80.5728	44.0196	34.0356	55.0302	39.7082	25.6132	53.6529	14.5919	9.81509	19.9275	0.261228	0.0121256	0.874859	0.229094	0.00751176	0.753609	0.00991583	0.00156244	0.0256926	1.00776	0.457749	1.71768
22.3	1.34505	0.37984	2.88035	37.0634	28.5182	44.8742	41.4986	31.9911	50.5207	39.2871	25.8005	54.4598	14.3406	6.59143	22.952	28.0432	22.0105	34.4683	85.3589	68.6715	99.4669	66.1503	51.2416	80.5311	43.8869	33.895	54.9449	39.537	25.4445	53.5129	14.4701	9.71326	19.7889	0.254988	0.0116375	0.856368	0.223516	0.00719299	0.737343	0.00952669	0.00148606	0.0247564	0.987332	0.446646	1.68638
22.4	1.32011	0.370318	2.83496	36.8923	28.3452	44.7066	41.3288	31.8242	50.363	39.1207	25.6318	54.2973	14.2161	6.51025	22.7931	27.8843	21.8592	34.3039	85.2815	68.5326	99.4515	66.0699	51.1184	80.4894	43.7547	33.7578	54.8686	39.3666	25.277	53.3828	14.3493	9.61248	19.6513	0.248902	0.011169	0.838268	0.218079	0.00688775	0.721429	0.00915293	0.00141342	0.0238543	0.967322	0.435812	1.65565
22.5	1.29565	0.361034	2.79031	36.722	28.1732	44.5397	41.1597	31.6583	50.2057	38.955	25.4642	54.1468	14.0928	6.43008	22.6354	27.7263	21.7086	34.1416	85.2042	68.3939	99.4361	65.9897	50.9954	80.472	43.6229	33.6177	54.7924	39.1969	25.1105	53.2535	14.2295	9.51275	19.5146	0.242967	0.0107194	0.820551	0.212778	0.00659546	0.705857	0.00879395	0.00134434	0.0229851	0.947721	0.425237	1.62548
22.6	1.27165	0.351983	2.74636	36.5526	28.0023	44.3734	40.9913	31.4932	50.0489	38.79	25.2978	54.0002	13.9706	6.35089	22.4787	27.5693	21.5588	33.9802	85.1271	68.2555	99.4207	65.9097	50.8728	80.4655	43.4915	33.4718	54.7163	39.028	24.9452	53.1249	14.1108	9.41406	19.3789	0.237178	0.0102879	0.803208	0.207611	0.00631557	0.690622	0.00844916	0.00127862	0.0221475	0.92852	0.414915	1.59586
22.7	1.24811	0.343159	2.7031	36.3839	27.8324	44.2078	40.8236	31.329	49.8926	38.6258	25.1349	53.854	13.8495	6.27267	22.3231	27.4131	21.41	33.8197	85.05	68.1174	99.3666	65.8297	50.7505	80.4601	43.3606	33.3259	54.6403	38.8599	24.781	52.9966	13.993	9.31639	19.2441	0.231533	0.00987371	0.786606	0.202573	0.00604757	0.675716	0.00811799	0.00121612	0.0213405	0.909711	0.404843	1.56678
22.8	1.225	0.334557	2.66053	36.2161	27.6635	44.0427	40.6567	31.1656	49.7376	38.4623	24.979	53.7082	13.7295	6.19542	22.1686	27.2579	21.2622	33.6599	84.973	67.9796	99.3363	65.7499	50.6284	80.4549	43.23	33.1806	54.5417	38.6926	24.6178	52.8689	13.8762	9.21973	19.1103	0.226026	0.00947623	0.770547	0.197662	0.00579093	0.661132	0.0077999	0.00115668	0.0205629	0.891285	0.395016	1.53823
22.9	1.20233	0.326169	2.61862	36.049	27.4957	43.8783	40.4904	31.0031	49.5841	38.2996	24.8241	53.5514	13.6105	6.11912	22.0151	27.1035	21.1155	33.501	84.8961	67.8279	99.3279	65.6702	50.5067	80.4497	43.0999	33.0349	54.4397	38.526	24.4557	52.7426	13.7605	9.12408	18.9774	0.220655	0.00909475	0.754816	0.192874	0.00554519	0.646862	0.00749437	0.00110014	0.0198136	0.873236	0.385427	1.5102
23	1.18009	0.317993	2.57737	35.8828	27.3289	43.7146	40.3248	30.8385	49.431	38.1376	24.6702	53.3915	13.4926	6.04376	21.8628	26.9501	20.9698	33.3428	84.8193	67.6683	99.3228	65.5907	50.3852	80.4381	42.9703	32.887	54.3379	38.3602	24.2947	52.6167	13.6457	9.02942	18.8454	0.215417	0.00872863	0.739407	0.188206	0.00530987	0.6329	0.0072009	0.00104636	0.0190916	0.855556	0.376071	1.48268
23.1	1.15827	0.310021	2.53678	35.7173	27.1631	43.5554	40.1599	30.671	49.2751	37.9763	24.5172	53.2323	13.3758	5.96808	21.7114	26.7975	20.8251	33.1854	84.7426	67.5089	99.3177	65.5113	50.2641	80.4161	42.841	32.7398	54.2362	38.1951	24.1347	52.4911	13.5318	8.93574	18.7143	0.210307	0.00837725	0.724312	0.183655	0.00508454	0.61924	0.00691901	0.000995217	0.0183959	0.838236	0.366942	1.45566
23.2	1.13686	0.302249	2.49682	35.5526	26.9983	43.3969	39.9958	30.5045	49.1249	37.8158	24.3652	53.0869	13.26	5.89106	21.5611	26.6458	20.6814	33.0287	84.666	67.35	99.2797	65.432	50.1432	80.394	42.7121	32.5932	54.1352	38.0308	23.9758	52.3656	13.419	8.84303	18.5842	0.205322	0.00804002	0.709525	0.179218	0.00486877	0.605874	0.00664824	0.000946571	0.0177256	0.821269	0.358035	1.42914
23.3	1.11586	0.294672	2.45749	35.3887	26.8345	43.2389	39.8323	30.3388	48.9714	37.656	24.2137	52.9297	13.1453	5.81503	21.4119	26.4949	20.5372	32.8727	84.5895	67.2033	99.2403	65.3528	50.0226	80.372	42.5837	32.4473	54.0347	37.8672	23.818	52.223	13.3071	8.75129	18.4549	0.200461	0.00771636	0.69504	0.174892	0.00466216	0.592797	0.00638815	0.000900302	0.0170797	0.804649	0.349344	1.40309
23.4	1.09524	0.287284	2.41879	35.2256	26.6717	43.0817	39.6695	30.1741	48.8184	37.4969	24.0507	52.7728	13.0315	5.73999	21.2637	26.3449	20.3907	32.7175	84.5131	67.0655	99.2009	65.2738	49.9023	80.3499	42.4557	32.302	53.9344	37.7044	23.6611	52.0808	13.1961	8.66049	18.3266	0.195718	0.00740937	0.680851	0.170673	0.00446432	0.580002	0.00613831	0.000856294	0.0164574	0.788367	0.340864	1.37753
23.5	1.07502	0.280082	2.38069	35.0632	26.5099	42.9255	39.5074	30.0102	48.6658	37.3386	23.8887	52.6165	12.9188	5.67101	21.1165	26.1958	20.2454	32.563	84.4367	66.9349	99.1615	65.1949	49.7823	80.3048	42.3281	32.1574	53.8339	37.5423	23.5054	51.939	13.0861	8.57064	18.1991	0.191092	0.00711541	0.666952	0.16656	0.00427487	0.567484	0.00589832	0.000814438	0.0158577	0.772417	0.33259	1.35242
23.6	1.05518	0.273061	2.34319	34.9016	26.349	42.77	39.346	29.8473	48.5138	37.1809	23.7277	52.4606	12.8071	5.6035	20.9703	26.0476	20.101	32.4105	84.3605	66.8053	99.1357	65.1162	49.6586	80.2362	42.2009	32.0134	53.7301	37.381	23.3506	51.7976	12.977	8.48172	18.0726	0.186579	0.00683312	0.653336	0.16255	0.00409346	0.555235	0.00566778	0.000774628	0.0152798	0.756793	0.324516	1.32778
23.7	1.03571	0.266215	2.30628	34.7407	26.1897	42.622	39.1852	29.6852	48.3622	37.024	23.5701	52.3052	12.6964	5.53681	20.8252	25.9002	19.9577	32.2626	84.2844	66.676	99.1233	65.0376	49.5219	80.1884	42.0741	31.8701	53.6266	37.2204	23.1969	51.6566	12.8689	8.39372	17.9469	0.182176	0.00656202	0.639998	0.158639	0.00391975	0.543251	0.00544633	0.000736764	0.0147231	0.741487	0.316639	1.30358
23.8	1.0166	0.259542	2.26996	34.5807	26.0319	42.4745	39.0252	29.524	48.2111	36.8677	23.4221	52.1502	12.5867	5.4709	20.681	25.7536	19.8154	32.1153	84.2084	66.5469	99.1113	64.9591	49.3845	80.1668	41.9477	31.7302	53.5232	37.0605	23.0441	51.5159	12.7616	8.30664	17.8221	0.177881	0.00630169	0.626933	0.154826	0.00375341	0.531526	0.00523359	0.000700751	0.0141866	0.726493	0.308953	1.27983
23.9	0.997857	0.253035	2.2342	34.4213	25.8751	42.3276	38.8658	29.3637	48.0604	36.7122	23.2749	51.9957	12.478	5.40578	20.5379	25.6079	19.6741	31.9688	84.1325	66.4181	99.0613	64.8807	49.2474	80.1452	41.8217	31.5943	53.4201	36.9013	22.8924	51.3757	12.6553	8.22046	17.6981	0.173691	0.00605168	0.614134	0.151108	0.00359413	0.520053	0.00502923	0.000666497	0.0136696	0.711805	0.301453	1.25651
24	0.979464	0.246692	2.19901	34.2628	25.7193	42.1812	38.7071	29.2041	47.9103	36.5574	23.1287	51.8417	12.3702	5.34106	20.3957	25.463	19.5338	31.8229	84.0567	66.2895	99.0274	64.8025	49.1107	80.1237	41.6961	31.459	53.3172	36.7429	22.7417	51.2365	12.5499	8.13356	17.575	0.169603	0.00581159	0.601597	0.147482	0.00344161	0.508829	0.00483291	0.000633919	0.0131715	0.697416	0.294135	1.23361

## Sheet: Fig 4b parameter estimates
12SRNA	bS1m	mS23	uS9m	mS35	mS22	mS25	mS34	bS16m	mS39	uS7m	uS15m	uS14m	uS12m	uS5m
0.0475202	0.0395955	0.0260142	0.0952122	0.0666811	0.0136047	0.00841798	0.0342398	0.0388621	0.0772652	0.390507	0.29079	0.44851	0.236523	0.268214
0.0509323	0.0405719	0.0347009	0.0964029	0.0592045	0.0108328	0.0001482	0.0384384	0.0482971	0.0798298	0.275145	0.317813	0.443338	0.186132	0.244456
0.0434905	0.0414896	0.0613582	0.091691	0.0570255	0.00660735	0.0052806	0.0122278	0.0764848	0.0745487	0.297484	0.247881	0.395199	0.203022	0.198984
0.0494198	0.0415693	0.0447483	0.0970142	0.0617727	0.00180954	0.00133158	0.0305452	0.0523503	0.100315	0.338243	0.315923	0.430376	0.210262	0.167925
0.0428097	0.0509087	0.0500614	0.100667	0.0498952	0.00948543	0.0133293	0.0345403	0.0513459	0.0985488	0.223015	0.268629	0.446127	0.255886	0.169772
0.0462061	0.0470023	0.0320357	0.10193	0.0502981	0.00458422	0.0219989	0.035184	0.0554592	0.0969009	0.315717	0.364812	0.431244	0.203997	0.173639
0.0427685	0.0399162	0.0516669	0.0938074	0.0538179	0.00805483	0.0105816	0.0238713	0.0527346	0.0693329	0.355792	0.297787	0.329548	0.190438	0.172831
0.0460696	0.0477912	0.0316439	0.0971959	0.0674857	0.00536574	0.00449147	0.0314283	0.0584436	0.0729429	0.273053	0.301761	0.38556	0.216905	0.206509
0.0602463	0.0390824	0.0358867	0.0744778	0.0510147	0.00234742	0.0109584	0.031738	0.0527966	0.0938991	0.256914	0.261746	0.36021	0.187991	0.202155
0.0482841	0.0608146	0.0405662	0.128812	0.0584718	0.00539463	0.00708141	0.044051	0.0353953	0.0941867	0.29166	0.204969	0.477688	0.20425	0.195519
0.0551087	0.0393766	0.0373179	0.0583897	0.0585241	0.00311694	0.00285476	0.0340909	0.0372368	0.0885802	0.328968	0.316534	0.451449	0.20918	0.219298
0.0505294	0.0441279	0.0228684	0.0969008	0.0603213	0.00276917	0.0266667	0.0311804	0.0451343	0.0752728	0.333394	0.265533	0.413811	0.192526	0.232426
0.0459148	0.0405106	0.0348531	0.0973147	0.0540346	0.0207097	0.0112639	0.0191963	0.0657061	0.0743295	0.233336	0.339698	0.38118	0.220398	0.208639
0.0443722	0.0444622	0.0436641	0.103937	0.050677	0.0278421	0.0137938	0.0409624	0.0428369	0.087848	0.266199	0.307038	0.437601	0.206929	0.248935
0.0367068	0.047744	0.0371857	0.0904681	0.0534923	0.00624818	0.0140758	0.0259135	0.0349229	0.0782817	0.226134	0.386882	0.445882	0.171792	0.210351
0.0481871	0.0422823	0.0450663	0.0891213	0.0521733	0.00553631	0.0149062	0.0320003	0.0409712	0.0906614	0.347968	0.246211	0.42175	0.233619	0.237208
0.0488458	0.0365309	0.0467805	0.0870769	0.0504565	0.0114086	0.00555478	0.0244629	0.0521918	0.101954	0.192226	0.340369	0.523926	0.178916	0.258751
0.0483606	0.0383579	0.0528944	0.101736	0.0591772	0.00954084	0.0102796	0.0323665	0.050733	0.0861566	0.307988	0.413822	0.396447	0.212053	0.218853
0.0523588	0.0343901	0.0383592	0.073903	0.0547018	0.00206586	0.0153377	0.0281015	0.0533445	0.0704367	0.279124	0.278134	0.411589	0.189562	0.191603
0.0533393	0.0599403	0.0576111	0.0632374	0.0592176	0.0166368	0.00409144	0.0242253	0.043494	0.0938994	0.278695	0.309543	0.454631	0.214564	0.242604
0.0540997	0.0443814	0.0335408	0.0808042	0.057433	0.00450648	0.0113229	0.0182127	0.0400471	0.0940037	0.274159	0.282568	0.45653	0.219568	0.187324
0.0514459	0.0451751	0.0449522	0.0904506	0.0658413	0.0135004	0.0189641	0.0329692	0.0367243	0.0846562	0.257933	0.254743	0.378351	0.197318	0.256374
0.0647745	0.0453319	0.0480693	0.102	0.0438276	0.00683281	0.00871037	0.0227505	0.0323103	0.0712565	0.446128	0.329866	0.372842	0.187934	0.199278
0.0432312	0.0433158	0.054426	0.107969	0.0562853	0.00530812	0.00366526	0.0371295	0.0642893	0.0947561	0.344268	0.211537	0.423585	0.19249	0.199736
0.0412776	0.0475979	0.0485756	0.0887048	0.0516832	0.00764428	0.0087543	0.0216264	0.0557755	0.0809626	0.211164	0.349104	0.430704	0.213721	0.197288
0.0467841	0.0473743	0.0446956	0.116917	0.0586165	0.00930317	0.0167192	0.0346509	0.040577	0.0780915	0.390319	0.345126	0.426814	0.216346	0.212922
0.0419635	0.0482057	0.0444517	0.0687182	0.0575474	0.0164117	0.00980786	0.0243524	0.060294	0.0894493	0.301867	0.242182	0.403643	0.194485	0.210665
0.0420828	0.0428338	0.0581325	0.0976819	0.0580139	0.00348823	0.00970496	0.0277744	0.0315716	0.0788434	0.278029	0.22842	0.387818	0.187952	0.319409
0.0485718	0.0441865	0.0506514	0.0864592	0.0575292	0.00798016	0.0205359	0.0213682	0.0383113	0.0892584	0.276013	0.447076	0.423422	0.190516	0.237015
0.0402412	0.0392854	0.0428251	0.0818379	0.0536599	0.00529336	0.00905363	0.0410542	0.0376031	0.0765679	0.221191	0.302754	0.381579	0.19682	0.182507
0.0511914	0.04044	0.0507263	0.0835362	0.0633154	0.0125078	0.00878482	0.0200626	0.0567358	0.0872985	0.278222	0.285152	0.408613	0.188045	0.224995
0.0519525	0.0393977	0.046866	0.0826966	0.0673685	0.00547079	0.012785	0.0315077	0.0458806	0.0746673	0.301809	0.396162	0.412229	0.20447	0.185545
0.0500806	0.0383967	0.0470395	0.122027	0.0559078	0.0133737	0.00776162	0.0227321	0.0431395	0.0875072	0.371172	0.240625	0.481328	0.231144	0.205086
0.0488121	0.0377953	0.0559802	0.0700343	0.0532493	0.00688963	0.0153029	0.0384935	0.0400575	0.092297	0.244676	0.265616	0.406593	0.196989	0.187578
0.0471776	0.0438306	0.0344888	0.120596	0.0588847	0.00659453	0.00357331	0.0348456	0.0471455	0.0668726	0.348534	0.290921	0.370418	0.193364	0.18479
0.0524358	0.0461532	0.0374886	0.126833	0.0590635	0.0035242	0.00346315	0.0345579	0.0551062	0.0960001	0.31724	0.258632	0.379154	0.193528	0.173219
0.0384593	0.0401249	0.0399301	0.076939	0.0517563	0.00926547	0.0112787	0.0390967	0.0547931	0.093425	0.267252	0.195509	0.459338	0.200413	0.259063
0.046462	0.0403067	0.0436184	0.106473	0.0570777	0.0102769	0.020865	0.0305689	0.0590828	0.0767924	0.261611	0.220716	0.434635	0.224024	0.189035
0.0407238	0.0448484	0.0479265	0.0942725	0.0608796	0.00809941	0.0112451	0.0432109	0.0419896	0.0896342	0.454801	0.296667	0.452164	0.214575	0.157866
0.0648115	0.0387871	0.0334994	0.0976092	0.0516512	0.00747414	0.0122991	0.0192273	0.0531256	0.0881397	0.49324	0.527947	0.354993	0.210546	0.236555
0.0537992	0.0455136	0.0280392	0.100753	0.0463352	0.00128449	0.00734257	0.0195285	0.039873	0.0834016	0.349348	0.337145	0.462119	0.22654	0.203469
0.0534337	0.0574621	0.037037	0.107123	0.0448804	0.0050784	0.0117579	0.0293455	0.0500397	0.103898	0.300893	0.379069	0.494137	0.223792	0.194154
0.0396015	0.0567779	0.0365379	0.0793192	0.0752506	0.0123348	0.0083601	0.0141855	0.0380666	0.0986397	0.304518	0.290377	0.388986	0.203574	0.183292
0.0476753	0.0396405	0.0657158	0.0739192	0.0638576	0.01114	0.00764095	0.0359545	0.0616396	0.0869108	0.342957	0.43742	0.457626	0.233886	0.219232
0.0526	0.0469722	0.0389856	0.0892711	0.0492013	0.00793573	0.0182552	0.0248748	0.0728979	0.0877653	0.378911	0.283043	0.411669	0.256804	0.219306
0.0399274	0.0356729	0.0431375	0.0967543	0.0568825	0.0025887	0.0217053	0.00983624	0.0434594	0.0899704	0.346298	0.353038	0.492154	0.234423	0.163758
0.0345764	0.0531138	0.0596311	0.100784	0.051298	0.0105823	0.0176773	0.0286604	0.0267058	0.0790668	0.254466	0.348391	0.429089	0.203947	0.232583
0.0475649	0.0423	0.0410958	0.115029	0.0631573	0.0102676	0.0225331	0.0327813	0.0478968	0.0866017	0.303521	0.308462	0.455196	0.185717	0.21671
0.0415148	0.0329853	0.0241612	0.128397	0.0567129	0.00988874	0.023507	0.0246306	0.0308001	0.0936766	0.398542	0.23194	0.383471	0.222116	0.159494
0.0351984	0.0464388	0.0484371	0.0957813	0.0493061	0.00664505	0.0171126	0.0234864	0.0456195	0.10756	0.222714	0.335746	0.401347	0.210096	0.210217
0.0547804	0.0487894	0.0424832	0.0797827	0.0591098	0.00898472	0.0253468	0.0263985	0.0821965	0.0754951	0.243875	0.276791	0.408723	0.200026	0.188098
0.047297	0.0499628	0.0333156	0.0912002	0.0590397	0.00607157	0.0194735	0.0281105	0.0491142	0.0785669	0.307204	0.301724	0.398134	0.214149	0.221443
0.0475611	0.0394544	0.0542948	0.0917217	0.0503746	0.00191356	0.0156793	0.0386841	0.0352856	0.0860007	0.34253	0.301833	0.440483	0.246672	0.20176
0.051815	0.0393373	0.0506246	0.0916449	0.0653971	0.0201001	0.00891849	0.0237829	0.0654061	0.102461	0.429036	0.230581	0.392984	0.186118	0.228333
0.041913	0.0490627	0.0357595	0.102153	0.0624697	0.0068368	0.0118949	0.0519171	0.052242	0.0780399	0.269508	0.290053	0.345383	0.203771	0.194237
0.0477255	0.0675983	0.0488713	0.124112	0.0602508	0.0162596	0.00356917	0.0315568	0.0621143	0.0885551	0.260906	0.199695	0.434969	0.233477	0.164975
0.0519917	0.0385553	0.0254987	0.0728738	0.0584464	0.00404866	0.00306178	0.029066	0.0344751	0.0770327	0.272578	0.320756	0.45527	0.243731	0.169064
0.0408206	0.054268	0.0480332	0.0981945	0.0525379	0.00389123	0.00801032	0.0243353	0.0506652	0.0965314	0.408626	0.318988	0.413545	0.261337	0.231494
0.0515192	0.0366912	0.0446013	0.106558	0.0588815	0.00811881	0.00645966	0.0260588	0.0601085	0.0906072	0.334934	0.287951	0.423362	0.220371	0.189666
0.0581189	0.0410045	0.0277812	0.0736671	0.0440817	0.00336724	0.00883511	0.0351464	0.0382674	0.0815523	0.260206	0.318236	0.467688	0.239562	0.202873
0.0457042	0.0573435	0.0303619	0.101676	0.0631734	0.00129858	0.00686043	0.0178925	0.0651124	0.0841095	0.227312	0.387623	0.38398	0.232939	0.194556
0.0431085	0.0510432	0.0431181	0.0669867	0.0526998	0.0142266	0.016391	0.0294302	0.0511993	0.0847621	0.239195	0.319357	0.43063	0.212173	0.15441
0.0463631	0.0471867	0.0455934	0.0880228	0.0469317	0.00610355	0.00886407	0.0350833	0.0329578	0.09101	0.263991	0.225204	0.413666	0.187193	0.253281
0.0451884	0.0652817	0.0519558	0.0954181	0.0546411	0.00922033	0.0162311	0.0284909	0.0350686	0.0856773	0.215722	0.362378	0.459178	0.241543	0.198763
0.058054	0.0480886	0.0365089	0.0815429	0.0511813	0.0161183	0.0188873	0.0243687	0.0592176	0.0993596	0.278805	0.325389	0.379077	0.206058	0.208488
0.0622053	0.0390817	0.0492902	0.147153	0.0382206	0.00503608	0.010666	0.0216644	0.0456265	0.0772297	0.28049	0.325928	0.404041	0.196671	0.212141
0.0426774	0.0379481	0.0501335	0.113673	0.0550663	0.00732128	0.0188433	0.0275229	0.0458496	0.0866054	0.447108	0.372086	0.437884	0.209972	0.271695
0.0513669	0.0401624	0.0371163	0.0811599	0.0644638	0.00956008	0.00817312	0.0182154	0.0568879	0.103329	0.285039	0.205113	0.494536	0.207195	0.197548
0.0418242	0.0286604	0.0337444	0.109338	0.0574034	0.0213166	0.00766548	0.0340284	0.0458397	0.0679778	0.285211	0.316135	0.433988	0.2361	0.201421
0.041488	0.040088	0.0493319	0.099293	0.0634101	0.013797	0.0156823	0.0292165	0.0467371	0.0695389	0.273011	0.138869	0.441153	0.206708	0.183655
0.0474986	0.0427665	0.0537079	0.0738723	0.0556005	0.00403721	0.0103942	0.02316	0.0395356	0.0726852	0.290564	0.319518	0.436053	0.204401	0.19857
0.0441425	0.0328192	0.0358497	0.0792225	0.0544319	0.00512333	0.0115611	0.0470118	0.0326806	0.0880448	0.319092	0.231415	0.40757	0.214055	0.177571
0.0484908	0.0328276	0.0143889	0.0689631	0.0601227	0.0153462	0.0159296	0.0486827	0.0472377	0.0960094	0.171648	0.266301	0.388502	0.207617	0.18491
0.0396724	0.0369917	0.0484317	0.0928216	0.0663076	0.0142952	0.0137157	0.0276879	0.0319716	0.0768169	0.335161	0.278003	0.461568	0.21174	0.176521
0.0514639	0.0595934	0.0694745	0.0917731	0.0722691	0.00469674	0.0176864	0.0128176	0.0594903	0.0935761	0.414085	0.301487	0.420461	0.224493	0.239356
0.0578223	0.0560741	0.0284398	0.0764956	0.0508089	0.00390008	0.0141076	0.0248048	0.0651416	0.0767987	0.220017	0.293482	0.419508	0.178596	0.229338
0.0409956	0.03629	0.0392071	0.0902767	0.0528498	0.0144508	0.00691825	0.0259384	0.0524978	0.0896043	0.244956	0.447746	0.421715	0.212901	0.221493
0.0510835	0.0382703	0.0808251	0.0798132	0.0545275	0.00392703	0.00637534	0.0307031	0.0465313	0.0942418	0.26184	0.272382	0.430544	0.18187	0.226816
0.0567159	0.0625227	0.0608787	0.104081	0.0452068	0.0200399	0.0140691	0.019863	0.0329655	0.0723815	0.299999	0.277922	0.423422	0.21627	0.17703
0.0384495	0.0471158	0.0376669	0.102359	0.0601783	0.0120429	0.00664646	0.0164009	0.039958	0.0938182	0.214689	0.322638	0.419544	0.194411	0.195293
0.0481915	0.0494077	0.0561392	0.0909893	0.0629415	0.0113542	0.00601896	0.0352059	0.0455735	0.0974174	0.312339	0.36754	0.465255	0.190337	0.190216
0.0528852	0.0508583	0.0341603	0.112516	0.0670728	0.00401883	0.020194	0.0291478	0.0272183	0.10321	0.293372	0.287339	0.412407	0.202144	0.256913
0.0543726	0.0205082	0.045158	0.100381	0.059374	0.00961171	0.0228051	0.0287444	0.0603895	0.0874153	0.300764	0.229174	0.423043	0.204986	0.240967
0.0562118	0.0323776	0.0477781	0.0779966	0.0610303	0.0118966	0.0194527	0.0224411	0.042284	0.0949969	0.350205	0.322862	0.512061	0.242959	0.240319
0.0523981	0.0346111	0.0580784	0.0814485	0.0604785	0.00425208	0.0227122	0.0335969	0.0382676	0.094654	0.259977	0.294308	0.412795	0.214647	0.252222
0.058449	0.0588826	0.0523306	0.0882533	0.0651054	0.00477782	0.0125651	0.0403476	0.0487851	0.0946641	0.279944	0.32629	0.465613	0.204007	0.248093
0.0397049	0.0388638	0.0485685	0.0784689	0.0535044	0.0206933	0.00362274	0.0241726	0.0535152	0.0885756	0.260972	0.386236	0.421846	0.228361	0.139234
0.0425302	0.0357705	0.0352043	0.120853	0.0586562	0.0154794	0.00387873	0.0279532	0.0500693	0.0799566	0.402931	0.277788	0.421488	0.184688	0.19113
0.0494648	0.0533423	0.0380157	0.113623	0.0460565	0.00390013	0.00741526	0.0621198	0.0348499	0.0779628	0.267334	0.318471	0.408491	0.208266	0.186388
0.0461811	0.0437637	0.049763	0.0601263	0.0605884	0.0195138	0.0151666	0.0351542	0.0582573	0.104914	0.304865	0.428571	0.413547	0.195981	0.197712
0.0419806	0.047349	0.0614796	0.0871888	0.0612618	0.0188748	0.00654321	0.0427379	0.0463215	0.0814581	0.399841	0.237093	0.45775	0.192365	0.169376
0.0514255	0.0396299	0.0276899	0.0880548	0.0542314	0.0214376	0.00882818	0.035923	0.0509426	0.0896437	0.277822	0.438162	0.492893	0.210903	0.20514
0.0451045	0.0441903	0.0486117	0.0632454	0.0649711	0.0115908	0.0109743	0.0340341	0.0411664	0.0883978	0.301	0.261871	0.397063	0.205454	0.189614
0.0428536	0.0358765	0.0579386	0.0988336	0.0568738	0.0148751	0.0086352	0.0410954	0.0564695	0.0743111	0.243174	0.291605	0.43233	0.198048	0.197152
0.0436311	0.0357068	0.0498219	0.0857853	0.058652	0.0180924	0.0166751	0.0312939	0.0455037	0.102063	0.315166	0.423589	0.409959	0.219831	0.278988
0.0524879	0.0377309	0.0731443	0.105437	0.0553166	0.000126591	0.0105004	0.0240573	0.049255	0.103458	0.232805	0.336321	0.459609	0.255882	0.165884
0.0401901	0.0367915	0.0451065	0.0906821	0.0479117	0.00269112	0.0257403	0.0263196	0.0563409	0.0968698	0.387301	0.26522	0.462514	0.199331	0.174527
0.045819	0.0385466	0.0607406	0.0929399	0.0629784	0.0125001	0.0339078	0.00768931	0.039768	0.0808715	0.315069	0.350198	0.40275	0.260344	0.16866
0.0426883	0.0447782	0.025673	0.0929053	0.0544512	0.00476744	0.0138642	0.0225907	0.0489539	0.0871428	0.309087	0.389175	0.399565	0.214391	0.177965
0.0391901	0.0456614	0.0392998	0.1031	0.0621051	0.0149091	0.00215244	0.0284583	0.0464341	0.0754336	0.282355	0.37323	0.448548	0.200811	0.21449
0.0493162	0.0410468	0.0661002	0.101659	0.0581573	0.00491754	0.0191195	0.0299438	0.0451175	0.0766583	0.212911	0.199791	0.379044	0.233096	0.183054
0.0497546	0.0448814	0.0558982	0.0824013	0.0744026	0.00761025	0.0178341	0.0318664	0.0318584	0.0918887	0.195866	0.264141	0.401364	0.210457	0.288217
0.0665374	0.0442869	0.0345144	0.101268	0.0686409	0.0148664	0.0106826	0.0391533	0.0552852	0.102493	0.251303	0.319436	0.432215	0.221929	0.218455
0.0484555	0.0374587	0.0518695	0.0888012	0.0538375	0.00900785	0.0174749	0.0211821	0.0368537	0.0806004	0.412976	0.431557	0.399067	0.192149	0.155772
0.0491037	0.0759058	0.0545822	0.111319	0.0493123	0.011457	0.0042151	0.0299665	0.0507038	0.0843682	0.342209	0.271016	0.469975	0.208278	0.17502
0.0488502	0.0459343	0.0523407	0.0837736	0.060802	0.00686423	0.0068767	0.0263149	0.0382107	0.0891492	0.307863	0.388315	0.409056	0.205785	0.189592
0.0419446	0.0544072	0.0465711	0.0546195	0.0633688	0.0114838	0.0175222	0.0273618	0.0355382	0.0747463	0.355182	0.337772	0.395398	0.215277	0.160714
0.0393279	0.0424927	0.0553446	0.104841	0.0569575	0.0059118	0.00859236	0.0463091	0.0440817	0.065054	0.294667	0.274047	0.40814	0.1973	0.204421
0.0329038	0.0379593	0.0521423	0.113231	0.0563856	0.0252649	0.00734764	0.0354901	0.0326402	0.100324	0.290109	0.415559	0.452958	0.222829	0.20341
0.0509517	0.0428472	0.0422259	0.0850092	0.0689507	0.0090811	0.0224016	0.024925	0.0498745	0.094942	0.251723	0.316375	0.409233	0.224204	0.184309
0.0524122	0.0464413	0.0301084	0.10112	0.0442355	0.00776521	0.00704581	0.0377585	0.0500924	0.084436	0.263583	0.257134	0.364592	0.210208	0.184769
0.0413176	0.0475469	0.0340276	0.0859211	0.0568885	0.0175922	0.0321028	0.0343589	0.0535316	0.0961995	0.215498	0.252611	0.396634	0.182416	0.181932
0.0594381	0.0371298	0.0490537	0.11516	0.0608165	0.0204379	0.00417064	0.0149062	0.0545614	0.0760899	0.227191	0.346669	0.442318	0.184637	0.247199
0.0529876	0.043252	0.0498188	0.076218	0.074104	0.00435655	0.0157738	0.0239137	0.0234527	0.0899696	0.283121	0.306437	0.438789	0.214178	0.221673
0.0498818	0.0443728	0.0470784	0.0875518	0.0457442	0.0204875	0.0131722	0.0366733	0.0484837	0.0920185	0.256642	0.309136	0.405555	0.215905	0.228082
0.0453621	0.0378133	0.0401176	0.0723447	0.0424496	0.000604682	0.0116926	0.0320013	0.0465006	0.0885755	0.259857	0.306251	0.396744	0.220345	0.265417
0.0595958	0.0283116	0.0474998	0.0819673	0.0554177	0.0215194	0.0101575	0.0301791	0.0501085	0.0834867	0.289531	0.344096	0.401757	0.220867	0.247849
0.0383289	0.048538	0.0616034	0.11982	0.0495776	0.0182131	0.0025279	0.0279645	0.0489767	0.0870892	0.322091	0.348493	0.452651	0.18841	0.220247
0.0375894	0.0427854	0.0667301	0.0726584	0.061499	0.00643716	0.0149706	0.0381978	0.0314649	0.0888709	0.321133	0.266019	0.522101	0.25352	0.207277
0.0492474	0.0525099	0.0488112	0.107982	0.0611965	0.0126714	0.0197978	0.0361825	0.0535467	0.0992993	0.238305	0.240511	0.460647	0.211989	0.185735
0.043316	0.0323871	0.0476934	0.0848434	0.0547241	0.024524	0.0212825	0.0356485	0.0371839	0.0707429	0.300643	0.245011	0.400193	0.202834	0.179851
0.052704	0.0450034	0.0357584	0.0727974	0.0565046	0.0215142	0.0175105	0.0369039	0.0467294	0.0807269	0.318456	0.229783	0.404998	0.250443	0.201417
0.0430334	0.0336695	0.0345283	0.101369	0.0555545	0.00194586	0.0115095	0.0283175	0.0557689	0.0815044	0.265981	0.214218	0.577093	0.25017	0.229428
0.0413837	0.0341661	0.0407112	0.0774799	0.053759	0.021856	0.0115984	0.0261972	0.0431485	0.0862172	0.190073	0.25181	0.473973	0.214466	0.174869
0.0441815	0.0413203	0.0560064	0.0986681	0.0544292	0.0106874	0.0101971	0.0205381	0.0328398	0.0834323	0.234681	0.23809	0.3884	0.220496	0.166019
0.0417993	0.040751	0.0440031	0.0897165	0.0558336	0.0222593	0.0106008	0.0283645	0.050082	0.0951852	0.220174	0.240482	0.384392	0.210032	0.19409
0.0399943	0.0452313	0.0418026	0.0627873	0.0519271	0.024079	0.00849447	0.0298708	0.0235923	0.0974677	0.271112	0.307468	0.416064	0.215976	0.177001
0.0512994	0.0510935	0.0461492	0.0836602	0.0592118	0.010716	0.00139317	0.0540183	0.051776	0.0754955	0.314032	0.21553	0.416383	0.184905	0.190615
0.036255	0.0439269	0.0577619	0.0819201	0.0464378	0.000970413	0.0231826	0.0246068	0.0309663	0.0873765	0.293004	0.198842	0.439387	0.205912	0.148983
0.0479788	0.0405855	0.0623593	0.103875	0.0688743	0.00557948	0.0144886	0.035478	0.0492127	0.0898556	0.30392	0.220171	0.435467	0.219781	0.163529
0.0460826	0.0611143	0.0415063	0.0633941	0.0679584	0.0111985	0.00825249	0.0198929	0.0363451	0.0859343	0.259549	0.306628	0.428905	0.204215	0.213275
0.0388298	0.0449355	0.0402824	0.102689	0.056165	0.0109063	0.00153649	0.0331278	0.0399845	0.0662264	0.293564	0.398988	0.354539	0.200444	0.186973
0.0455407	0.0467416	0.0583153	0.098186	0.0745117	0.0108983	0.00558144	0.0283111	0.0416465	0.104748	0.279472	0.527265	0.400865	0.235964	0.226508
0.0397645	0.0379335	0.0459097	0.0952533	0.058885	0.0147627	0.0192257	0.0360045	0.057663	0.0810469	0.291931	0.174388	0.448742	0.293437	0.193259
0.0503962	0.0325841	0.0552309	0.0838085	0.0570248	0.0163679	0.0308632	0.0398853	0.0471688	0.112344	0.335528	0.286926	0.380597	0.239532	0.236245
0.0477697	0.0347227	0.0418729	0.0750677	0.0582528	0.0030772	0.00795006	0.0231934	0.0530752	0.0831907	0.183265	0.365626	0.435242	0.178777	0.242223
0.0484592	0.0416678	0.0569136	0.110991	0.0558309	0.00267283	0.00889334	0.035494	0.0564209	0.0973073	0.30355	0.226726	0.430926	0.196277	0.204367
0.0336013	0.0430839	0.0327526	0.0958394	0.0453054	0.00176822	0.0177967	0.0315628	0.0483923	0.0692238	0.287528	0.258166	0.438227	0.20492	0.212162
0.0592895	0.0451732	0.0389932	0.0895264	0.0481144	0.00237059	0.020013	0.0367167	0.0286111	0.0908111	0.259651	0.267592	0.493288	0.185799	0.182394
0.0563909	0.0553768	0.0459535	0.0840259	0.0498445	0.00663791	0.0262243	0.0330496	0.0626565	0.0800566	0.333617	0.241439	0.459266	0.21534	0.166618
0.0397197	0.0448348	0.045775	0.0839308	0.0513458	0.017204	0.0104535	0.0441545	0.0220347	0.0794536	0.202025	0.269815	0.426266	0.218348	0.209725
0.0440324	0.0358286	0.0450748	0.081816	0.0544922	0.00731631	0.0133661	0.0299174	0.0504083	0.0956616	0.22955	0.279022	0.470997	0.22038	0.186606
0.0501651	0.0524271	0.0538216	0.0696774	0.0590856	0.00413033	0.00989836	0.0252291	0.0454324	0.0885454	0.465068	0.280897	0.422494	0.231869	0.190715
0.0440266	0.0322242	0.0453595	0.090351	0.0591943	0.00317014	0.0231429	0.0197645	0.0572352	0.0864078	0.277051	0.30276	0.421133	0.191348	0.217238
0.0472834	0.0620743	0.0449871	0.0806695	0.0661386	0.00455476	0.01864	0.0350262	0.049809	0.103406	0.294438	0.27748	0.41527	0.26064	0.188617
0.0466741	0.0427339	0.044265	0.0731567	0.0578338	0.0142979	0.0113095	0.034466	0.0359081	0.0787591	0.259237	0.283652	0.496639	0.188847	0.193674
0.0610912	0.0353182	0.0589039	0.0963951	0.0492381	0.0113922	0.00765587	0.0252923	0.045522	0.107125	0.258857	0.317171	0.385147	0.205087	0.194014
0.0492962	0.0463756	0.0444122	0.100061	0.0639743	0.0014128	0.00813963	0.0251763	0.0445146	0.0825406	0.166383	0.26712	0.371707	0.241889	0.222587
0.0513358	0.0463046	0.0489333	0.114843	0.0554303	0.00463479	0.0242324	0.030142	0.050419	0.0981733	0.307367	0.327941	0.408548	0.218018	0.150993
0.0321902	0.0398396	0.0258049	0.0936352	0.0578275	0.00845635	0.0078676	0.0384155	0.0336197	0.0908119	0.313688	0.413204	0.400181	0.21274	0.20503
0.0433432	0.0422736	0.0407241	0.0990723	0.055677	0.0185329	0.016197	0.0421771	0.0462531	0.0948697	0.271387	0.293059	0.447004	0.222905	0.196336
0.0481787	0.0490386	0.0419189	0.0733603	0.0496769	0.010362	0.0116069	0.0292703	0.0459826	0.0679738	0.245403	0.298097	0.457114	0.224747	0.220159
0.0586065	0.0531287	0.0520162	0.114642	0.0581161	0.00906667	0.00770416	0.0479285	0.0402542	0.0933385	0.281836	0.289443	0.519183	0.22766	0.25775
0.0427105	0.0379537	0.0459207	0.0890565	0.055729	0.000806164	0.0223127	0.0519343	0.0346838	0.0942708	0.350867	0.311061	0.403565	0.232458	0.219351
0.0449984	0.0516053	0.0421988	0.108585	0.0563172	0.00256741	0.0121511	0.0319429	0.0363206	0.0911713	0.2651	0.26712	0.419659	0.208032	0.164252
0.0601044	0.0411435	0.0482437	0.148676	0.061738	0.0110938	0.0219744	0.0198337	0.0552322	0.105434	0.32959	0.368474	0.486272	0.235061	0.204173
0.0404334	0.0410476	0.0446229	0.0627147	0.0545082	0.00508751	0.0142299	0.0235699	0.0763551	0.0902973	0.322356	0.180153	0.478846	0.192018	0.241873
0.0423845	0.0392441	0.0494924	0.0700114	0.0566281	0.00103424	0.0143127	0.03371	0.0398387	0.0825038	0.248482	0.350399	0.373268	0.199554	0.195737
0.0573713	0.0449578	0.0351347	0.0805518	0.05678	0.00776498	0.00867898	0.00777669	0.0386117	0.0782455	0.270528	0.26918	0.417663	0.205637	0.200977
0.0344173	0.0420215	0.0399066	0.10295	0.0520939	0.0107529	0.0242746	0.0190664	0.0586355	0.0704617	0.403841	0.260471	0.408494	0.197045	0.185532
0.0449239	0.0458214	0.061779	0.0942762	0.0564345	0.0122446	0.018158	0.0311376	0.0571931	0.0866097	0.327184	0.326798	0.557272	0.179416	0.192775
0.0434361	0.0353897	0.0240867	0.106884	0.0512624	0.00484639	0.00746206	0.0357817	0.0383471	0.0837687	0.282581	0.254052	0.516718	0.212375	0.214312
0.0463086	0.0409015	0.031096	0.0942624	0.0567824	0.00777773	0.00865629	0.0278886	0.0294718	0.078539	0.326649	0.208482	0.412481	0.221276	0.209263
0.0381869	0.0423907	0.0448205	0.0856375	0.0668272	0.0134895	0.000149023	0.0319638	0.0530081	0.0942874	0.327993	0.347436	0.358466	0.202755	0.22117
0.0414926	0.0446135	0.056148	0.107805	0.0509034	0.00937079	0.0148865	0.0305791	0.0457661	0.106537	0.277163	0.321153	0.431824	0.203642	0.235859
0.0521273	0.0413177	0.0511054	0.12406	0.0679082	0.00574907	0.0259453	0.0404796	0.0336403	0.0619876	0.373206	0.273243	0.435894	0.21169	0.144966
0.0426678	0.0459766	0.0421866	0.103879	0.0649231	0.0217401	0.00894189	0.040894	0.0404899	0.0859479	0.220096	0.263817	0.404775	0.197576	0.205572
0.0571604	0.0543155	0.0192466	0.104516	0.0503507	0.0126342	0.0086414	0.0364805	0.0426464	0.082404	0.39281	0.276015	0.469568	0.217194	0.197459
0.0478595	0.0523939	0.0589041	0.0827236	0.0642107	0.00105751	0.0223379	0.0354376	0.0427522	0.100271	0.404236	0.276005	0.436284	0.229286	0.151963
0.0392521	0.0281923	0.0416194	0.102872	0.0555724	0.017649	0.0144032	0.0216984	0.0448561	0.100149	0.270401	0.334903	0.395337	0.208508	0.217548
0.0380229	0.038526	0.0445468	0.0921816	0.056871	0.00177337	0.0266256	0.0245154	0.0539087	0.0788411	0.288488	0.312699	0.381267	0.202073	0.206529
0.0519527	0.0343369	0.0661988	0.115576	0.0638564	0.00777268	0.0101887	0.0328537	0.0385408	0.0854157	0.430975	0.278957	0.491936	0.21521	0.207174
0.0565353	0.0472009	0.044927	0.0758134	0.058655	0.00465108	0.013968	0.0250483	0.0581469	0.0860531	0.284146	0.580024	0.422681	0.208464	0.202054
0.0604486	0.046924	0.0412814	0.101615	0.0643522	0.0195171	0.00747368	0.0355129	0.0459484	0.0644594	0.208983	0.189207	0.392281	0.260142	0.198701
0.0414711	0.043153	0.0389409	0.0940419	0.0600519	0.00193704	0.00356378	0.0279285	0.0452985	0.0875181	0.298746	0.379325	0.42675	0.225456	0.2365
0.0434991	0.044518	0.0300436	0.104846	0.0638791	0.00971101	0.000525088	0.0268775	0.0468026	0.082717	0.306353	0.275093	0.416708	0.180142	0.199653
0.0601048	0.0315583	0.0489985	0.0910623	0.0548571	0.00631965	0.00904357	0.0321402	0.0389063	0.0828482	0.268135	0.185783	0.386355	0.226638	0.192734
0.0528552	0.0439419	0.0614313	0.0728374	0.0578708	0.0104091	0.0254488	0.0295761	0.0505639	0.0931727	0.303283	0.259003	0.3931	0.231389	0.291334
0.0552255	0.0393257	0.0504191	0.109384	0.0604929	0.0070027	0.0278767	0.0273492	0.0503444	0.078216	0.316595	0.221419	0.456259	0.196083	0.212159
0.041915	0.0476331	0.0407865	0.0898199	0.0573533	0.00527737	0.00817707	0.046456	0.0395696	0.0874692	0.221495	0.38464	0.505628	0.207374	0.154945
0.0458408	0.0479659	0.0586787	0.108654	0.0404253	0.00788334	0.0179271	0.0399124	0.0547547	0.0884083	0.313705	0.269718	0.404427	0.190542	0.18791
0.0402546	0.0603594	0.0430573	0.0718581	0.0644711	0.0022147	0.0114451	0.0281358	0.0582158	0.0736693	0.324102	0.47072	0.43564	0.199074	0.20975
0.0482576	0.0689044	0.065961	0.0857882	0.0528643	0.00275999	0.00836176	0.0173399	0.0472611	0.120402	0.320256	0.574795	0.415237	0.197733	0.181731
0.0557012	0.0390406	0.0569551	0.0860966	0.058576	0.0163304	0.00891358	0.0544916	0.0320932	0.0779947	0.305788	0.284111	0.433925	0.209128	0.202735
0.058444	0.0413026	0.0415437	0.0686126	0.0576662	0.00249973	0.0121978	0.0342018	0.0474468	0.0971699	0.33957	0.326416	0.40836	0.212003	0.155643
0.0436481	0.0454992	0.0694636	0.104151	0.0634109	0.00390709	0.0200113	0.0368375	0.049691	0.072416	0.217484	0.240904	0.40264	0.204969	0.228779
0.0627587	0.0377584	0.0314748	0.116299	0.0834669	0.0117252	0.0149827	0.0183344	0.0413054	0.0691266	0.292377	0.217318	0.433128	0.214965	0.181926
0.0451442	0.023594	0.0453101	0.0921752	0.0604288	0.0125434	0.0133166	0.024456	0.0514684	0.0849678	0.346058	0.357832	0.399065	0.20913	0.20755
0.0627751	0.0490359	0.0560266	0.122678	0.060513	0.00976407	0.0332188	0.0368967	0.0416323	0.109421	0.222172	0.313395	0.419374	0.224483	0.283608
0.0533229	0.0471679	0.0365937	0.0900255	0.0558214	0.00242393	0.0218081	0.0335325	0.0302236	0.0779797	0.320843	0.337006	0.432909	0.216627	0.2044
0.0370767	0.0438274	0.046914	0.0880129	0.0567012	0.0117032	0.0247926	0.0408631	0.0585235	0.0997354	0.311764	0.352008	0.409671	0.199588	0.185288
0.0465141	0.0404412	0.0406282	0.0785637	0.0490462	0.0117888	0.0186565	0.0402474	0.0471749	0.0935474	0.251098	0.287102	0.432507	0.223796	0.190229
0.0416352	0.046009	0.0489466	0.0977824	0.065432	0.000225197	0.0196891	0.0223315	0.0555602	0.0867397	0.386798	0.284206	0.381163	0.219395	0.163951
0.0512255	0.0569192	0.0554857	0.112461	0.0636571	0.00880231	0.0166315	0.0309465	0.0393757	0.0697534	0.416638	0.352071	0.4421	0.214976	0.203722
0.0371059	0.0597931	0.0431272	0.118376	0.0459534	0.0116215	0.0204912	0.0353361	0.0487741	0.0861107	0.456829	0.304346	0.507271	0.201685	0.196675
0.048638	0.0501908	0.0434773	0.0793987	0.0733349	0.0174853	0.0145124	0.0322601	0.0419311	0.0729261	0.342369	0.265391	0.37718	0.202241	0.185503
0.054948	0.0513641	0.0475152	0.111882	0.0581365	0.00819213	0.019325	0.0238661	0.0624918	0.0887509	0.347826	0.316787	0.543616	0.216831	0.244463
0.0383541	0.0295391	0.0344165	0.0979773	0.062933	0.0108639	0.0187149	0.0348221	0.0391047	0.0876016	0.284537	0.354748	0.387787	0.162173	0.226545
0.0516794	0.0535195	0.0506725	0.0843506	0.0637001	0.0149733	0.0127979	0.0301046	0.04951	0.0813247	0.253979	0.262601	0.455988	0.185473	0.226242
0.0357153	0.0350327	0.0460801	0.102752	0.0533326	0.0130222	0.0115389	0.0368687	0.0415349	0.0957082	0.370372	0.250235	0.512435	0.288202	0.235344
0.0648742	0.0432182	0.0616211	0.0780925	0.0548257	0.0162583	0.0119895	0.0318452	0.0520958	0.0888857	0.279392	0.292626	0.404352	0.229113	0.188825
0.0460338	0.0385545	0.0507158	0.105064	0.0593644	0.0188071	0.0116622	0.0280509	0.0464835	0.0984835	0.3516	0.282184	0.462935	0.226048	0.183876
0.0520183	0.0383258	0.0112673	0.0944066	0.0652444	0.0152626	0.0201546	0.0258117	0.0408087	0.0764409	0.28414	0.388871	0.411369	0.198803	0.214983
0.0453893	0.0346182	0.0412278	0.106191	0.0707148	0.000710664	0.00256236	0.0428082	0.0153783	0.0854461	0.314631	0.311425	0.436885	0.204838	0.14189
0.0516255	0.0349901	0.0505935	0.0804593	0.0595629	0.00180186	0.0159745	0.0192213	0.0460087	0.0791595	0.309759	0.251426	0.398684	0.210713	0.263075
0.0660766	0.040369	0.0585024	0.0816777	0.053131	0.0131391	0.0127103	0.0299865	0.04647	0.0922262	0.407694	0.192412	0.432479	0.207404	0.23977
0.0408806	0.0306038	0.0666975	0.0997794	0.0621326	0.00562245	0.023967	0.0150369	0.0774393	0.0779764	0.282636	0.277346	0.394372	0.206073	0.255757
0.0481848	0.0532642	0.053958	0.073164	0.0669571	0.00328044	0.0142476	0.0291989	0.0434381	0.0767242	0.254975	0.195942	0.392426	0.194826	0.176316
0.0604524	0.0586982	0.0402871	0.0811118	0.0505365	0.00707738	0.00823588	0.0331979	0.0459727	0.103753	0.365165	0.292011	0.398817	0.223863	0.170295
0.0516846	0.042938	0.0386244	0.111743	0.06104	0.00556447	0.0211301	0.0170492	0.0451142	0.0860377	0.392345	0.386845	0.45805	0.216421	0.213938
0.0375336	0.0383879	0.0565162	0.0866899	0.0487522	0.00865561	0.013019	0.025035	0.0422909	0.09458	0.235838	0.202742	0.43308	0.192082	0.204426
0.0526301	0.057919	0.0305189	0.0989615	0.0588309	0.0197816	0.0177831	0.0414904	0.0373684	0.0994816	0.274318	0.328968	0.461285	0.224669	0.192332
0.0399702	0.0390084	0.0674883	0.0869834	0.0533197	0.00922593	0.0139482	0.0362259	0.0503491	0.0809113	0.250054	0.299884	0.437314	0.199454	0.185303
0.0479232	0.0779468	0.0568137	0.101029	0.0494089	0.0135272	0.0145882	0.0354687	0.0410792	0.0969942	0.211484	0.321316	0.402824	0.210304	0.1818
0.0488605	0.0485207	0.0270142	0.116826	0.0540809	0.00317288	0.00318983	0.0321369	0.0409202	0.0827241	0.355525	0.315625	0.468487	0.191234	0.211633
0.0544616	0.0467491	0.0491722	0.106078	0.0577483	0.0191681	0.00142524	0.0267863	0.0384833	0.0707028	0.326281	0.323264	0.414191	0.205923	0.176408
0.055046	0.0354534	0.0506953	0.129123	0.0528334	0.0311399	0.014735	0.0217894	0.0524691	0.0833655	0.27262	0.352039	0.375076	0.240233	0.205205
0.0489725	0.0442588	0.0553175	0.0699113	0.0496383	0.00335539	0.0186276	0.0259695	0.0439604	0.0870655	0.249459	0.247394	0.465221	0.201757	0.198582
0.0455893	0.0435725	0.0340759	0.0764829	0.0570479	0.0018871	0.00755468	0.0195053	0.0480598	0.0823283	0.261203	0.280949	0.433798	0.215553	0.190887
0.0406084	0.0366971	0.0590188	0.104732	0.0672511	0.00191096	0.0256638	0.0294319	0.0367807	0.0945796	0.384871	0.275276	0.377361	0.264287	0.184913
0.0512016	0.043882	0.0560758	0.104947	0.0512746	0.00206094	0.0166819	0.0494265	0.0587893	0.0960679	0.244898	0.395316	0.410928	0.234271	0.240681
0.0620257	0.0363195	0.0367828	0.0973149	0.0608945	0.0143916	0.0234334	0.0292387	0.0518405	0.0985468	0.215468	0.329268	0.411861	0.198702	0.199075
0.051105	0.0387181	0.0450636	0.0740567	0.0513344	0.0142426	0.0172189	0.0409468	0.0231196	0.0919723	0.250886	0.345116	0.377833	0.193864	0.221285
0.0327458	0.0379104	0.0502128	0.0823688	0.0556961	0.00439566	0.0122126	0.0420455	0.0316836	0.0990414	0.337747	0.308392	0.456449	0.242937	0.218921
0.05247	0.0384597	0.0540413	0.0712888	0.0576281	0.0136886	3.44506e-05	0.0156902	0.0550374	0.0787204	0.205421	0.359479	0.434686	0.191275	0.206809
0.0427987	0.0385338	0.0528619	0.0879846	0.0549876	0.00908043	0.00835749	0.0308312	0.0344765	0.092381	0.287262	0.254948	0.4355	0.185326	0.18947
0.0621757	0.050282	0.0356967	0.125774	0.0576997	0.00997762	0.0226733	0.0267405	0.0360783	0.0851039	0.283369	0.267704	0.422702	0.186848	0.209629
0.0522113	0.0464081	0.0510494	0.0688234	0.0542625	0.00373005	0.00190039	0.0453862	0.034286	0.0860919	0.211172	0.266254	0.387826	0.194076	0.219249
0.0444294	0.055113	0.0514232	0.0812422	0.0580718	0.0059746	0.0167551	0.0319307	0.0412145	0.0795466	0.237607	0.286868	0.42395	0.196516	0.201104
0.0426731	0.040113	0.0338877	0.100138	0.0515935	0.00541157	0.00522979	0.0272316	0.0412367	0.0804088	0.233281	0.254591	0.427169	0.206141	0.22449
0.0408081	0.0452589	0.0395548	0.0856663	0.0570908	0.00177171	0.0324686	0.0261903	0.0529441	0.075935	0.294091	0.271063	0.491316	0.175809	0.260502
0.0422256	0.0441244	0.0332805	0.137345	0.0479811	0.00880149	0.00738651	0.0234917	0.0648234	0.092188	0.309352	0.30624	0.41168	0.20662	0.193932
0.0562679	0.0453946	0.0409128	0.0811725	0.0550154	0.00708785	0.0342394	0.0393887	0.0523551	0.0878693	0.381533	0.222677	0.425567	0.236606	0.20033
0.0445052	0.0323018	0.0361396	0.0834935	0.0713093	0.000718484	0.0033904	0.0218425	0.0582982	0.0938653	0.256531	0.282577	0.401461	0.207418	0.1764
0.0521152	0.0602386	0.0516556	0.10488	0.0559842	0.010432	0.00306739	0.0194649	0.0382592	0.0882012	0.34275	0.457643	0.422567	0.222664	0.203058
0.0439605	0.0476881	0.0301279	0.0546191	0.0557298	0.0181859	0.00701685	0.0334701	0.0547135	0.0661698	0.345886	0.232176	0.380784	0.211943	0.149582
0.0462831	0.0288625	0.0345878	0.0912822	0.0594053	0.00791188	0.00846358	0.029656	0.0605234	0.0889903	0.362055	0.290833	0.463539	0.211297	0.194496
0.0383711	0.0369032	0.0251816	0.090827	0.0642322	0.00651627	0.00687961	0.0207348	0.0436045	0.076429	0.40966	0.313609	0.493633	0.227319	0.195945
0.0493268	0.0442901	0.0410908	0.0801663	0.0563544	0.00307483	0.0183236	0.0222702	0.0531096	0.0793788	0.284321	0.262502	0.391441	0.20239	0.197985
0.0415801	0.0397878	0.0408063	0.0912567	0.0496762	0.0223819	0.0148177	0.0261225	0.0427144	0.0777697	0.300469	0.211288	0.407609	0.176352	0.233387
0.0471792	0.0440591	0.0423367	0.0753698	0.0602293	0.00936139	0.0169546	0.0328933	0.0497607	0.105053	0.408718	0.235203	0.40633	0.204586	0.2354
0.0468833	0.0507378	0.0441321	0.070642	0.0634511	0.0107761	0.0126109	0.0164256	0.0283664	0.0662689	0.523303	0.297011	0.337679	0.268476	0.233689
0.0426928	0.0495215	0.0455917	0.113549	0.0541611	0.00982167	0.00612136	0.0423554	0.0450706	0.0770897	0.260416	0.329311	0.431581	0.200824	0.200898
0.0423486	0.0413425	0.0327379	0.103864	0.0596882	0.0025674	0.0255759	0.0266999	0.0537195	0.0808902	0.438532	0.210215	0.473027	0.188199	0.211946
0.0553791	0.0447738	0.0483279	0.0842165	0.0530706	0.0066826	0.0203097	0.0264656	0.0424499	0.0696497	0.305614	0.264633	0.430398	0.231377	0.236966
0.0413313	0.0347429	0.0325351	0.113057	0.046675	0.020868	0.0129842	0.0461052	0.0348091	0.101808	0.234854	0.328626	0.429382	0.225419	0.206314
0.047246	0.0413627	0.047582	0.128957	0.0631879	0.0121518	0.0109266	0.0326319	0.0383314	0.102899	0.368557	0.243643	0.417617	0.236988	0.217111
0.0566378	0.0434717	0.0471353	0.0976799	0.0485259	0.00725151	0.00110968	0.0213783	0.0386907	0.069441	0.318016	0.280043	0.42519	0.192413	0.142118
0.0447509	0.0532135	0.0189566	0.0623889	0.0575417	0.00670895	0.00288737	0.026604	0.0473555	0.0771319	0.416949	0.337022	0.431419	0.18598	0.196343
0.0484948	0.0454581	0.0333659	0.126943	0.0549601	0.00715609	0.00969612	0.0237346	0.0668335	0.0943594	0.338791	0.299215	0.407896	0.179615	0.14941
0.0401199	0.0374614	0.0320596	0.106188	0.0565523	0.00521124	0.0166507	0.0411978	0.0537449	0.0870752	0.342622	0.369146	0.377851	0.201001	0.195399
0.0391695	0.0460243	0.0827879	0.0858075	0.0742018	0.0049393	0.0051697	0.0293409	0.0366205	0.0785524	0.364872	0.342046	0.439119	0.211895	0.267232
0.0478355	0.0262462	0.037583	0.10209	0.0519304	0.000532484	0.0047901	0.0247707	0.0400948	0.0847106	0.297337	0.250558	0.450041	0.246513	0.204025
0.0451846	0.0322238	0.0475663	0.0731623	0.0617332	0.00555568	0.00777827	0.0343929	0.0539428	0.0942754	0.237589	0.333313	0.425058	0.209769	0.187634
0.0458617	0.0354336	0.0610072	0.098918	0.053282	0.00167706	0.0180629	0.0209129	0.0554775	0.0772995	0.338024	0.350754	0.510047	0.193144	0.16961
0.0420195	0.0262391	0.0588995	0.153359	0.0571499	0.00430751	0.012492	0.0306882	0.051068	0.101094	0.448302	0.206857	0.361516	0.220898	0.192305
0.0530468	0.0420615	0.048696	0.0755488	0.0609561	0.00412563	0.0132867	0.0376362	0.0565358	0.0766507	0.173508	0.293959	0.448023	0.232899	0.147021
0.0416858	0.0480049	0.0417356	0.0804646	0.0598861	0.00991987	0.00786771	0.029341	0.0616484	0.0771067	0.303731	0.39993	0.469671	0.201584	0.181624
0.0605907	0.0512494	0.0272489	0.0893845	0.0475839	0.0148567	0.0202222	0.0317349	0.0499884	0.0972906	0.293136	0.245664	0.416596	0.200502	0.177493
0.0417233	0.0450957	0.0415614	0.10902	0.0567372	0.016861	0.00805729	0.0258557	0.0582819	0.0946537	0.229289	0.433201	0.419377	0.220659	0.213942
0.0294163	0.0507296	0.0439763	0.111348	0.0518364	0.00923737	0.0306779	0.0248735	0.0459814	0.0811596	0.385573	0.350994	0.448123	0.253188	0.192534
0.0464535	0.0345214	0.0398308	0.0829557	0.0622105	0.0130537	0.0228714	0.0360731	0.030612	0.0873999	0.323731	0.327885	0.4125	0.248714	0.193772
0.0428029	0.0365857	0.0406546	0.0825825	0.0484426	0.00687306	0.0191179	0.029289	0.0358083	0.0874591	0.270761	0.241047	0.421405	0.181643	0.163513
0.0480244	0.0511969	0.0377095	0.0814155	0.0606284	0.000113153	0.0216828	0.0299311	0.0379104	0.0990921	0.304503	0.268501	0.464029	0.2172	0.165319
0.0648995	0.0499631	0.0215908	0.104563	0.0765721	0.000488582	0.0214457	0.0339924	0.046949	0.0854362	0.336707	0.276966	0.467843	0.220072	0.174538
0.0537262	0.0421549	0.0466979	0.0824297	0.0543593	0.0158953	0.000277543	0.0213396	0.0386165	0.0989007	0.227056	0.273793	0.437973	0.256557	0.195958
0.037968	0.0358654	0.0541109	0.0848182	0.0601537	0.00867035	0.0137324	0.0282272	0.0407831	0.0939189	0.551521	0.321464	0.363693	0.236142	0.181716
0.0478184	0.0417791	0.0439924	0.0607047	0.0737713	0.00785829	0.00845535	0.0245307	0.0354537	0.0944829	0.332096	0.230007	0.484157	0.180969	0.197765
0.0351605	0.0292367	0.0574886	0.1069	0.043898	0.00551389	0.0194766	0.0317061	0.0431863	0.0696592	0.274171	0.244061	0.508478	0.244046	0.230899
0.0481091	0.0469619	0.0471186	0.095501	0.0607856	0.0157425	0.0167212	0.0172091	0.0503043	0.0888074	0.283868	0.281142	0.438833	0.204375	0.191591
0.0435139	0.0474788	0.0421275	0.10633	0.0613538	0.00752342	0.00787219	0.0316385	0.032306	0.087041	0.353819	0.317965	0.45222	0.216551	0.230858
0.0372702	0.0531264	0.0439993	0.114486	0.056745	0.0178431	0.0104946	0.0353252	0.0507313	0.0908897	0.246318	0.299528	0.425739	0.207502	0.175407
0.0546651	0.0412433	0.040874	0.101279	0.0578607	0.00841854	0.000843848	0.0268242	0.0329645	0.0836823	0.414222	0.282679	0.446243	0.185792	0.223135
0.0409729	0.0544189	0.0503306	0.107093	0.0616195	0.00992749	0.032576	0.029454	0.0489044	0.0800394	0.383385	0.286213	0.390125	0.227244	0.223133
0.0407326	0.0401252	0.0459802	0.0815938	0.0627118	0.0143457	0.0156045	0.0151803	0.0432679	0.106815	0.47978	0.383318	0.371996	0.215522	0.169072
0.0403262	0.0503753	0.0218003	0.0724004	0.0539898	0.0187249	0.00772144	0.0192155	0.0444093	0.0875176	0.295127	0.348505	0.499985	0.205058	0.173275
0.0406745	0.0392825	0.0419611	0.127492	0.0501071	0.0112417	0.0164777	0.0450813	0.0403723	0.0837517	0.346007	0.373975	0.443641	0.196118	0.179144
0.0511272	0.022598	0.0602731	0.113611	0.0599816	0.00528128	0.00989058	0.0229597	0.0649094	0.0962592	0.326912	0.350926	0.467339	0.195118	0.206808
0.0503088	0.0359466	0.0492232	0.103267	0.0573281	0.0127352	0.014938	0.0273041	0.0461333	0.0835721	0.300589	0.255898	0.46328	0.236275	0.205046
0.0405506	0.03194	0.0488125	0.0890284	0.0592256	0.0237433	0.00792852	0.0270505	0.0387342	0.0860937	0.291314	0.318958	0.412686	0.204641	0.217768
0.040414	0.0407927	0.0468885	0.0818288	0.0598837	0.0137686	0.0252951	0.0309854	0.0622749	0.0843464	0.251018	0.283685	0.41207	0.232888	0.199205
0.0384743	0.0411669	0.0380248	0.0779553	0.0437848	0.0208244	0.0135764	0.0289196	0.040728	0.0790578	0.240086	0.258739	0.394552	0.192945	0.185064
0.0521004	0.0424283	0.0476942	0.0888346	0.0470659	0.00904887	0.0139424	0.0206467	0.0402468	0.123961	0.346488	0.320045	0.399563	0.188132	0.205816
0.0592852	0.0337073	0.0502802	0.0812657	0.059508	0.00840657	0.0085935	0.0151187	0.0400463	0.0809656	0.250589	0.242541	0.491689	0.181515	0.199783
0.0605911	0.0471844	0.037699	0.0978099	0.0605861	0.0081907	0.00545648	0.0303253	0.0337087	0.0809108	0.292611	0.324683	0.451367	0.219946	0.218007
0.0363095	0.0482654	0.0350889	0.0976035	0.0559662	0.0151894	0.0106166	0.0393494	0.0325872	0.0816923	0.251969	0.306141	0.394132	0.16616	0.208036
0.0478764	0.0444414	0.0520312	0.0780037	0.0521187	0.0225014	0.00751118	0.0333278	0.057458	0.0794055	0.365111	0.314401	0.437553	0.226855	0.2326
0.0439514	0.0406156	0.0514177	0.057421	0.0682414	0.0221278	0.00497879	0.0298535	0.0401095	0.0871742	0.378151	0.315989	0.413903	0.230318	0.19738
0.0515958	0.0405943	0.0645735	0.0918075	0.0544118	0.00786431	0.0192898	0.023686	0.055776	0.0797869	0.233983	0.374379	0.442958	0.269879	0.184878
0.0442942	0.0429165	0.0278555	0.0824647	0.0476259	0.00617024	0.0103914	0.0232551	0.0420232	0.0824719	0.243783	0.361456	0.516021	0.253894	0.153659
0.0464117	0.0451587	0.0469021	0.110236	0.0562154	0.00457172	0.00957291	0.0265401	0.0567658	0.069341	0.274546	0.264674	0.404137	0.272873	0.192924
0.067479	0.0408353	0.071885	0.122959	0.0597833	0.00378441	0.0144613	0.0208646	0.0399514	0.0848192	0.356141	0.329901	0.402618	0.208264	0.225929
0.045955	0.0375402	0.0488032	0.0619518	0.056852	0.00954174	0.00705402	0.0210228	0.0386741	0.0757247	0.456817	0.254992	0.398586	0.233488	0.20145
0.0470519	0.0458651	0.036039	0.0892411	0.0531112	0.00454838	0.00375422	0.0289934	0.0400515	0.0897355	0.282773	0.334361	0.40397	0.21176	0.232505
0.0462314	0.0307476	0.0452007	0.120695	0.0538763	0.0124984	0.00430665	0.0469074	0.0435545	0.0913211	0.291058	0.180295	0.406296	0.201796	0.158158
0.0236471	0.0340336	0.0548682	0.0633899	0.0572909	0.0113393	0.0168123	0.0337633	0.050776	0.0821923	0.291361	0.327377	0.483202	0.202547	0.229283
0.045948	0.0429502	0.0461016	0.114919	0.0646997	0.00338612	0.0290508	0.0297055	0.0452345	0.0877009	0.242705	0.278328	0.437916	0.216127	0.197665
0.0454444	0.0433781	0.05132	0.0888061	0.061924	0.0103835	0.011858	0.0340019	0.0382187	0.0865891	0.305458	0.272501	0.456881	0.201525	0.21134
0.0443633	0.0309492	0.084327	0.112782	0.0532357	0.00705023	0.0146103	0.0278953	0.0398463	0.064958	0.26275	0.282113	0.410126	0.248215	0.173646
0.0469391	0.0388026	0.0360492	0.0679638	0.0604233	0.00511375	0.0116652	0.0279936	0.0485575	0.0917568	0.325272	0.337066	0.387727	0.230231	0.226255
0.0536774	0.0409148	0.0414288	0.0940876	0.0585655	0.00798287	0.0159311	0.0219707	0.0626128	0.0852748	0.323008	0.342154	0.425077	0.17713	0.190222
0.0484435	0.045846	0.042109	0.087603	0.0676378	0.0163345	0.0176165	0.0150061	0.0425078	0.0931751	0.307537	0.264946	0.472425	0.20259	0.210136
0.0378514	0.0471674	0.0414471	0.0762212	0.0602166	0.0190382	0.0110549	0.0103398	0.0452026	0.100479	0.353743	0.353289	0.386672	0.168392	0.220647
0.0447589	0.0415789	0.0442869	0.101536	0.055536	0.00314915	0.00352423	0.0314564	0.0491838	0.0978183	0.36143	0.282361	0.451763	0.200813	0.229987
0.0461206	0.0356685	0.0546349	0.0917594	0.0641974	0.00379958	0.0134942	0.0293476	0.0449625	0.0860706	0.350544	0.312511	0.438075	0.190421	0.183994
0.0550062	0.0420955	0.050467	0.0988412	0.0621547	0.0199451	0.0132099	0.0329569	0.0354387	0.0875473	0.287648	0.346061	0.434052	0.209887	0.198003
0.0606222	0.0377855	0.0354693	0.135053	0.0481243	0.0106654	0.0130872	0.0253102	0.0604884	0.0982722	0.204659	0.307347	0.389366	0.22949	0.214153
0.0428255	0.0369312	0.0500231	0.0909273	0.0629337	0.00183961	0.0128776	0.0383069	0.0487107	0.0811671	0.228505	0.318907	0.402892	0.218357	0.206725
0.0448385	0.0466444	0.0369667	0.0903218	0.066178	0.00175505	0.0141841	0.0510256	0.0328319	0.0883433	0.321085	0.235268	0.426716	0.257289	0.260372
0.0506084	0.0397849	0.0425504	0.103765	0.0591302	0.00255004	0.00731004	0.0320399	0.0487434	0.0796688	0.357116	0.305928	0.514353	0.166384	0.17504
0.0405972	0.0432687	0.0400731	0.109908	0.0573363	0.0143455	0.0119037	0.0283636	0.0384198	0.0798506	0.246401	0.307264	0.445032	0.240719	0.251163
0.0458279	0.0340337	0.0304994	0.105703	0.0518266	0.00591023	0.0146029	0.0206455	0.0449848	0.0849027	0.292751	0.220803	0.463762	0.182189	0.181148
0.0440901	0.0423738	0.034142	0.112229	0.0700659	0.0146729	0.014739	0.0221201	0.0381085	0.0844502	0.233933	0.264938	0.455255	0.228364	0.189433
0.0470577	0.0454648	0.052413	0.085437	0.0641338	0.00173942	0.0186163	0.0290248	0.0351224	0.0762835	0.235766	0.33315	0.463064	0.194381	0.230962
0.0435695	0.0543809	0.0506306	0.0943789	0.0553138	0.0168574	0.0189075	0.02234	0.0472369	0.0837471	0.264683	0.397063	0.476005	0.207923	0.180113
0.0528337	0.0416585	0.0189902	0.0949865	0.0564131	0.0142431	0.0237766	0.0407282	0.0412998	0.0947902	0.337147	0.153994	0.391935	0.198819	0.178668
0.0488045	0.044244	0.0347873	0.068369	0.0567777	0.010385	0.00150195	0.0277989	0.0433709	0.0808276	0.26877	0.293456	0.428175	0.171989	0.172917
0.0531776	0.0324168	0.0349595	0.121051	0.0548663	0.00791421	0.00595276	0.0429971	0.0431651	0.0770694	0.409612	0.284606	0.417122	0.20547	0.214461
0.0495611	0.0386514	0.0323479	0.109281	0.0429673	0.00139601	0.010323	0.031352	0.0439404	0.0906633	0.326213	0.267137	0.401382	0.231073	0.18966
0.0479182	0.0524581	0.0652167	0.100153	0.0559575	0.0157784	0.0121994	0.0297952	0.0562391	0.0912809	0.27015	0.3937	0.480952	0.208236	0.242044
0.0464033	0.0307442	0.0454288	0.10279	0.0652832	0.0123298	0.0101296	0.0248681	0.0358224	0.0669838	0.31882	0.267835	0.435785	0.206472	0.194352
0.0434176	0.0376488	0.0304751	0.0912933	0.0541156	0.00969503	0.0180914	0.0306172	0.0447917	0.0855977	0.270504	0.2448	0.428264	0.22174	0.179553
0.0591887	0.0425309	0.0525638	0.0964068	0.0483379	0.0169953	0.00557079	0.0217966	0.054352	0.0743878	0.285778	0.248894	0.449803	0.201314	0.192204
0.0513864	0.0490874	0.0442897	0.0985387	0.065602	0.00489649	0.0229597	0.0327177	0.0383574	0.076789	0.29444	0.286112	0.451415	0.278731	0.222581
0.0619051	0.0408661	0.047809	0.0861522	0.0554499	0.0155645	0.0216007	0.0277623	0.0354409	0.0933289	0.35594	0.340842	0.398384	0.186102	0.298702
0.04651	0.0451928	0.0280375	0.079342	0.0625844	0.0191101	0.0185393	0.0333492	0.0480372	0.112786	0.267014	0.230227	0.444337	0.202651	0.183949
0.0466464	0.0605899	0.0440173	0.100333	0.0587419	0.00545416	0.00874739	0.0406914	0.0449004	0.0912419	0.322189	0.22187	0.448192	0.189508	0.171363
0.0420434	0.034243	0.0534705	0.0923042	0.0599483	0.00372368	0.00402284	0.0375706	0.0431591	0.0706315	0.34148	0.336576	0.476146	0.213222	0.173993
0.0407174	0.0392145	0.0459455	0.102087	0.0584251	0.0214469	0.0052543	0.0257268	0.0358216	0.101979	0.198776	0.32007	0.3956	0.209622	0.19361
0.0539211	0.038605	0.041963	0.0894792	0.0643163	0.0122611	0.00430426	0.0238231	0.0566212	0.110033	0.321913	0.301812	0.383641	0.171518	0.158413
0.0516017	0.034586	0.0389838	0.0853442	0.0589438	0.00949782	0.0161797	0.0214697	0.0388122	0.0743487	0.397502	0.286215	0.506403	0.193395	0.177971
0.0647241	0.0461311	0.0449275	0.165239	0.0593411	0.00740113	0.00862952	0.044577	0.0368625	0.0778895	0.323595	0.32866	0.400499	0.197105	0.189796
0.0379891	0.0467094	0.0237818	0.0684474	0.0522292	0.00764583	0.000680653	0.0264025	0.0379019	0.0895063	0.251529	0.28669	0.397131	0.213109	0.214147
0.0355099	0.039928	0.0629189	0.0889542	0.0453372	0.00905817	0.0220902	0.0507768	0.0499791	0.101057	0.283611	0.352866	0.424915	0.202606	0.208079
0.0474096	0.0326797	0.0252722	0.0817607	0.0682428	0.0148543	0.0128269	0.0333682	0.0632091	0.0972907	0.310585	0.359106	0.322383	0.201859	0.223601
0.04892	0.0330844	0.0451193	0.0942084	0.0542669	0.0155026	0.0114104	0.0385263	0.0284436	0.0793452	0.326547	0.300462	0.362718	0.227335	0.182275
0.0517999	0.0334911	0.0562665	0.0825578	0.0678346	0.0129665	0.015611	0.0333691	0.0422946	0.0728804	0.284203	0.224464	0.440262	0.207437	0.210174
0.0440049	0.0437114	0.0465729	0.1115	0.056882	0.00846799	0.00280792	0.0256015	0.0455437	0.103149	0.467954	0.281654	0.36635	0.222169	0.231448
0.0443591	0.0392875	0.0229982	0.0951972	0.0684011	0.0112238	0.0144521	0.0505592	0.0570148	0.0832218	0.244297	0.386396	0.433484	0.201548	0.204308
0.0324303	0.0514229	0.0528243	0.0944206	0.0600017	0.0310974	0.0104478	0.0291692	0.0559487	0.0808929	0.281901	0.228224	0.506345	0.225551	0.207841
0.0349926	0.037105	0.0408268	0.11794	0.0542643	0.0101565	0.00306041	0.0236975	0.0487167	0.0733597	0.355696	0.351851	0.439353	0.19477	0.211833
0.0490581	0.0254633	0.0553061	0.0796359	0.0610429	0.0100813	0.00369532	0.0356159	0.0384358	0.0695746	0.214365	0.258192	0.387	0.236297	0.170899
0.034434	0.0491713	0.0624577	0.0651975	0.0587232	0.0095616	0.0219373	0.0198786	0.0227251	0.0884425	0.272467	0.295537	0.423393	0.195638	0.212455
0.0496438	0.0403653	0.0489499	0.075582	0.0515043	0.00538084	0.0168068	0.0239524	0.0396481	0.0903967	0.286221	0.229723	0.436768	0.226361	0.254403
0.0466779	0.045032	0.0407072	0.097463	0.0500701	0.0137327	0.00751832	0.0398621	0.0327385	0.0901629	0.275398	0.37557	0.425679	0.214651	0.149821
0.0419129	0.0346713	0.0565237	0.0836532	0.0633083	0.0104944	0.0106894	0.0176207	0.0452986	0.0811278	0.251853	0.24581	0.430925	0.218759	0.187779
0.037402	0.0358819	0.0499759	0.0717194	0.064664	0.00461816	0.0256743	0.0348588	0.0319592	0.106991	0.342929	0.229732	0.457698	0.243084	0.20489
0.0412011	0.0408373	0.0486607	0.0780301	0.053171	0.0119516	0.00579825	0.028143	0.0451716	0.0744316	0.265759	0.285434	0.396707	0.194532	0.279154
0.0517775	0.0548457	0.0484199	0.110419	0.0597347	0.0157574	0.0134762	0.0221338	0.0414	0.102916	0.227118	0.256068	0.414247	0.20687	0.224802
0.0495111	0.0471997	0.0427802	0.083672	0.0498411	0.00683225	0.0229069	0.0362452	0.0407373	0.0979575	0.342103	0.363762	0.42209	0.214478	0.211043
0.0620526	0.0385738	0.0375747	0.0941863	0.0538837	0.00272183	0.0129167	0.0243803	0.0388169	0.0978559	0.411301	0.340199	0.423286	0.216449	0.177849
0.0575438	0.0392892	0.0375531	0.0890113	0.0559185	0.00651801	0.0101961	0.0329701	0.0590362	0.0781949	0.205076	0.393175	0.402025	0.194144	0.204542
0.0384757	0.0325421	0.0391656	0.0913393	0.0540625	0.00661812	0.018643	0.0481151	0.0502433	0.102703	0.36702	0.256812	0.412621	0.226413	0.166434
0.0538058	0.0417324	0.0489225	0.120574	0.0558881	0.0170509	0.0136528	0.0259426	0.0306446	0.0635297	0.232125	0.207668	0.504178	0.245402	0.206983
0.0469011	0.0481892	0.0418944	0.0969898	0.066605	0.00904693	0.0221117	0.0262503	0.064625	0.100241	0.30167	0.272407	0.434454	0.232458	0.149189
0.0340269	0.0388246	0.0714955	0.0810519	0.0732364	0.0101949	0.010608	0.034905	0.0543151	0.0946223	0.334655	0.330421	0.382105	0.202145	0.174588
0.0508075	0.0380553	0.0476329	0.0650273	0.0616211	0.00457277	0.0256233	0.0243367	0.0437641	0.0889294	0.31412	0.26296	0.469671	0.212022	0.188642
0.047616	0.0464246	0.0544539	0.0751033	0.0653795	0.00912924	0.0265947	0.0390064	0.0393305	0.0738557	0.370323	0.341124	0.434719	0.207715	0.189767
0.0452801	0.0278977	0.0605981	0.0684199	0.0642886	0.0116463	0.00869183	0.0377337	0.0586565	0.0753194	0.274448	0.279503	0.411249	0.234396	0.217885
0.0493764	0.0501931	0.0502719	0.0739668	0.0562709	0.0218763	0.0122497	0.0126783	0.0510753	0.0745085	0.242123	0.280558	0.418424	0.192446	0.185068
0.0399624	0.0545225	0.0468107	0.0856602	0.0602055	0.00836682	0.0110147	0.023793	0.0340364	0.10524	0.295414	0.325129	0.4136	0.19495	0.17117
0.0432443	0.0316575	0.0377935	0.137313	0.0641919	0.00251415	0.0181554	0.0396928	0.0472705	0.102783	0.333686	0.302955	0.446688	0.185855	0.193128
0.0447954	0.0352027	0.0478895	0.0703801	0.0667404	0.0048539	0.00724337	0.0303054	0.0647473	0.079812	0.299898	0.257049	0.46713	0.254645	0.191697
0.0422628	0.0404317	0.0281894	0.0932407	0.0464721	0.0114964	0.00602017	0.024044	0.0386538	0.0827251	0.272474	0.306673	0.415697	0.194587	0.215843
0.0503541	0.035521	0.0576061	0.0800865	0.0569737	0.006939	0.00593117	0.0161212	0.0419371	0.0766163	0.321452	0.195849	0.348325	0.189666	0.256227
0.0504881	0.0454317	0.0412	0.0730377	0.0582595	0.00761651	0.0109216	0.0270604	0.0297543	0.0691631	0.362612	0.285723	0.440214	0.184337	0.160902
0.0453956	0.0486758	0.048618	0.0691097	0.0623718	0.0162678	0.0219253	0.0215436	0.0222014	0.0833668	0.272704	0.293199	0.430617	0.212376	0.198673
0.0457107	0.0352211	0.0352965	0.0929182	0.0500342	0.00334148	0.017729	0.0261851	0.0431537	0.096958	0.236705	0.282702	0.464495	0.233332	0.186893
0.048331	0.0434446	0.0463551	0.0833068	0.0551583	0.00535657	0.0121242	0.0284193	0.0462989	0.0978156	0.309865	0.28211	0.415559	0.251405	0.192803
0.0567071	0.0348539	0.0573539	0.100604	0.0661012	0.00331232	0.00634707	0.0319674	0.0447811	0.0780191	0.292553	0.328292	0.41418	0.186733	0.186837
0.0443566	0.0320906	0.0261253	0.0841757	0.0484779	0.0140191	0.0029809	0.0270508	0.0317673	0.0842159	0.226808	0.309462	0.421125	0.220579	0.183696
0.0516773	0.037313	0.035756	0.106597	0.0586767	0.00885177	0.0105185	0.0339179	0.0391032	0.0949015	0.268507	0.334266	0.453617	0.231308	0.191225
0.0440831	0.0474172	0.0410151	0.122566	0.0669141	0.0113244	0.0133504	0.0283053	0.0432441	0.0966214	0.226171	0.341085	0.452627	0.235027	0.172761
0.0480094	0.0320273	0.0356057	0.113279	0.0611735	0.00692367	0.00963641	0.0415241	0.0351265	0.0946685	0.271402	0.279754	0.487882	0.191052	0.206652
0.0476371	0.0350357	0.0464642	0.0984234	0.0648003	0.0164764	0.00411044	0.0401121	0.0471793	0.0781372	0.336049	0.331693	0.415955	0.213114	0.205584
0.0335196	0.049359	0.0574214	0.0810788	0.0615128	0.00765627	0.0169321	0.0325596	0.0437481	0.0892823	0.318205	0.258662	0.415991	0.234119	0.186405
0.0428946	0.0369217	0.049585	0.0699776	0.052855	0.00624025	0.0136586	0.0307076	0.0484754	0.0845294	0.299735	0.254328	0.459983	0.211866	0.17905
0.0467706	0.0447222	0.0338579	0.0927848	0.0579031	0.000209479	0.0152238	0.0242741	0.0492094	0.0828278	0.346547	0.316039	0.463678	0.221046	0.239446
0.0554713	0.0356033	0.0465571	0.0607958	0.078548	0.00542382	0.0137339	0.0283283	0.0556757	0.0832975	0.297252	0.312816	0.413046	0.193874	0.209158
0.0439095	0.0411926	0.0400479	0.114612	0.0437315	0.00265042	0.013595	0.0319914	0.0448044	0.0613389	0.271048	0.419827	0.415521	0.214192	0.224926
0.047119	0.0525946	0.0587193	0.0824893	0.0505767	0.000500465	0.0101729	0.0240893	0.0238661	0.0868119	0.336626	0.306227	0.411655	0.24038	0.178137
0.0446042	0.0388378	0.0522598	0.100482	0.0632521	0.0122348	0.0174219	0.0379785	0.0556351	0.0745674	0.210331	0.207102	0.435668	0.195428	0.242972
0.0647675	0.0468173	0.0672331	0.0856934	0.0583062	0.01127	0.0044355	0.0297328	0.0642355	0.0946062	0.237373	0.215976	0.436271	0.237217	0.230537
0.0425866	0.0289784	0.0648694	0.125163	0.049859	0.0092272	0.0265321	0.0549397	0.0431878	0.094609	0.323187	0.291827	0.466119	0.18944	0.181888
0.0376073	0.0465444	0.0376069	0.0950832	0.0549086	0.00609163	0.00618326	0.0287946	0.0485303	0.0773269	0.315441	0.327318	0.43965	0.211276	0.2541
0.0437909	0.0460565	0.0133426	0.0975735	0.0514301	0.00334408	0.0141176	0.0326972	0.0678856	0.0971085	0.327477	0.326995	0.424336	0.216273	0.236155
0.0468712	0.0333024	0.0543173	0.0892879	0.0604642	0.0127314	0.024529	0.0246925	0.0528975	0.0862094	0.311453	0.284695	0.433386	0.229236	0.199168
0.0544508	0.0425507	0.0327519	0.0932313	0.0760863	0.019093	0.00943646	0.0272575	0.028405	0.0894241	0.255135	0.266943	0.430097	0.223665	0.215942
0.0531573	0.0437006	0.0398451	0.0971664	0.0524047	0.00192755	0.0113883	0.0378929	0.0354164	0.0718066	0.277571	0.371397	0.399759	0.232557	0.225701
0.0402403	0.0390823	0.0584233	0.103432	0.0609959	0.00881864	0.00812204	0.0372878	0.0265612	0.0750073	0.225131	0.240768	0.397	0.178746	0.16323
0.0368325	0.0392543	0.0411647	0.121229	0.0529814	0.0164844	0.0068752	0.0317807	0.0516031	0.0948063	0.321097	0.209817	0.426632	0.255384	0.184828
0.0551471	0.0442044	0.0380358	0.0833061	0.0604565	0.000995346	0.0240516	0.0406842	0.0383375	0.0693824	0.366463	0.204066	0.423739	0.225743	0.226697
0.0494114	0.0331671	0.0380121	0.0816431	0.0502866	0.0131668	0.00332539	0.0248545	0.0343481	0.077546	0.369714	0.256796	0.458222	0.206343	0.281133
0.0521918	0.0276012	0.0694875	0.0909086	0.0638045	0.00174328	0.0236452	0.0248092	0.0513278	0.0896877	0.206984	0.562584	0.430223	0.218539	0.220554
0.033547	0.0404008	0.0616014	0.0988478	0.0549438	0.017094	0.00297559	0.0186231	0.0355539	0.0835854	0.314785	0.333135	0.398077	0.225921	0.178453
0.046957	0.0374451	0.034786	0.104787	0.0434452	0.0204037	0.0138535	0.0333679	0.0386551	0.0905588	0.380026	0.36845	0.484999	0.250281	0.18438
0.0453555	0.0516827	0.0553588	0.110723	0.0517157	0.00722243	0.023139	0.0273035	0.033773	0.0739159	0.268579	0.285248	0.511691	0.218313	0.266279
0.0532775	0.0470239	0.0454955	0.077332	0.0736242	0.0194398	0.0153518	0.0280508	0.0463637	0.0892686	0.259663	0.263432	0.489692	0.230948	0.235348
0.0350708	0.0367749	0.0346552	0.100398	0.0614913	0.000527795	0.0193429	0.0243168	0.046419	0.0945773	0.331653	0.237928	0.471603	0.2485	0.18511
0.0489086	0.0375056	0.0621416	0.0728555	0.0506034	0.00125486	0.00760025	0.029098	0.0389473	0.0760864	0.350729	0.333849	0.411978	0.223434	0.206422
0.0527823	0.027252	0.0484482	0.100191	0.0496596	0.0175867	0.0371791	0.0421194	0.0580006	0.0710016	0.389052	0.247109	0.391206	0.241995	0.208646
0.0510897	0.0370457	0.0273872	0.127148	0.0678712	0.00751792	0.0182363	0.0254452	0.0566056	0.0905328	0.289217	0.387729	0.466295	0.217884	0.200447
0.0428689	0.0317618	0.0584409	0.105444	0.0575408	0.00687072	0.00819812	0.029467	0.0636444	0.0723669	0.317567	0.264499	0.447605	0.211494	0.240187
0.0412657	0.0389336	0.0655406	0.0899382	0.0561029	0.000546548	0.00373507	0.0169098	0.0419674	0.0916051	0.316952	0.246766	0.473175	0.23366	0.162365
0.0488029	0.0513906	0.0498893	0.163578	0.0565396	0.00169709	0.0134657	0.0252228	0.0791275	0.0907564	0.347047	0.377135	0.369532	0.222683	0.1854
0.0559759	0.0353381	0.0432219	0.0883976	0.0558934	0.0106022	0.00723176	0.0422836	0.0268157	0.0868806	0.28889	0.299427	0.444564	0.210492	0.186407
0.0390358	0.0524859	0.0454759	0.121362	0.0570514	0.00597348	0.00814356	0.032647	0.042215	0.107339	0.259118	0.195925	0.506816	0.23112	0.228682
0.0517522	0.0478872	0.0435311	0.0974426	0.055971	0.00813334	0.00912945	0.0319387	0.0431888	0.081981	0.406811	0.5415	0.402515	0.235587	0.238966
0.0411476	0.0397879	0.0310492	0.0804746	0.0507468	0.00811919	0.0109961	0.0460438	0.0434426	0.0899606	0.248506	0.385281	0.436642	0.192085	0.235251
0.0452668	0.0454244	0.0557435	0.121701	0.0545639	0.00695374	0.0050435	0.0299079	0.0579812	0.0773489	0.276033	0.362819	0.405999	0.201134	0.262843
0.044636	0.0373714	0.0590662	0.102071	0.0524561	0.00234463	0.0125226	0.0354217	0.0380262	0.0844349	0.373046	0.184602	0.390462	0.211489	0.203575
0.0344333	0.0370673	0.0393902	0.118149	0.0430119	0.00999521	0.0170847	0.0297543	0.0380779	0.102274	0.284986	0.300926	0.414822	0.226142	0.235689
0.0470948	0.0428584	0.0356394	0.102556	0.0512262	0.0048397	0.0273115	0.0361205	0.0553673	0.100295	0.169241	0.366745	0.395763	0.191345	0.213493
0.0474679	0.0309564	0.041276	0.104674	0.05353	0.0162159	0.0198745	0.0318228	0.0649477	0.0973431	0.288658	0.292527	0.413476	0.206009	0.180378
0.0458922	0.0342342	0.0379635	0.101799	0.0479114	0.0207092	0.0084744	0.0197511	0.0345673	0.083222	0.293724	0.300044	0.429103	0.193027	0.18772
0.0455406	0.0494784	0.0432673	0.127772	0.072507	0.00733091	0.00987117	0.0318727	0.0349561	0.0947405	0.279299	0.400056	0.421897	0.202757	0.208614
0.0542199	0.0427293	0.0704352	0.0870161	0.0565377	0.0148478	0.0109695	0.0405125	0.0653554	0.0792483	0.336805	0.374802	0.458417	0.223918	0.258621
0.0505969	0.0577111	0.0737684	0.0884855	0.0540478	0.00418636	0.0262445	0.0379218	0.0414629	0.0935778	0.331789	0.377871	0.418193	0.21391	0.2096
0.0467633	0.0411052	0.0473857	0.0766337	0.0535337	0.0116904	0.012943	0.0531668	0.0463549	0.092478	0.22816	0.390691	0.376819	0.215531	0.255152
0.0391599	0.0480822	0.0527482	0.0685623	0.0572548	0.00348788	0.0182128	0.033371	0.0454611	0.0895318	0.300324	0.225846	0.430709	0.242359	0.26244
0.040304	0.0425704	0.0558567	0.0595753	0.0482939	0.00287472	0.0125104	0.0287685	0.060228	0.0760694	0.258955	0.298109	0.441848	0.243379	0.186012
0.0530313	0.0383912	0.0313246	0.0885374	0.0661757	0.0110418	0.00828924	0.02379	0.0376892	0.0847414	0.262203	0.283346	0.397724	0.211529	0.176024
0.0443513	0.0396239	0.0370424	0.0789163	0.0644749	0.0107219	0.0125748	0.0352481	0.0476061	0.0718033	0.318127	0.275168	0.395236	0.180006	0.155713
0.0547772	0.0491683	0.038659	0.0887386	0.0574606	0.00196028	0.0131098	0.0351489	0.0483089	0.113234	0.245518	0.254724	0.421872	0.228395	0.175687
0.0395875	0.0506588	0.0539256	0.0744468	0.0522565	0.00338395	0.013822	0.0247454	0.0228875	0.0890241	0.219112	0.264819	0.479814	0.190067	0.197885
0.0566573	0.0537861	0.0418449	0.151899	0.0451786	0.0176708	0.0202255	0.0657126	0.0714227	0.0749667	0.291716	0.278111	0.374244	0.202335	0.234295
0.0294583	0.049334	0.0432374	0.103071	0.0598949	0.00630456	0.0059679	0.0246295	0.0518779	0.0673159	0.348138	0.275901	0.4491	0.208868	0.179588
0.0462927	0.0457709	0.0470894	0.106095	0.0627336	0.00489577	0.00427401	0.0294182	0.0451762	0.0782204	0.369998	0.429543	0.425878	0.215874	0.205762
0.0542094	0.043793	0.0435536	0.091652	0.0521053	0.00916193	0.00525457	0.0290099	0.0582232	0.102525	0.247524	0.323826	0.392655	0.249257	0.202678
0.0428002	0.0413481	0.0486272	0.0986499	0.0582588	0.000884943	0.015193	0.0306942	0.0453924	0.0814144	0.24503	0.276557	0.493229	0.236153	0.157723
0.0372352	0.0473256	0.0543005	0.0778842	0.0640886	0.00563347	0.00870719	0.0183776	0.0628854	0.0850071	0.268431	0.262736	0.468306	0.190782	0.218499
0.0512487	0.0377586	0.0452409	0.097116	0.0546866	0.000857206	0.0123333	0.0365061	0.0507965	0.0993811	0.334788	0.318347	0.365794	0.185807	0.228857
0.0536804	0.0373105	0.0570491	0.100067	0.0424961	0.0103092	0.00487613	0.0507425	0.0382294	0.0965994	0.403672	0.468738	0.4376	0.200331	0.149492
0.0543315	0.0422021	0.0513547	0.115631	0.0499569	0.0126306	0.0213075	0.0335311	0.0532342	0.0608538	0.350509	0.342907	0.40206	0.194544	0.216336
0.0302052	0.0493433	0.0562628	0.0884589	0.041003	0.000852226	0.00572509	0.0354079	0.0389016	0.0785523	0.382818	0.42857	0.388404	0.219736	0.136674
0.0415841	0.0518823	0.0534264	0.112004	0.0627109	0.00644245	0.00369998	0.0238997	0.0531029	0.0726616	0.280332	0.318285	0.393751	0.250052	0.194669
0.0441091	0.0495569	0.0544422	0.0919355	0.0440214	0.0102071	0.00885946	0.0303029	0.0268206	0.11384	0.401113	0.374148	0.387547	0.220142	0.178703
0.0408883	0.0477221	0.0559927	0.0736569	0.0626316	0.0234322	0.00133618	0.0469354	0.0519586	0.0885847	0.295412	0.321058	0.417559	0.268403	0.195262
0.0336193	0.0453255	0.050424	0.0872751	0.0492377	0.00784628	0.0366104	0.0325707	0.0535741	0.0913483	0.2297	0.313508	0.52994	0.223214	0.227573
0.0418238	0.0354472	0.0366148	0.0936284	0.0576895	0.00882039	0.00218357	0.0272547	0.0375871	0.0697738	0.282559	0.306897	0.404556	0.191237	0.222978
0.0421988	0.0554009	0.0578446	0.107009	0.0574018	0.019968	0.0173892	0.0310789	0.0629107	0.0987848	0.187319	0.297165	0.479426	0.241342	0.192163
0.0480579	0.0485771	0.0449027	0.0833127	0.0507696	0.0185992	0.00580756	0.0273295	0.0558226	0.0932298	0.279808	0.321404	0.395682	0.194968	0.17162
0.0410893	0.0465394	0.0578946	0.0855837	0.0542432	0.00859426	0.0169306	0.0228666	0.0293489	0.0922425	0.260733	0.25221	0.427554	0.209431	0.24799
0.0445758	0.0348314	0.0482527	0.0904796	0.0566287	0.00525129	0.00942972	0.0342533	0.0463769	0.0876855	0.269646	0.378314	0.447362	0.217092	0.177577
0.043502	0.0562883	0.0455316	0.0740089	0.0737661	0.00676219	0.0106973	0.0386358	0.0397059	0.0784344	0.328021	0.326489	0.437812	0.159944	0.1974
0.0516398	0.0468289	0.0560532	0.0876058	0.0615951	0.0125221	0.00298976	0.0399162	0.0341442	0.091773	0.26672	0.312656	0.476466	0.237583	0.213511
0.0425881	0.0571378	0.0376785	0.106989	0.0511329	0.00922007	0.00121631	0.0301493	0.0466232	0.0806612	0.488755	0.364776	0.408867	0.21409	0.21843
0.0405542	0.0340859	0.0418558	0.111192	0.0524703	0.0102652	0.00427928	0.0405263	0.0479949	0.0881009	0.300187	0.385007	0.389863	0.207334	0.189747
0.0541304	0.0368986	0.0443867	0.0989968	0.0573546	0.00700635	0.00637999	0.0250615	0.0459509	0.0840778	0.285346	0.298459	0.359153	0.197636	0.227214
0.0537995	0.0483612	0.0571244	0.102971	0.0568573	0.0236232	0.00958262	0.0272944	0.0394203	0.0855824	0.287087	0.349619	0.423722	0.209401	0.206143
0.0455798	0.0326059	0.0359039	0.0973394	0.062982	0.00835769	0.0128839	0.0376569	0.0666217	0.0873327	0.259367	0.279316	0.483172	0.197894	0.1783
0.0635692	0.0359131	0.0274465	0.116621	0.0564317	0.0165466	0.00659644	0.0330245	0.0485275	0.0888576	0.262629	0.362425	0.389081	0.224924	0.204478
0.0518693	0.0324591	0.0446433	0.0749983	0.0628122	0.00419816	0.00691466	0.0248465	0.048244	0.073577	0.315138	0.288897	0.386731	0.168981	0.230751
0.0360645	0.0503689	0.0409896	0.106695	0.0647501	0.0122166	0.00520617	0.026366	0.0334945	0.107956	0.3906	0.283625	0.502921	0.245727	0.208143
0.0405317	0.0445542	0.0432332	0.0932383	0.068106	0.024669	0.0102394	0.0493891	0.0413151	0.0812754	0.240892	0.220308	0.396454	0.21107	0.207163
0.0412523	0.0359768	0.0411946	0.0978331	0.0588073	0.00217491	0.00975454	0.0247516	0.0352857	0.0947126	0.366659	0.261142	0.421983	0.193506	0.20532
0.0377963	0.0385382	0.0393479	0.108103	0.0682809	0.0202582	0.00471231	0.0347473	0.047978	0.0883082	0.270995	0.290035	0.506905	0.230092	0.221969
0.0594716	0.0466105	0.0444258	0.103676	0.0476135	0.00169872	0.0160395	0.039846	0.044844	0.0793241	0.391602	0.222683	0.438089	0.247923	0.21907
0.0450864	0.0434668	0.0415326	0.080333	0.0564756	0.00906894	0.0309635	0.0559564	0.0541246	0.0796812	0.263628	0.322226	0.428046	0.196208	0.159337
0.0476954	0.0413816	0.0469555	0.0862102	0.0539443	0.00756203	0.0112511	0.0392197	0.0413354	0.0921396	0.393897	0.361751	0.439674	0.206215	0.219163
0.0480326	0.0244193	0.0453726	0.0968521	0.0611732	0.00616495	0.00699467	0.0353235	0.0556785	0.107833	0.326141	0.272932	0.449245	0.276392	0.128077
0.0543361	0.0338756	0.0435955	0.0781475	0.055776	0.00625086	0.00887655	0.0420924	0.0618401	0.087519	0.332084	0.349987	0.417985	0.175474	0.214776
0.0481241	0.0475371	0.0513155	0.109078	0.0515974	0.019405	0.0150813	0.0347462	0.0448609	0.0811126	0.458921	0.272217	0.474306	0.204229	0.240809
0.0367876	0.038981	0.0595326	0.0998303	0.0625747	0.0092205	0.030131	0.0335051	0.0515154	0.102032	0.273091	0.258624	0.519855	0.194366	0.23466
0.0479461	0.0529151	0.0285779	0.0886415	0.0596435	0.00612637	0.0135869	0.0491252	0.0434017	0.0791636	0.249199	0.369118	0.400974	0.230549	0.166859
0.0343466	0.0454023	0.0531653	0.0710469	0.0508741	0.0219602	0.00566749	0.0375564	0.0595013	0.0883892	0.313633	0.307075	0.450311	0.203848	0.189808
0.0378593	0.0403045	0.0501805	0.0921651	0.0574041	0.00342356	0.0143709	0.0544347	0.065058	0.0779891	0.228831	0.247634	0.39952	0.201445	0.173576
0.0340817	0.0352944	0.067399	0.0911665	0.0532746	0.00605447	0.0100404	0.0186552	0.065006	0.09606	0.351668	0.361779	0.447295	0.202843	0.186442
0.0458871	0.045111	0.0586977	0.091691	0.0563649	0.00454382	0.00952737	0.0318536	0.0517619	0.0804261	0.369205	0.284261	0.384837	0.186359	0.236245
0.0559709	0.0357228	0.0117745	0.0551553	0.0578757	0.0142681	0.000347365	0.0275998	0.0580593	0.073648	0.307511	0.288092	0.437189	0.207995	0.211192
0.0421125	0.0373917	0.0374641	0.120982	0.0656411	0.0204644	0.0212448	0.031875	0.0519412	0.0790005	0.291352	0.266451	0.451019	0.193007	0.169398
0.0375146	0.0457782	0.0324685	0.0614362	0.059726	0.000570886	0.02424	0.0329979	0.0535225	0.0918252	0.350805	0.269811	0.43164	0.203045	0.177912
0.0498778	0.0437374	0.0570145	0.0843502	0.0590501	0.0136443	0.00162283	0.023648	0.0469356	0.0855684	0.239112	0.253011	0.4605	0.203146	0.23049
0.0455169	0.0401656	0.0569155	0.0885637	0.0666485	0.00212126	0.00926891	0.0356056	0.054903	0.0909802	0.352817	0.289158	0.38997	0.205857	0.186723
0.0516052	0.0470772	0.0567862	0.0906935	0.0610531	0.00543469	0.014487	0.0208149	0.0255308	0.0927452	0.290495	0.381018	0.395863	0.200037	0.208115
0.0442096	0.0299956	0.0675242	0.0861272	0.0606452	0.00130401	0.0193626	0.0338283	0.0576392	0.0822688	0.170229	0.311793	0.371253	0.224955	0.2268
0.0526717	0.0458857	0.0438905	0.09635	0.0580335	0.00331868	0.0168015	0.0237999	0.0384758	0.0746914	0.34603	0.303046	0.414054	0.201191	0.216053
0.0451112	0.0420062	0.033881	0.089747	0.0515802	0.00250992	0.0143604	0.0392219	0.0283485	0.0985793	0.331882	0.174162	0.389004	0.226671	0.202088
0.0611489	0.0386817	0.0460552	0.095599	0.0495264	0.00788336	0.00217247	0.0282366	0.0338957	0.0971994	0.375167	0.282672	0.431464	0.210919	0.19694
0.0414022	0.0579887	0.0513965	0.109045	0.054652	0.00199613	0.0266183	0.0301676	0.0364115	0.0915955	0.285289	0.330192	0.377856	0.199174	0.208293
0.0479062	0.0518677	0.0304003	0.105221	0.0560589	0.0205023	0.0094768	0.0242518	0.0481881	0.0835177	0.334378	0.298062	0.475051	0.191781	0.228172
0.0696854	0.0413848	0.0166824	0.0867055	0.0610501	0.00212708	0.0136611	0.0392384	0.0411617	0.0953865	0.275289	0.258956	0.452044	0.178129	0.195903
0.0328272	0.0454472	0.0454792	0.0882678	0.0711511	0.00724156	0.0178288	0.0299853	0.0606954	0.08111	0.279976	0.275287	0.432065	0.199091	0.189159
0.0548384	0.0331139	0.0469888	0.101913	0.0521343	0.0254977	0.0306739	0.0274334	0.0533534	0.109719	0.249484	0.243789	0.430214	0.226642	0.195433
0.0440546	0.0398074	0.0615519	0.0915612	0.057148	0.0148955	0.0049522	0.040914	0.0687833	0.0889565	0.318302	0.222909	0.410355	0.192896	0.210613
0.0501823	0.0409121	0.0596827	0.0979817	0.0692762	0.00610649	0.00968608	0.0231093	0.0459542	0.106927	0.313847	0.309848	0.430956	0.218865	0.250431
0.0345911	0.0436716	0.0336527	0.0923462	0.0658201	0.00577107	0.015929	0.00462326	0.0395841	0.0872399	0.250824	0.298267	0.446843	0.215708	0.210407
0.0473268	0.0494035	0.0545958	0.0770294	0.0469628	0.00439428	0.0175234	0.0307775	0.0358984	0.0856702	0.314509	0.427828	0.481164	0.21233	0.207294
0.0524982	0.0502746	0.0294861	0.100156	0.0506749	0.0187949	0.00709741	0.0328718	0.0422499	0.0911091	0.355147	0.340221	0.373121	0.206403	0.193989
0.0365965	0.0389449	0.0283637	0.0797533	0.0666616	0.00463208	0.0137332	0.0379519	0.0286949	0.0920137	0.375875	0.294715	0.42711	0.202571	0.194834
0.0526566	0.0357977	0.0556477	0.106147	0.0570219	0.0101996	0.0248643	0.030364	0.0361119	0.0758259	0.311538	0.345356	0.392571	0.212294	0.22341
0.0514784	0.0448822	0.0350613	0.101852	0.0539826	0.00711456	0.0200163	0.0319527	0.032589	0.0748235	0.355929	0.237824	0.401446	0.230053	0.195597
0.0467616	0.0459206	0.0622728	0.0860584	0.0594512	0.00563819	0.0176926	0.0236595	0.0328616	0.0913433	0.278537	0.30256	0.350111	0.242794	0.179322
0.0443604	0.0536788	0.0295217	0.0931142	0.0631233	0.00477903	0.0238786	0.0364366	0.0575705	0.0769463	0.285526	0.380393	0.402178	0.19743	0.222628
0.0573855	0.0426348	0.0429153	0.107568	0.0660533	0.00827002	0.0248322	0.0295353	0.0486506	0.088906	0.298394	0.382331	0.502614	0.205727	0.238435
0.0453048	0.0357162	0.0578809	0.0757713	0.0492062	0.00755478	0.0137995	0.0343564	0.0664556	0.07653	0.254774	0.331336	0.443344	0.189092	0.204378
0.0496743	0.0463444	0.0489407	0.0554081	0.0660112	0.0108612	0.0135214	0.0371438	0.0266831	0.0820507	0.316426	0.416158	0.437038	0.220434	0.237146
0.048555	0.0367651	0.0489456	0.093841	0.0634026	0.000473329	0.00456103	0.0326858	0.0497463	0.0960191	0.233508	0.194868	0.39598	0.196934	0.187785
0.054214	0.0425752	0.0385432	0.0722835	0.060438	0.0133313	0.00372677	0.0246384	0.055215	0.071302	0.320296	0.316078	0.375258	0.193445	0.19643
0.0503308	0.0477516	0.0549024	0.0890827	0.0551351	0.0072635	0.0195646	0.0276351	0.0397927	0.0830813	0.471649	0.19544	0.403484	0.227074	0.229271
0.0530911	0.0393742	0.0358569	0.0881033	0.0560321	0.0024651	0.0105336	0.043521	0.0370727	0.0935528	0.298768	0.309107	0.412327	0.222313	0.200454
0.0600539	0.0478234	0.0286485	0.087429	0.0643048	0.0148548	0.0150477	0.0264214	0.033562	0.0815401	0.275185	0.311326	0.44584	0.221527	0.235021
0.0563946	0.0382771	0.0553967	0.072777	0.0551487	0.0147615	0.0142362	0.0223594	0.0480521	0.108451	0.349302	0.343697	0.432393	0.215935	0.191425
0.039636	0.0433424	0.0344943	0.0782994	0.058435	6.98775e-05	0.00527692	0.0389877	0.0580086	0.0903414	0.269895	0.349195	0.462549	0.219773	0.182605
0.059822	0.051941	0.0311232	0.0826493	0.0638392	0.0140343	0.0181485	0.0192306	0.0225044	0.0834474	0.223161	0.257579	0.367913	0.247277	0.183804
0.0349365	0.0467075	0.0550498	0.0916022	0.0584625	0.00584376	0.0318769	0.0369406	0.0390636	0.0879008	0.281799	0.254485	0.366858	0.162309	0.186054
0.0431076	0.0429256	0.0540069	0.0902499	0.0519817	0.0116833	0.0115463	0.0212597	0.0396716	0.0806656	0.317095	0.342662	0.427471	0.21548	0.205355
0.0436684	0.053432	0.0393067	0.103376	0.0526942	0.0127715	0.0170134	0.0226536	0.04029	0.0968234	0.391127	0.257376	0.41642	0.20653	0.233687
0.0445895	0.0331298	0.0583896	0.0928479	0.0542148	0.0100991	0.0110428	0.0307262	0.0478533	0.0669957	0.343775	0.302443	0.416652	0.245309	0.176701
0.0410257	0.0384822	0.0327938	0.069149	0.0494151	0.00816177	0.0101176	0.0302559	0.0440932	0.099408	0.252475	0.311721	0.438117	0.21143	0.220682
0.054635	0.0312718	0.0384836	0.0997701	0.0584505	0.0125136	0.0272664	0.0210989	0.0410021	0.0868525	0.299402	0.276147	0.413631	0.193489	0.214938
0.0471303	0.0429619	0.0537187	0.11963	0.0524649	0.0162151	0.0184176	0.0385655	0.0451388	0.0859663	0.252432	0.25092	0.369449	0.209828	0.191572
0.047226	0.0422175	0.0311953	0.0727674	0.0596386	0.000434602	0.00141762	0.0302137	0.0461597	0.0575734	0.343946	0.256353	0.412333	0.218829	0.145541
0.0492158	0.0544058	0.02704	0.0868186	0.0546554	0.00919778	0.0165886	0.0274775	0.0614818	0.0808461	0.400103	0.375345	0.513662	0.263951	0.200949
0.0509036	0.0350326	0.048944	0.1075	0.0571303	0.00780233	0.0114001	0.0194662	0.0405176	0.105654	0.352211	0.250995	0.421401	0.211665	0.18327
0.0439384	0.0340934	0.0373924	0.0891746	0.0414977	0.0146908	0.0177577	0.0248597	0.0367017	0.100245	0.297667	0.287704	0.435938	0.193469	0.223589
0.0528213	0.0525333	0.0318251	0.0850098	0.0505487	0.0100503	0.020219	0.0375084	0.0408453	0.0919736	0.394689	0.32994	0.427644	0.211244	0.120605
0.0504462	0.0421125	0.032298	0.0825675	0.0601847	0.00314441	0.00538222	0.0235684	0.0385725	0.0911258	0.397358	0.307888	0.393009	0.233378	0.171669
0.04532	0.055209	0.0337952	0.0930093	0.0779102	0.0124963	0.00556835	0.0383426	0.0452217	0.0930341	0.179686	0.391611	0.395521	0.260099	0.179798
0.063132	0.0481467	0.0369194	0.114801	0.059811	0.0100963	0.0217338	0.0324581	0.0374106	0.0794349	0.213751	0.277187	0.4132	0.195503	0.227176
0.0439327	0.0443838	0.032444	0.0897952	0.0523687	0.00952165	0.0221399	0.0218428	0.0397769	0.105574	0.210666	0.290069	0.445591	0.206199	0.208729
0.0467224	0.0474909	0.0646766	0.0963999	0.0633474	0.0144507	0.0140679	0.038391	0.0514967	0.084027	0.283317	0.313265	0.39079	0.217992	0.212115
0.0550318	0.0270342	0.0424158	0.109293	0.0673684	0.00730753	0.0258767	0.0369882	0.057935	0.096153	0.253648	0.338036	0.370103	0.202985	0.15033
0.0389827	0.0420909	0.0204443	0.0915252	0.0560506	0.0182567	0.00143664	0.0272435	0.0497127	0.0900488	0.339566	0.304982	0.402562	0.205856	0.234863
0.0473463	0.0441214	0.0503685	0.104622	0.0676878	0.025848	0.0353657	0.0287181	0.0626043	0.0920584	0.300295	0.250451	0.45368	0.224934	0.195328
0.0488623	0.0490722	0.0697851	0.0872137	0.0504504	0.0104166	0.0207281	0.0185109	0.0598474	0.0867406	0.207719	0.281882	0.436632	0.170376	0.227894
0.0538459	0.0419931	0.0447913	0.113253	0.0543125	0.0148189	0.0150189	0.0256891	0.0365541	0.101616	0.329692	0.338271	0.481174	0.233293	0.172433
0.0407518	0.0405667	0.0479703	0.0876385	0.0540175	0.00775395	0.0148841	0.0361578	0.0398228	0.0832498	0.446849	0.358427	0.479456	0.227958	0.153766
0.0538416	0.0365147	0.0656989	0.0885493	0.060261	0.00381302	0.000157464	0.0397072	0.0473684	0.0941911	0.352539	0.384864	0.516748	0.210831	0.217206
0.0443483	0.0361298	0.032338	0.0862371	0.0662897	0.0181743	0.010726	0.0369094	0.0385301	0.0710714	0.365027	0.271922	0.458302	0.204508	0.147341
0.0401382	0.0467838	0.0447308	0.0961164	0.0607218	0.0145085	0.0143489	0.0298258	0.0381959	0.0939493	0.301941	0.226018	0.421177	0.190563	0.169993
0.0515024	0.0430613	0.0363064	0.088077	0.0625158	0.00719132	0.00967148	0.0255723	0.0381517	0.0737313	0.31872	0.337043	0.433379	0.183121	0.205928
0.0350905	0.0399737	0.0344982	0.117313	0.0614455	0.00445385	0.0129896	0.0339154	0.0570982	0.100257	0.250168	0.34829	0.43461	0.239298	0.19483
0.0511427	0.0423479	0.0503181	0.0569075	0.0625658	0.00860169	0.0166443	0.0255303	0.0531273	0.0930264	0.375099	0.264851	0.410198	0.229513	0.199782
0.0444458	0.0444332	0.0509522	0.146244	0.0460819	0.00182768	0.00397838	0.0288689	0.0458199	0.0781703	0.381268	0.27999	0.473367	0.18392	0.165263
0.0492861	0.0382243	0.0356128	0.0699955	0.0639598	0.0113882	0.00919769	0.0194454	0.0359704	0.0981762	0.305269	0.318791	0.436326	0.221651	0.178961
0.0573543	0.0492687	0.047461	0.0789435	0.0630283	0.00256905	0.0136863	0.0246965	0.0515089	0.0822419	0.244953	0.219408	0.437007	0.225481	0.186691
0.0571671	0.0428057	0.0459681	0.0774981	0.0531855	0.00742024	0.022785	0.025483	0.039891	0.0859584	0.331345	0.380657	0.439351	0.197064	0.189636
0.0540959	0.0434794	0.0468823	0.0838112	0.0673128	0.00747437	0.0150119	0.0241837	0.040051	0.0803421	0.366466	0.322547	0.395315	0.223337	0.164631
0.0529302	0.0488805	0.0281303	0.0696582	0.0614	0.0244087	0.0111403	0.0252625	0.0526808	0.0740637	0.416068	0.308116	0.459704	0.182611	0.206953
0.0387504	0.0382007	0.0580471	0.117975	0.0674451	0.016741	0.0268658	0.0314036	0.0529751	0.0862017	0.292004	0.253497	0.398379	0.211143	0.212665
0.0449221	0.0309183	0.0604362	0.0722723	0.0763596	0.00269282	0.00830415	0.032343	0.0659687	0.0919783	0.340766	0.280132	0.473367	0.216201	0.218294
0.0429535	0.0416189	0.0569104	0.0981456	0.0551675	0.010066	0.0128167	0.0227047	0.0299764	0.0889123	0.348007	0.338535	0.467735	0.206054	0.221184
0.0400625	0.0398637	0.0459879	0.108452	0.0506933	0.00668413	0.0101539	0.0351595	0.0505702	0.102184	0.416839	0.362889	0.428049	0.228912	0.244255
0.0602019	0.0432661	0.0418032	0.0674664	0.0635599	0.0216406	0.0162763	0.0254192	0.0646341	0.104258	0.262769	0.21594	0.395719	0.212738	0.202911
0.0546411	0.0390729	0.0372254	0.119448	0.0464991	0.00666648	0.00737392	0.0313935	0.028791	0.0958839	0.319388	0.325593	0.377938	0.22627	0.219352
0.0270115	0.0549746	0.0562122	0.0938626	0.0511429	0.011421	0.0123175	0.0148148	0.0487584	0.101108	0.278855	0.336212	0.407758	0.203819	0.206264
0.0444438	0.0406421	0.0236579	0.0924357	0.058754	0.0151124	0.00553401	0.0206752	0.0516197	0.0830891	0.340605	0.376443	0.456069	0.221532	0.182299
0.0454518	0.0394368	0.047525	0.0685631	0.0518251	0.00724112	0.0247569	0.0357649	0.043308	0.0748372	0.271627	0.467473	0.439115	0.215195	0.226827
0.0510682	0.0431229	0.0691061	0.0840636	0.0627999	0.0106257	0.0160188	0.0365766	0.0748522	0.0712323	0.243725	0.228985	0.392675	0.213343	0.229488
0.0624292	0.0370272	0.0363747	0.116981	0.0540731	0.0134243	0.00291516	0.025924	0.0392125	0.0907412	0.287835	0.27474	0.37079	0.266991	0.261892
0.0489869	0.0473543	0.0363181	0.117031	0.0530017	0.000962491	0.0104506	0.0263066	0.0322366	0.0880203	0.258764	0.365259	0.504215	0.201268	0.228493
0.0470954	0.0277954	0.0645196	0.0696531	0.0611737	0.0214354	0.00577199	0.0400306	0.0803466	0.104046	0.223469	0.311389	0.391948	0.222386	0.209632
0.044474	0.0448546	0.0350222	0.113249	0.0473872	0.00521649	0.0118045	0.0223808	0.0550525	0.0801197	0.354514	0.258037	0.436626	0.240129	0.202399
0.0375173	0.0406605	0.0276407	0.0975472	0.0725333	0.0115202	0.00932114	0.0246944	0.0523839	0.067345	0.26664	0.317556	0.391772	0.218537	0.21506
0.0507474	0.0418524	0.0735285	0.0909976	0.0590514	0.00837351	0.0170307	0.0278129	0.0545415	0.0761648	0.317543	0.258289	0.44331	0.244498	0.193741
0.0504015	0.0387407	0.0494663	0.110708	0.0667876	0.0133006	0.00812823	0.0267011	0.0225835	0.0975778	0.27176	0.352217	0.439759	0.209998	0.20331
0.0493123	0.0343117	0.0460756	0.0886345	0.0626773	0.0110679	0.0227897	0.0374335	0.0455505	0.0760915	0.194785	0.318136	0.427107	0.199075	0.230339
0.0367922	0.0410439	0.0365628	0.112185	0.0609115	0.0179395	0.0168804	0.0291941	0.0489791	0.0902116	0.356285	0.35099	0.447073	0.190458	0.224211
0.0603225	0.0413081	0.0356985	0.0738753	0.0527671	0.0053029	0.0151815	0.035962	0.0530381	0.0876755	0.259114	0.281428	0.447124	0.208615	0.139973
0.0509277	0.0309501	0.0555962	0.129963	0.0524375	0.00544204	0.0101823	0.0348114	0.0490522	0.0879381	0.24467	0.374519	0.385548	0.206847	0.238515
0.0498345	0.0305075	0.0404477	0.0750003	0.0566056	0.00254624	0.00651392	0.0189691	0.0292097	0.0868991	0.333819	0.322807	0.44587	0.190616	0.198405
0.0533833	0.0482516	0.047848	0.0886314	0.0545608	0.00722386	0.0207386	0.0405074	0.0514296	0.0840232	0.473456	0.337376	0.449118	0.189714	0.195344
0.0465215	0.0398806	0.0312027	0.0859398	0.0574315	0.00184967	0.0109273	0.0116271	0.0533544	0.0635295	0.353653	0.320002	0.44007	0.203683	0.209876
0.0522243	0.0453942	0.0513384	0.0768919	0.0628078	0.00463088	0.0169539	0.0422953	0.0401715	0.0850892	0.273059	0.269735	0.38556	0.220847	0.158479
0.0370684	0.0459943	0.0439784	0.0923266	0.0553342	0.00280785	0.00213192	0.0315404	0.036767	0.0890745	0.31178	0.282705	0.488266	0.196292	0.264211
0.0574944	0.0554563	0.0312512	0.0811723	0.0760581	0.010935	0.00833015	0.0419318	0.0546521	0.0923944	0.222657	0.483234	0.486892	0.218531	0.20785
0.041775	0.0455551	0.0528838	0.0698958	0.061663	0.00455267	0.0285208	0.0210468	0.0450508	0.0930741	0.351717	0.393539	0.475654	0.185179	0.175179
0.0576149	0.0468765	0.0595602	0.08317	0.0640552	0.0097777	0.0045453	0.0074664	0.0511387	0.0943012	0.317053	0.373975	0.401144	0.238569	0.216438
0.0440239	0.037867	0.0554698	0.103951	0.0533572	0.012813	0.0198326	0.0330976	0.0264598	0.103262	0.435427	0.267354	0.456747	0.207726	0.254486
0.0427168	0.0446395	0.0427559	0.0958551	0.0615921	0.0217164	0.00666375	0.0273972	0.0448199	0.0872665	0.333379	0.280533	0.423902	0.230486	0.223172
0.0522457	0.0486141	0.048887	0.0887488	0.055253	0.0188319	0.0029608	0.0346728	0.0575195	0.10036	0.212856	0.355228	0.447338	0.229536	0.222939
0.0558375	0.0468018	0.0635215	0.0815235	0.0471428	0.0111003	0.0276116	0.0312502	0.0480189	0.10597	0.314482	0.306408	0.397473	0.202475	0.181372
0.0496265	0.0278375	0.0887813	0.0968955	0.0647428	0.0194148	0.00373597	0.0388485	0.0467906	0.0875349	0.373724	0.272774	0.440966	0.229684	0.211883
0.0448299	0.0250099	0.0501801	0.0916392	0.0516819	0.0120072	0.0176071	0.0221574	0.0334184	0.0821499	0.282873	0.249758	0.463533	0.205304	0.225586
0.0512984	0.0553975	0.0223162	0.0865427	0.0652809	0.0148401	0.011761	0.0269248	0.0554586	0.0842091	0.227023	0.281094	0.467028	0.227353	0.188873
0.0502166	0.0319118	0.0389648	0.0981437	0.057564	0.00491001	0.0186232	0.0556041	0.0213343	0.0918637	0.378596	0.303879	0.402554	0.202101	0.204105
0.0422165	0.0369475	0.0475098	0.128793	0.0548106	0.0144643	0.00335925	0.0384011	0.046866	0.0893363	0.229878	0.305958	0.457193	0.221073	0.171672
0.040271	0.048333	0.0515019	0.0572295	0.057559	0.0145114	0.0130566	0.0179274	0.0416959	0.0882845	0.229352	0.365438	0.349495	0.205402	0.220657
0.040683	0.0406435	0.044228	0.102473	0.0536031	0.00570091	0.0112971	0.0192134	0.0279264	0.0924395	0.220337	0.260878	0.40343	0.208156	0.268141
0.0507453	0.0371881	0.061617	0.0790158	0.0694952	0.0110121	0.0130592	0.0279021	0.0478104	0.0759616	0.263927	0.317888	0.410583	0.196725	0.236307
0.0514516	0.0361669	0.0404994	0.0966933	0.0581797	0.0024766	0.0171277	0.0374596	0.0614695	0.0945675	0.269865	0.470255	0.413161	0.186895	0.253664
0.050547	0.0398809	0.0520523	0.0898004	0.0536355	0.012121	0.00330442	0.0195324	0.0586574	0.0839632	0.246771	0.369267	0.385014	0.208989	0.178972
0.0516606	0.0546042	0.0505877	0.0710353	0.0551319	0.0129522	0.0173953	0.0314993	0.0456277	0.0973608	0.216961	0.367938	0.462745	0.225199	0.203621
0.0555766	0.0341998	0.0355258	0.117508	0.0664636	0.000453907	0.0124897	0.0252158	0.0442268	0.0729516	0.257763	0.335063	0.42122	0.218296	0.19359
0.0420259	0.0273679	0.0788031	0.0916186	0.0496668	0.0204771	0.0123187	0.029861	0.0389317	0.0899859	0.32527	0.268325	0.401828	0.183251	0.184674
0.0542687	0.0379245	0.0414221	0.102306	0.0502463	0.0123125	0.00804473	0.0394413	0.0437295	0.0633141	0.247532	0.312269	0.400561	0.223812	0.225855
0.0521242	0.0342071	0.038205	0.0919478	0.0686528	0.0103206	0.00997509	0.0255746	0.0441682	0.081514	0.330845	0.338258	0.437535	0.211377	0.173252
0.0407837	0.0412907	0.0577552	0.0720858	0.066186	0.0102041	0.00722432	0.029268	0.0340076	0.102889	0.310713	0.288531	0.380534	0.217243	0.216487
0.050268	0.0484717	0.0676055	0.0881624	0.0523341	0.0117359	0.0245666	0.0224971	0.0511076	0.101514	0.300509	0.323119	0.421926	0.209961	0.22111
0.0277519	0.0463321	0.0518023	0.0752294	0.0568478	0.00775283	0.0101423	0.0220674	0.0474762	0.0734876	0.258916	0.336767	0.416658	0.181099	0.225544
0.0376773	0.0515043	0.0318049	0.0883129	0.0654872	0.0169422	0.0175565	0.0300567	0.0531862	0.0659462	0.220778	0.355881	0.397456	0.176958	0.243338
0.0543073	0.0494325	0.0341227	0.0992961	0.0506985	0.012206	0.0243663	0.0262239	0.0284562	0.11366	0.429585	0.370169	0.386403	0.238773	0.21095
0.0520328	0.0426288	0.0492173	0.0777647	0.0719025	0.00952287	0.0103889	0.0167461	0.0546819	0.0733727	0.232108	0.285547	0.486076	0.210699	0.179796
0.0452045	0.0354759	0.0469777	0.11453	0.0521789	0.00478384	0.0159304	0.0401859	0.0381535	0.0738121	0.236109	0.22222	0.400663	0.220575	0.219665
0.0355903	0.0409212	0.040015	0.0938341	0.0549096	0.0116479	0.0081344	0.0282074	0.0291612	0.0810505	0.336097	0.322235	0.409803	0.244531	0.244502
0.0374956	0.0414842	0.0281633	0.0816367	0.0587372	0.0133788	0.00197373	0.0411807	0.0426531	0.0883723	0.319687	0.313537	0.468754	0.21884	0.203789
0.0570544	0.0358528	0.037624	0.0925241	0.07022	0.00500236	0.0040113	0.0253242	0.0445316	0.088168	0.288815	0.304238	0.403741	0.228245	0.220025
0.0536195	0.0437979	0.070196	0.123955	0.0545805	0.0162937	0.024878	0.0257785	0.0727614	0.0805762	0.268916	0.220133	0.538358	0.181492	0.227997
0.0474011	0.0464498	0.0422982	0.102108	0.0571168	0.0147152	0.0227812	0.0197505	0.0447575	0.0704685	0.284703	0.257729	0.438243	0.222294	0.215842
0.0479769	0.0478598	0.0520507	0.0833959	0.0628389	0.00446629	0.0335583	0.0321706	0.039452	0.0946511	0.332252	0.265952	0.437094	0.198168	0.210023
0.0364323	0.0375274	0.0361298	0.0960116	0.0648593	0.00636597	0.00716568	0.0539081	0.04658	0.0809228	0.236843	0.407092	0.354072	0.2233	0.173703
0.0421406	0.0343871	0.031697	0.0861941	0.0729935	0.00440169	0.0359953	0.0195735	0.0362772	0.0825227	0.308993	0.382263	0.447628	0.190279	0.171628
0.0544711	0.0363491	0.0320773	0.0564617	0.0767319	0.00724219	0.0179219	0.0335927	0.0598899	0.0744376	0.286105	0.434043	0.443189	0.232693	0.187014
0.0429859	0.0348404	0.0537127	0.0805629	0.0597577	0.00485068	0.0145512	0.0274372	0.0708718	0.0722012	0.350831	0.21169	0.380698	0.207538	0.177896
0.0388804	0.0329241	0.0515998	0.105638	0.0455617	0.0105661	0.0160085	0.0129555	0.069524	0.101259	0.37429	0.194452	0.495846	0.216027	0.149844
0.0483995	0.0456768	0.0457431	0.0611824	0.0676698	0.0124158	0.0135804	0.0427379	0.0479226	0.0755847	0.257484	0.360017	0.41946	0.212596	0.195346
0.0440221	0.0455021	0.0337413	0.13306	0.0623802	0.0075949	0.00758575	0.0452798	0.0500159	0.0814941	0.384335	0.262142	0.450005	0.199175	0.194087
0.0464589	0.0369559	0.0312031	0.0702629	0.0500247	0.00885651	0.0151961	0.0382399	0.0504413	0.0645055	0.28842	0.31166	0.385588	0.212879	0.274969
0.0493071	0.0356981	0.0487968	0.105093	0.0531407	0.00664593	0.0213399	0.0368422	0.0358734	0.0714008	0.465671	0.344792	0.447932	0.202171	0.254034
0.0575495	0.0398614	0.0343545	0.102769	0.0606092	0.0133269	0.0172118	0.0223333	0.0561218	0.081977	0.274714	0.277442	0.449918	0.192841	0.165804
0.0552968	0.0367719	0.037999	0.0758073	0.0547403	0.00960576	0.00895489	0.0327764	0.0450527	0.0719482	0.34601	0.279946	0.362877	0.186668	0.243964
0.0488824	0.0441463	0.0392326	0.100662	0.049521	0.0094158	0.0321812	0.0428749	0.0605374	0.0870327	0.31486	0.234652	0.384821	0.222629	0.193007
0.0378536	0.0532915	0.0458543	0.081597	0.0678404	0.0246096	0.0187183	0.0371181	0.0420692	0.0843523	0.181755	0.277209	0.448802	0.201806	0.202679
0.0486073	0.0450939	0.0419029	0.0911836	0.0608468	0.00464642	0.00367938	0.0259959	0.0234712	0.0791051	0.353135	0.334924	0.456622	0.221012	0.186968
0.0656929	0.0446887	0.057427	0.0940186	0.0524077	0.00295486	0.0221754	0.0331032	0.0464936	0.0794061	0.333038	0.248184	0.40816	0.185278	0.214069
0.0377467	0.0405273	0.0614226	0.0938563	0.0644281	0.00692854	0.0153647	0.027741	0.0651486	0.0710302	0.197035	0.45069	0.453889	0.250255	0.206062
0.0429947	0.022031	0.058582	0.0844928	0.0567653	0.00410565	0.00551808	0.0340472	0.0390311	0.0865788	0.348776	0.395863	0.414399	0.193931	0.250051
0.0370067	0.0436635	0.0591727	0.0946457	0.0522103	0.0093066	0.00629432	0.0210624	0.0513084	0.094922	0.282981	0.305992	0.414655	0.198879	0.197412
0.0419861	0.0424551	0.0487614	0.0952394	0.0537301	0.00830611	0.0165496	0.036095	0.0526293	0.0794623	0.373441	0.442835	0.467001	0.204754	0.195856
0.0378187	0.0290196	0.0251736	0.104382	0.0493417	0.00177361	0.0170611	0.0241411	0.0645043	0.0675256	0.300286	0.246214	0.524916	0.207398	0.233953
0.0466308	0.0442802	0.0531762	0.107701	0.0457047	0.00827838	0.00583598	0.0442922	0.0739638	0.0773476	0.266185	0.272003	0.43021	0.229032	0.166861
0.0442493	0.034692	0.0203861	0.0817635	0.078694	0.000542612	0.0127118	0.027095	0.0333544	0.0767755	0.244888	0.400343	0.374592	0.167749	0.212254
0.0365217	0.0502819	0.0612611	0.0861794	0.0667362	0.00804751	0.0159793	0.0288293	0.0469748	0.0927612	0.297348	0.293391	0.40856	0.221251	0.245972
0.0380683	0.0443451	0.0364792	0.11272	0.0626305	0.00841552	0.0122743	0.0279897	0.0329216	0.100768	0.317817	0.355646	0.408629	0.225406	0.204214
0.0457961	0.0423277	0.0460703	0.109613	0.0500387	0.0018088	0.0143285	0.0413238	0.0827105	0.100232	0.264979	0.389015	0.36379	0.240961	0.198913
0.0575766	0.0475011	0.0448065	0.0982273	0.0551165	0.000455557	0.00717451	0.0364039	0.059628	0.0785977	0.288615	0.445931	0.432891	0.21645	0.20498
0.0314903	0.0347817	0.0284519	0.0844425	0.0641397	0.00725108	0.0137361	0.0379915	0.0572239	0.102064	0.312563	0.245743	0.439533	0.215127	0.201365
0.0472629	0.0308122	0.0398847	0.0940833	0.0423596	0.00337527	0.00957681	0.0383821	0.060881	0.0876507	0.332978	0.29252	0.45417	0.218575	0.195796
0.0601714	0.0355251	0.0640208	0.0791642	0.0535976	0.00473843	0.00752917	0.031771	0.0423575	0.0739397	0.28208	0.306333	0.38129	0.198424	0.15789
0.0497204	0.040728	0.0459609	0.0777876	0.0632045	0.00374951	0.00849693	0.026065	0.0485675	0.106248	0.295904	0.235572	0.480386	0.214833	0.204663
0.0489053	0.0584378	0.0505295	0.0762929	0.062665	0.0197385	0.00147005	0.0319023	0.0558952	0.0782128	0.224091	0.336597	0.42285	0.214696	0.194343
0.0452808	0.0463367	0.0460572	0.0874951	0.0545466	0.00352863	0.00765869	0.0436833	0.0462545	0.0892638	0.295702	0.18497	0.439471	0.211325	0.216106
0.0464257	0.0366879	0.04162	0.0556924	0.0581204	0.00157411	0.0167679	0.0259938	0.0357621	0.110607	0.290275	0.255056	0.436682	0.235669	0.178596
0.0493397	0.0492217	0.0546709	0.0974375	0.0671933	0.0175193	0.00921259	0.0220681	0.0389715	0.0971932	0.36321	0.367311	0.451288	0.206312	0.197053
0.0629898	0.0366072	0.0344264	0.0965838	0.0610307	0.012087	0.00481057	0.0325361	0.0493902	0.0994423	0.26982	0.348101	0.410629	0.203802	0.266243
0.0355085	0.0536577	0.0414968	0.104208	0.0575212	0.00530273	0.00307205	0.0263647	0.0565828	0.0815071	0.47006	0.296366	0.373842	0.223801	0.196378
0.0421923	0.0483419	0.0374866	0.0976683	0.0612173	0.0102125	0.0104461	0.0262398	0.0496644	0.108869	0.258947	0.328335	0.379144	0.181142	0.203908
0.0425413	0.0408349	0.0438183	0.0726803	0.0530462	0.00766386	0.00745866	0.0258152	0.0438563	0.0927334	0.308853	0.243877	0.49601	0.241044	0.20091
0.0484185	0.0365673	0.0381606	0.153658	0.0526762	0.0110668	0.00786011	0.0686171	0.0379576	0.0683982	0.30377	0.289662	0.406398	0.214688	0.183419
0.0442114	0.0528148	0.0605847	0.0902728	0.0392188	0.0120457	0.0215868	0.0206391	0.0429012	0.0614184	0.211912	0.358087	0.309242	0.247384	0.191601
0.0419175	0.0552072	0.0488708	0.0724908	0.042204	0.0122267	0.0155899	0.0298883	0.0425922	0.093077	0.263869	0.348487	0.451139	0.202573	0.149508
0.0474824	0.0369528	0.019799	0.110803	0.0598264	0.011645	0.0328011	0.0331937	0.0349119	0.0815356	0.243451	1.02213	0.504549	0.228144	0.182611
0.0430139	0.0426984	0.054597	0.0892866	0.0713737	0.0069699	0.0125283	0.0322628	0.0278752	0.0791302	0.370511	0.223953	0.435737	0.188835	0.207882
0.0455389	0.0441739	0.0670608	0.0882508	0.0456625	0.000882892	0.023753	0.031595	0.0416193	0.0890174	0.300827	0.335517	0.495992	0.195062	0.174594
0.031504	0.0344344	0.0477476	0.0873293	0.0464693	0.0188025	0.00877864	0.0217787	0.0365507	0.0834472	0.427324	0.20401	0.425665	0.201127	0.15698
0.0551808	0.0447668	0.0617171	0.0932977	0.0735486	0.00466968	0.00271114	0.0236898	0.0316372	0.0886047	0.298949	0.306993	0.427667	0.194315	0.175079
0.0521907	0.0341133	0.0224158	0.0788338	0.0552888	0.0144783	0.00126699	0.0210779	0.0431385	0.067601	0.290608	0.464511	0.451169	0.216239	0.183825
0.0475377	0.0394279	0.0547493	0.0971959	0.0645082	0.00475452	0.0265184	0.0282513	0.0419906	0.0903482	0.260269	0.386583	0.458241	0.203164	0.224834
0.0485895	0.0494062	0.0423185	0.0549432	0.0388414	0.00923482	0.0161852	0.0183527	0.0460698	0.0778616	0.292333	0.256749	0.437201	0.179208	0.187277
0.055731	0.0430178	0.0250175	0.0870304	0.0760271	0.0017774	0.020531	0.0395541	0.0446397	0.0687214	0.274012	0.465994	0.437268	0.171433	0.236241
0.0418301	0.0439456	0.0397634	0.0713439	0.0601671	0.00460362	0.0156061	0.0272931	0.0433116	0.0813481	0.321168	0.253338	0.392726	0.242898	0.173806
0.0550876	0.0339495	0.051656	0.11031	0.0540803	0.0077153	0.0251268	0.0215627	0.0411456	0.0801741	0.594338	0.258148	0.404481	0.248472	0.177965
0.0467066	0.0470558	0.0211396	0.0682184	0.0592998	0.0183361	0.00955362	0.0220923	0.056805	0.0728284	0.315963	0.257086	0.47556	0.19978	0.194862
0.0472546	0.0472406	0.0384355	0.0893021	0.0599453	0.00280052	0.00374958	0.0277577	0.0499618	0.0907665	0.241217	0.312477	0.439053	0.196809	0.171423
0.0397211	0.039624	0.0368328	0.0881837	0.0574855	0.00520028	0.0184314	0.0314806	0.0407614	0.0859284	0.281416	0.200316	0.412268	0.222125	0.214341
0.0503452	0.0390595	0.0524016	0.102953	0.0658874	0.0110036	0.00630291	0.0239303	0.042327	0.0967326	0.228309	0.21872	0.410067	0.231543	0.154214
0.0472474	0.0419252	0.0460487	0.0660438	0.0598502	0.00476385	0.0165884	0.0298286	0.0432377	0.0926325	0.22603	0.238564	0.421618	0.201176	0.179491
0.0424373	0.0499606	0.0464499	0.0844187	0.0592832	0.0148674	0.0147372	0.0326237	0.0492705	0.0909701	0.287289	0.231201	0.464168	0.215112	0.218009
0.0427663	0.0388012	0.0314819	0.0782626	0.0516345	0.0058349	0.0101901	0.0325906	0.0461462	0.0781795	0.320877	0.30339	0.425943	0.21535	0.226306
0.0449518	0.0452112	0.0500474	0.0980174	0.0489947	0.0177381	0.0168644	0.0184657	0.0543488	0.0948847	0.323663	0.318892	0.451518	0.211528	0.204027
0.041468	0.0384294	0.0274986	0.0828439	0.0568671	0.0106958	0.0172649	0.029596	0.0377304	0.0790994	0.319187	0.305088	0.428463	0.229857	0.204033
0.0396221	0.0535718	0.0593019	0.0853654	0.050705	0.00448609	0.00969695	0.0228743	0.0345415	0.0743001	0.324911	0.398495	0.368897	0.200753	0.226247
0.0550942	0.0406195	0.0359107	0.136378	0.0621162	0.00954475	0.0145308	0.0322046	0.0543721	0.0707646	0.220473	0.228513	0.491148	0.19857	0.168753
0.0385719	0.0432542	0.0555199	0.0906384	0.0541232	0.00561434	0.0176203	0.0269525	0.0506845	0.0821669	0.284563	0.30045	0.462553	0.233196	0.161944
0.0432408	0.0264667	0.0413829	0.0607347	0.0635186	0.013014	0.0254912	0.0343639	0.0723601	0.0809172	0.211113	0.306356	0.385703	0.189518	0.210722
0.040497	0.0444262	0.0835089	0.086942	0.053621	0.00919894	0.0171254	0.0277314	0.0349563	0.0747501	0.27178	0.230564	0.420227	0.246215	0.205108
0.0481858	0.0295331	0.060149	0.105553	0.063247	0.00751169	0.0166834	0.038126	0.0600166	0.0952569	0.300091	0.378963	0.376833	0.229393	0.208293
0.0496647	0.0413817	0.034244	0.130073	0.0698558	0.00461674	0.00950244	0.0126947	0.0550632	0.110331	0.235567	0.291659	0.497169	0.217932	0.163036
0.045613	0.0393354	0.0572144	0.111631	0.056533	0.00683477	0.00170045	0.0153566	0.0443436	0.10045	0.32051	0.214988	0.395403	0.233293	0.183896
0.0371523	0.042365	0.0784767	0.0823957	0.0616253	0.00641636	0.00608258	0.028947	0.0492406	0.08902	0.348439	0.399456	0.442294	0.204014	0.1934
0.046085	0.041947	0.0334433	0.133265	0.0584731	0.00671787	0.00520619	0.0306014	0.0324189	0.0846343	0.272687	0.268574	0.395475	0.201154	0.191112
0.0468963	0.0494627	0.0444649	0.0879791	0.0582522	0.0112283	0.0114698	0.0274387	0.0390418	0.0790537	0.462383	0.297414	0.406415	0.254459	0.208056
0.042602	0.0474402	0.0336081	0.0767102	0.0491322	0.0115506	0.01322	0.0262758	0.0444432	0.0970749	0.276218	0.531018	0.471493	0.217454	0.203124
0.0425762	0.0539735	0.051203	0.0772598	0.0520757	0.00903746	0.0110271	0.0349738	0.0180721	0.0777574	0.41818	0.24402	0.460891	0.229027	0.184699
0.0455333	0.0391816	0.0306852	0.0848849	0.0529945	0.0153675	0.0157762	0.0328299	0.0425763	0.086806	0.209144	0.315682	0.5444	0.208421	0.16277
0.0615261	0.0533944	0.0584014	0.0953566	0.07134	0.00916642	0.0194413	0.0259574	0.0423449	0.0602613	0.331539	0.237217	0.39456	0.236341	0.210672
0.045444	0.0582328	0.0590824	0.091304	0.0562662	0.0155398	0.0102168	0.0079428	0.0506	0.0813715	0.430128	0.314933	0.419807	0.187283	0.242128
0.0566101	0.0516196	0.0380409	0.0894091	0.0558008	0.00859953	0.00749389	0.0509302	0.030446	0.0968892	0.284784	0.224879	0.517918	0.229148	0.226773
0.0428076	0.0511197	0.0464197	0.0983464	0.0635923	0.0069145	0.0442439	0.0416164	0.0383658	0.0888589	0.352472	0.271993	0.413522	0.189056	0.189039
0.0759557	0.0393969	0.0457371	0.11964	0.0627637	0.0207544	0.0247386	0.0363863	0.066822	0.0895588	0.364652	0.403888	0.38641	0.188885	0.218409
0.0324683	0.0391205	0.0483279	0.097979	0.0599795	0.000612176	0.0219184	0.0493845	0.0445345	0.0930812	0.272101	0.285118	0.400473	0.19289	0.167826
0.0382342	0.0425152	0.033633	0.0918722	0.0511231	0.0124858	0.0243876	0.0179149	0.0546996	0.113722	0.314933	0.343474	0.519894	0.209577	0.249614
0.0472358	0.0455058	0.0452032	0.088288	0.0551532	0.0176759	0.0232562	0.0336189	0.0508459	0.0565704	0.239309	0.288819	0.415192	0.208812	0.224341
0.0494195	0.0420054	0.0489217	0.0865004	0.0516837	0.00577117	0.0140379	0.0166166	0.0613486	0.089733	0.384133	0.354188	0.46617	0.198311	0.197847
0.0569077	0.0399293	0.0631011	0.0912657	0.0595743	0.00585361	0.0182797	0.044357	0.0371711	0.0830783	0.37877	0.220256	0.446112	0.175925	0.214854
0.0611205	0.0426457	0.0230046	0.0880235	0.0557862	0.00301087	0.011327	0.0416234	0.0594103	0.0846314	0.21266	0.301313	0.379351	0.231369	0.185144
0.047649	0.0522604	0.0680824	0.0847086	0.0583133	0.00200946	0.00976259	0.0215938	0.0589433	0.090124	0.302977	0.341053	0.404508	0.222572	0.185676
0.0405814	0.0408523	0.0433249	0.080374	0.0560025	0.00854091	0.0144972	0.0301582	0.0551806	0.087292	0.343744	0.321056	0.449665	0.223286	0.218529
0.0404454	0.0431528	0.0399744	0.0774024	0.0567841	0.00814485	0.00449128	0.0289029	0.0660956	0.0811719	0.250889	0.370126	0.430169	0.25646	0.190661
0.0483303	0.0441385	0.0429726	0.11583	0.0549389	0.0016354	0.0147387	0.0202853	0.05839	0.0841316	0.233051	0.346659	0.398025	0.23896	0.171909
0.0524683	0.0476444	0.0532499	0.0829835	0.0572431	0.00582788	0.0207185	0.0284906	0.0540444	0.0913447	0.340489	0.48856	0.404242	0.183529	0.235513
0.0534682	0.0431373	0.0582357	0.138654	0.0639979	0.00127893	0.00711667	0.0425439	0.0382253	0.121451	0.347082	0.269298	0.450825	0.184714	0.26563
0.0553659	0.0370068	0.0475286	0.115971	0.0589707	0.00758127	0.00555839	0.0461089	0.0496115	0.0991699	0.277738	0.320481	0.432234	0.21908	0.191175
0.043461	0.0310444	0.0478051	0.0997268	0.0570269	0.00127394	0.0192737	0.0325251	0.0552718	0.0807856	0.280731	0.298082	0.508713	0.250555	0.196318
0.0396416	0.0301615	0.0535707	0.0952032	0.0565948	0.00929358	0.00501598	0.0284162	0.0171448	0.093236	0.326952	0.334887	0.443298	0.208814	0.164467
0.0389187	0.0398665	0.0688629	0.103557	0.060266	0.00906374	0.0123141	0.0381921	0.039028	0.0701857	0.244838	0.297366	0.467217	0.25081	0.162284
0.0515474	0.0459085	0.0689403	0.100717	0.0681531	0.0193188	0.0167216	0.0236884	0.0458637	0.083841	0.246255	0.360995	0.419628	0.24595	0.203292
0.0544014	0.0423749	0.0417834	0.0959615	0.0631097	0.0135182	0.028914	0.0237186	0.0304572	0.0871566	0.349023	0.300092	0.438924	0.17559	0.228358
0.0517039	0.0356305	0.0255033	0.0742925	0.0513612	6.33134e-05	0.0154236	0.0258522	0.0454038	0.100553	0.365863	0.264321	0.502742	0.219605	0.175845
0.0524848	0.0421287	0.0535939	0.100306	0.054228	0.00664258	0.00122857	0.0275206	0.0609831	0.0856726	0.215882	0.537404	0.417799	0.212732	0.190648
0.0529758	0.0308643	0.0552121	0.0910155	0.0679861	0.00325919	0.0219118	0.0398294	0.0304168	0.0886596	0.315404	0.378586	0.432732	0.191717	0.242674
0.0391954	0.0366685	0.0571286	0.0922625	0.0570437	0.0113059	0.0138035	0.0278869	0.0373501	0.0647278	0.321859	0.287162	0.468098	0.218495	0.192225
0.043049	0.0379321	0.0362093	0.118676	0.0575321	0.0136278	0.00513044	0.0334208	0.032883	0.0835673	0.330498	0.338638	0.453709	0.205951	0.205534
0.0486102	0.0475786	0.0316328	0.0787916	0.0505291	0.0128524	0.0456798	0.0344068	0.0354646	0.0876499	0.278648	0.402109	0.370443	0.2171	0.245268
0.0418023	0.0442128	0.0474864	0.0869469	0.0465831	0.0177332	0.00877526	0.0350646	0.0436158	0.101711	0.420383	0.317379	0.439614	0.211418	0.191791
0.0508199	0.043571	0.0475366	0.0844322	0.0612898	0.0189582	0.0172245	0.0297898	0.0417254	0.0882565	0.380918	0.263459	0.438861	0.179182	0.199058
0.0344634	0.0307163	0.0458399	0.116377	0.0666707	0.010936	0.011918	0.027462	0.0499806	0.0953591	0.257422	0.308632	0.426944	0.22577	0.157262
0.0499651	0.0412061	0.0606253	0.0837099	0.0498192	0.00241847	0.0154173	0.0380433	0.0455438	0.0916246	0.289144	0.277229	0.450632	0.200315	0.179401
0.0464593	0.0455932	0.0495876	0.0922253	0.0604582	0.00982906	0.01879	0.0357076	0.0589464	0.0848698	0.32851	0.404801	0.418698	0.27103	0.167236
0.0436369	0.0436906	0.0394211	0.0897477	0.0655453	0.0143898	0.0152122	0.0275923	0.0519351	0.0760022	0.300595	0.300974	0.447469	0.190321	0.172705
0.0431619	0.0301541	0.018931	0.0665744	0.0525084	0.0102968	0.0183492	0.0378665	0.0471928	0.0903621	0.317057	0.311898	0.418693	0.193072	0.162876
0.0373034	0.0499776	0.0582102	0.0902042	0.054683	0.00860489	0.0121997	0.0178245	0.0419835	0.0808094	0.264816	0.330377	0.395277	0.185746	0.167926
0.0507812	0.0401811	0.0372096	0.0876377	0.052532	0.0136131	0.0164722	0.0203307	0.0390476	0.0841701	0.280376	0.259622	0.4472	0.188477	0.191532
0.0645432	0.026814	0.0804709	0.0916618	0.0515951	0.00507759	0.00970198	0.022589	0.0373029	0.0784807	0.321343	0.319371	0.455179	0.212488	0.189406
0.0385738	0.0417109	0.0374505	0.0805269	0.0541931	0.019563	0.0234457	0.0326209	0.032169	0.079499	0.259013	0.312913	0.407091	0.238401	0.209071
0.0626272	0.0392743	0.0489581	0.104239	0.0500299	0.00542985	0.0100779	0.0454354	0.05828	0.0907898	0.462819	0.307138	0.443786	0.160669	0.239245
0.0461339	0.035643	0.0432986	0.0899023	0.0638145	0.0247262	0.00506221	0.0383373	0.0282868	0.0851715	0.404254	0.310105	0.377441	0.2304	0.155804
0.0267825	0.0352784	0.0443654	0.081058	0.053553	0.00626977	0.00827794	0.0463085	0.0388282	0.0888644	0.283608	0.294566	0.397141	0.21426	0.24246
0.0429248	0.0347176	0.0807232	0.0928863	0.0549535	0.0367511	0.0134315	0.0271103	0.0466273	0.0940803	0.298704	0.314968	0.368523	0.212061	0.173355
0.051376	0.0349869	0.053763	0.0947551	0.0471322	0.0115212	0.0199809	0.029608	0.0522012	0.0943138	0.38047	0.201779	0.436029	0.195205	0.195132
0.0509123	0.0349318	0.0411349	0.0923407	0.0499182	0.00454677	0.0151039	0.0351855	0.0482043	0.0850404	0.391931	0.280136	0.432807	0.218267	0.171608
0.0434087	0.0440045	0.0426933	0.118627	0.0469285	0.0124541	0.00454889	0.0329441	0.0285851	0.0836662	0.458817	0.332369	0.434805	0.241859	0.1993
0.0513619	0.0438683	0.0388782	0.0683161	0.047033	0.00727063	0.00838085	0.0340573	0.0313207	0.0937039	0.323764	0.320459	0.447536	0.241469	0.165737
0.0516674	0.0370968	0.0389726	0.076059	0.0695958	0.00113641	0.0213342	0.0262222	0.0371694	0.0801488	0.295609	0.371352	0.360988	0.241548	0.158437
0.0445812	0.0430833	0.0448402	0.0903867	0.062561	0.00677013	0.01193	0.0279764	0.0577291	0.114301	0.363977	0.240181	0.436072	0.241957	0.211568
0.0378554	0.0346359	0.0431694	0.104523	0.060598	7.37218e-05	0.0208906	0.0204339	0.0588202	0.0748908	0.366826	0.255799	0.408861	0.201476	0.199046
0.0546312	0.0302918	0.0409206	0.0878211	0.0533232	0.00629687	0.0102977	0.0297839	0.0427341	0.0821904	0.247533	0.340918	0.40093	0.21037	0.183965
0.042805	0.0326966	0.0547774	0.0936991	0.0516192	0.000981278	0.0118968	0.0287118	0.0611042	0.0978525	0.322485	0.419848	0.459713	0.206231	0.216917
0.0483776	0.038313	0.0438007	0.0881057	0.0511984	0.0177713	0.0278429	0.0250429	0.0264217	0.0966285	0.272996	0.301878	0.410419	0.23909	0.158857
0.0382856	0.0373902	0.0473498	0.103371	0.0598261	0.00754766	0.0112132	0.0354711	0.0575458	0.0773448	0.238845	0.350111	0.394324	0.20678	0.222194
0.0589573	0.0490652	0.0486983	0.12196	0.0600414	0.00452353	0.0265157	0.0361472	0.0452256	0.0857576	0.270742	0.221864	0.503076	0.196029	0.229555
0.0418789	0.0453386	0.0223968	0.087876	0.0489895	0.00638395	0.0163079	0.0360965	0.0555868	0.102996	0.381001	0.333686	0.417426	0.20248	0.163114
0.050428	0.0356087	0.0444057	0.130009	0.0552525	0.00922801	0.00243917	0.039585	0.0588813	0.0825632	0.318241	0.286311	0.425433	0.208074	0.1986
0.0374524	0.0440225	0.0262012	0.103822	0.0534436	0.0174021	0.00939581	0.0216775	0.0383162	0.0769538	0.35061	0.246779	0.396203	0.264692	0.224571
0.0581674	0.0546373	0.052865	0.0861448	0.0654648	0.00644131	0.00475631	0.0356689	0.0483557	0.0806587	0.237853	0.274253	0.409998	0.253283	0.214827
0.0405985	0.0375119	0.033152	0.0832465	0.0555766	0.00562413	0.000407067	0.0371007	0.0398295	0.0849176	0.25686	0.303565	0.444521	0.210005	0.149048
0.0437258	0.0428873	0.0251083	0.117396	0.0681146	0.0108093	0.0166417	0.0229217	0.0543444	0.0753148	0.290778	0.362332	0.400829	0.207353	0.260705
0.0367043	0.041906	0.0393049	0.0815454	0.0643893	0.0129557	0.0171916	0.0271293	0.0403084	0.0826729	0.305213	0.425487	0.43642	0.196379	0.195369
0.0635513	0.0426037	0.045838	0.0671569	0.0595134	0.00728066	0.0114607	0.0384417	0.0346054	0.0792103	0.291731	0.323459	0.446764	0.202485	0.215693
0.0519081	0.0541029	0.0631244	0.0946138	0.0485844	0.0165579	0.00877723	0.0296485	0.0313523	0.106162	0.320489	0.382749	0.457796	0.198762	0.234214
0.050132	0.0423293	0.0534045	0.0830999	0.0651222	0.0133271	0.010897	0.0185339	0.0579809	0.0984129	0.237459	0.281336	0.476314	0.20373	0.190459
