# Supplementary material for: A roadmap for ribosome assembly in human mitochondria
Source: Nat Struct Mol Biol. 2024 Jul 11;31(12):1898–908. doi: 10.1038/s41594-024-01356-w (PMC11638073; doi:10.1038/s41594-024-01356-w)
Supplement: Supplementary file 18 — Statistical source data. [file 41594_2024_1356_MOESM18_ESM.xlsx]

## Sheet: Extended Data Fig1c 1
rep	time_h	MS1_intensity	isotope
0	0	411690000	h
1	0	454070000	h
2	0	217530000	h
0	3	541340000	h
1	3	339070000	h
2	3	402060000	h
0	6	435830000	h
1	6	294100000	h
2	6	439100000	h
0	9	393520000	h
1	9	350240000	h
2	9	394260000	h
0	12	214700000	h
1	12	243720000	h
2	12	252100000	h
0	15	185740000	h
1	15	233230000	h
2	15	340590000	h
0	18	260140000	h
1	18	249680000	h
2	18	266730000	h
0	21	169920000	h
1	21	191720000	h
2	21	213720000	h
0	24	350010000	h
1	24	283520000	h
2	24	171640000	h
0	0	31374000	m
1	0	26606000	m
2	0	27182000	m
0	3	236260000	m
1	3	148060000	m
2	3	106380000	m
0	6	139680000	m
1	6	135670000	m
2	6	116490000	m
0	9	111640000	m
1	9	130960000	m
2	9	114130000	m
0	12	78734000	m
1	12	95275000	m
2	12	87051000	m
0	15	66194000	m
1	15	96549000	m
2	15	101840000	m
0	18	94995000	m
1	18	101840000	m
2	18	103260000	m
0	21	72414000	m
1	21	55836000	m
2	21	77024000	m
0	24	80967000	m
1	24	85337000	m
2	24	50760000	m
0	0	838120	l
1	0	0	l
2	0	0	l
0	3	125170000	l
1	3	84700000	l
2	3	103850000	l
0	6	163470000	l
1	6	152060000	l
2	6	208270000	l
0	9	255440000	l
1	9	241700000	l
2	9	274070000	l
0	12	169270000	l
1	12	213120000	l
2	12	235580000	l
0	15	169610000	l
1	15	287050000	l
2	15	346870000	l
0	18	296980000	l
1	18	306540000	l
2	18	276960000	l
0	21	289200000	l
1	21	268410000	l
2	21	311460000	l
0	24	312500000	l
1	24	238130000	l
2	24	177340000	l

## Sheet: Extended Data Fig1c 2
rep	time_h	MS1_relative_intensity	isotope	plot
0	3	0.599643	h	scatter
1	3	0.592956	h	scatter
2	3	0.65665	h	scatter
0	6	0.589772	h	scatter
1	6	0.505474	h	scatter
2	6	0.574844	h	scatter
0	9	0.517381	h	scatter
1	9	0.484493	h	scatter
2	9	0.503872	h	scatter
0	12	0.464012	h	scatter
1	12	0.44143	h	scatter
2	12	0.43864	h	scatter
0	15	0.440618	h	scatter
1	15	0.378111	h	scatter
2	15	0.431509	h	scatter
0	18	0.398917	h	scatter
1	18	0.379418	h	scatter
2	18	0.412288	h	scatter
0	21	0.319679	h	scatter
1	21	0.371575	h	scatter
2	21	0.354896	h	scatter
0	3	0.261706	m	scatter
1	3	0.258923	m	scatter
2	3	0.173741	m	scatter
0	6	0.189017	m	scatter
1	6	0.233178	m	scatter
2	6	0.152502	m	scatter
0	9	0.146779	m	scatter
1	9	0.181159	m	scatter
2	9	0.14586	m	scatter
0	12	0.170161	m	scatter
1	12	0.172564	m	scatter
2	12	0.151464	m	scatter
0	15	0.157027	m	scatter
1	15	0.156525	m	scatter
2	15	0.129026	m	scatter
0	18	0.145672	m	scatter
1	18	0.154758	m	scatter
2	18	0.15961	m	scatter
0	21	0.136236	m	scatter
1	21	0.108216	m	scatter
2	21	0.127904	m	scatter
0	3	0.138651	l	scatter
1	3	0.148121	l	scatter
2	3	0.169609	l	scatter
0	6	0.22121	l	scatter
1	6	0.261348	l	scatter
2	6	0.272655	l	scatter
0	9	0.33584	l	scatter
1	9	0.334348	l	scatter
2	9	0.350267	l	scatter
0	12	0.365828	l	scatter
1	12	0.386007	l	scatter
2	12	0.409896	l	scatter
0	15	0.402354	l	scatter
1	15	0.465364	l	scatter
2	15	0.439465	l	scatter
0	18	0.45541	l	scatter
1	18	0.465824	l	scatter
2	18	0.428101	l	scatter
0	21	0.544086	l	scatter
1	21	0.520209	l	scatter
2	21	0.5172	l	scatter
0	0	0.721721	h	line
0	0.1	0.719217	h	line
0	0.2	0.716723	h	line
0	0.3	0.714237	h	line
0	0.4	0.71176	h	line
0	0.5	0.709292	h	line
0	0.6	0.706832	h	line
0	0.7	0.70438	h	line
0	0.8	0.701937	h	line
0	0.9	0.699503	h	line
0	1	0.697077	h	line
0	1.1	0.694659	h	line
0	1.2	0.69225	h	line
0	1.3	0.689849	h	line
0	1.4	0.687456	h	line
0	1.5	0.685072	h	line
0	1.6	0.682696	h	line
0	1.7	0.680328	h	line
0	1.8	0.677969	h	line
0	1.9	0.675617	h	line
0	2	0.673274	h	line
0	2.1	0.670939	h	line
0	2.2	0.668612	h	line
0	2.3	0.666293	h	line
0	2.4	0.663982	h	line
0	2.5	0.661679	h	line
0	2.6	0.659385	h	line
0	2.7	0.657098	h	line
0	2.8	0.654819	h	line
0	2.9	0.652548	h	line
0	3	0.650284	h	line
0	3.1	0.648029	h	line
0	3.2	0.645782	h	line
0	3.3	0.643542	h	line
0	3.4	0.64131	h	line
0	3.5	0.639086	h	line
0	3.6	0.636869	h	line
0	3.7	0.63466	h	line
0	3.8	0.632459	h	line
0	3.9	0.630266	h	line
0	4	0.62808	h	line
0	4.1	0.625901	h	line
0	4.2	0.623731	h	line
0	4.3	0.621567	h	line
0	4.4	0.619412	h	line
0	4.5	0.617263	h	line
0	4.6	0.615123	h	line
0	4.7	0.612989	h	line
0	4.8	0.610863	h	line
0	4.9	0.608745	h	line
0	5	0.606633	h	line
0	5.1	0.604529	h	line
0	5.2	0.602433	h	line
0	5.3	0.600343	h	line
0	5.4	0.598261	h	line
0	5.5	0.596186	h	line
0	5.6	0.594119	h	line
0	5.7	0.592058	h	line
0	5.8	0.590005	h	line
0	5.9	0.587958	h	line
0	6	0.585919	h	line
0	6.1	0.583887	h	line
0	6.2	0.581862	h	line
0	6.3	0.579844	h	line
0	6.4	0.577833	h	line
0	6.5	0.575829	h	line
0	6.6	0.573832	h	line
0	6.7	0.571842	h	line
0	6.8	0.569858	h	line
0	6.9	0.567882	h	line
0	7	0.565912	h	line
0	7.1	0.56395	h	line
0	7.2	0.561994	h	line
0	7.3	0.560045	h	line
0	7.4	0.558102	h	line
0	7.5	0.556167	h	line
0	7.6	0.554238	h	line
0	7.7	0.552315	h	line
0	7.8	0.5504	h	line
0	7.9	0.548491	h	line
0	8	0.546589	h	line
0	8.1	0.544693	h	line
0	8.2	0.542804	h	line
0	8.3	0.540921	h	line
0	8.4	0.539045	h	line
0	8.5	0.537176	h	line
0	8.6	0.535313	h	line
0	8.7	0.533456	h	line
0	8.8	0.531606	h	line
0	8.9	0.529762	h	line
0	9	0.527925	h	line
0	9.1	0.526094	h	line
0	9.2	0.524269	h	line
0	9.3	0.522451	h	line
0	9.4	0.520639	h	line
0	9.5	0.518833	h	line
0	9.6	0.517034	h	line
0	9.7	0.515241	h	line
0	9.8	0.513454	h	line
0	9.9	0.511673	h	line
0	10	0.509898	h	line
0	10.1	0.50813	h	line
0	10.2	0.506367	h	line
0	10.3	0.504611	h	line
0	10.4	0.502861	h	line
0	10.5	0.501117	h	line
0	10.6	0.499379	h	line
0	10.7	0.497647	h	line
0	10.8	0.495921	h	line
0	10.9	0.494201	h	line
0	11	0.492487	h	line
0	11.1	0.490779	h	line
0	11.2	0.489077	h	line
0	11.3	0.487381	h	line
0	11.4	0.48569	h	line
0	11.5	0.484006	h	line
0	11.6	0.482327	h	line
0	11.7	0.480654	h	line
0	11.8	0.478987	h	line
0	11.9	0.477326	h	line
0	12	0.475671	h	line
0	12.1	0.474021	h	line
0	12.2	0.472377	h	line
0	12.3	0.470739	h	line
0	12.4	0.469106	h	line
0	12.5	0.467479	h	line
0	12.6	0.465858	h	line
0	12.7	0.464242	h	line
0	12.8	0.462632	h	line
0	12.9	0.461027	h	line
0	13	0.459428	h	line
0	13.1	0.457835	h	line
0	13.2	0.456247	h	line
0	13.3	0.454665	h	line
0	13.4	0.453088	h	line
0	13.5	0.451516	h	line
0	13.6	0.44995	h	line
0	13.7	0.44839	h	line
0	13.8	0.446835	h	line
0	13.9	0.445285	h	line
0	14	0.443741	h	line
0	14.1	0.442202	h	line
0	14.2	0.440668	h	line
0	14.3	0.43914	h	line
0	14.4	0.437617	h	line
0	14.5	0.436099	h	line
0	14.6	0.434586	h	line
0	14.7	0.433079	h	line
0	14.8	0.431577	h	line
0	14.9	0.43008	h	line
0	15	0.428589	h	line
0	15.1	0.427102	h	line
0	15.2	0.425621	h	line
0	15.3	0.424145	h	line
0	15.4	0.422674	h	line
0	15.5	0.421208	h	line
0	15.6	0.419747	h	line
0	15.7	0.418291	h	line
0	15.8	0.41684	h	line
0	15.9	0.415395	h	line
0	16	0.413954	h	line
0	16.1	0.412518	h	line
0	16.2	0.411088	h	line
0	16.3	0.409662	h	line
0	16.4	0.408241	h	line
0	16.5	0.406825	h	line
0	16.6	0.405414	h	line
0	16.7	0.404008	h	line
0	16.8	0.402607	h	line
0	16.9	0.401211	h	line
0	17	0.399819	h	line
0	17.1	0.398432	h	line
0	17.2	0.397051	h	line
0	17.3	0.395673	h	line
0	17.4	0.394301	h	line
0	17.5	0.392934	h	line
0	17.6	0.391571	h	line
0	17.7	0.390213	h	line
0	17.8	0.388859	h	line
0	17.9	0.387511	h	line
0	18	0.386167	h	line
0	18.1	0.384827	h	line
0	18.2	0.383493	h	line
0	18.3	0.382163	h	line
0	18.4	0.380837	h	line
0	18.5	0.379516	h	line
0	18.6	0.3782	h	line
0	18.7	0.376889	h	line
0	18.8	0.375581	h	line
0	18.9	0.374279	h	line
0	19	0.372981	h	line
0	19.1	0.371687	h	line
0	19.2	0.370398	h	line
0	19.3	0.369113	h	line
0	19.4	0.367833	h	line
0	19.5	0.366557	h	line
0	19.6	0.365286	h	line
0	19.7	0.364019	h	line
0	19.8	0.362757	h	line
0	19.9	0.361499	h	line
0	20	0.360245	h	line
0	20.1	0.358995	h	line
0	20.2	0.35775	h	line
0	20.3	0.35651	h	line
0	20.4	0.355273	h	line
0	20.5	0.354041	h	line
0	20.6	0.352813	h	line
0	20.7	0.351589	h	line
0	20.8	0.35037	h	line
0	20.9	0.349155	h	line
0	21	0.347944	h	line
0	21.1	0.346737	h	line
0	21.2	0.345535	h	line
0	21.3	0.344336	h	line
0	21.4	0.343142	h	line
0	21.5	0.341952	h	line
0	21.6	0.340766	h	line
0	21.7	0.339584	h	line
0	21.8	0.338406	h	line
0	21.9	0.337233	h	line
0	22	0.336063	h	line
0	22.1	0.334897	h	line
0	22.2	0.333736	h	line
0	22.3	0.332578	h	line
0	22.4	0.331425	h	line
0	22.5	0.330276	h	line
0	22.6	0.32913	h	line
0	22.7	0.327989	h	line
0	22.8	0.326851	h	line
0	22.9	0.325717	h	line
0	23	0.324588	h	line
0	23.1	0.323462	h	line
0	23.2	0.32234	h	line
0	23.3	0.321222	h	line
0	23.4	0.320108	h	line
0	23.5	0.318998	h	line
0	23.6	0.317892	h	line
0	23.7	0.316789	h	line
0	23.8	0.31569	h	line
0	23.9	0.314595	h	line
0	24	0.313504	h	line
0	0	0.278279	m	line
0	0.1	0.277314	m	line
0	0.2	0.276353	m	line
0	0.3	0.275394	m	line
0	0.4	0.274439	m	line
0	0.5	0.273487	m	line
0	0.6	0.272539	m	line
0	0.7	0.271593	m	line
0	0.8	0.270651	m	line
0	0.9	0.269713	m	line
0	1	0.268777	m	line
0	1.1	0.267845	m	line
0	1.2	0.266916	m	line
0	1.3	0.26599	m	line
0	1.4	0.265068	m	line
0	1.5	0.264149	m	line
0	1.6	0.263232	m	line
0	1.7	0.26232	m	line
0	1.8	0.26141	m	line
0	1.9	0.260503	m	line
0	2	0.2596	m	line
0	2.1	0.258699	m	line
0	2.2	0.257802	m	line
0	2.3	0.256908	m	line
0	2.4	0.256017	m	line
0	2.5	0.255129	m	line
0	2.6	0.254244	m	line
0	2.7	0.253362	m	line
0	2.8	0.252484	m	line
0	2.9	0.251608	m	line
0	3	0.250735	m	line
0	3.1	0.249866	m	line
0	3.2	0.248999	m	line
0	3.3	0.248135	m	line
0	3.4	0.247275	m	line
0	3.5	0.246417	m	line
0	3.6	0.245563	m	line
0	3.7	0.244711	m	line
0	3.8	0.243862	m	line
0	3.9	0.243016	m	line
0	4	0.242174	m	line
0	4.1	0.241334	m	line
0	4.2	0.240497	m	line
0	4.3	0.239663	m	line
0	4.4	0.238831	m	line
0	4.5	0.238003	m	line
0	4.6	0.237178	m	line
0	4.7	0.236355	m	line
0	4.8	0.235535	m	line
0	4.9	0.234718	m	line
0	5	0.233904	m	line
0	5.1	0.233093	m	line
0	5.2	0.232285	m	line
0	5.3	0.231479	m	line
0	5.4	0.230676	m	line
0	5.5	0.229876	m	line
0	5.6	0.229079	m	line
0	5.7	0.228284	m	line
0	5.8	0.227493	m	line
0	5.9	0.226704	m	line
0	6	0.225917	m	line
0	6.1	0.225134	m	line
0	6.2	0.224353	m	line
0	6.3	0.223575	m	line
0	6.4	0.2228	m	line
0	6.5	0.222027	m	line
0	6.6	0.221257	m	line
0	6.7	0.220489	m	line
0	6.8	0.219725	m	line
0	6.9	0.218963	m	line
0	7	0.218203	m	line
0	7.1	0.217446	m	line
0	7.2	0.216692	m	line
0	7.3	0.215941	m	line
0	7.4	0.215192	m	line
0	7.5	0.214445	m	line
0	7.6	0.213702	m	line
0	7.7	0.212961	m	line
0	7.8	0.212222	m	line
0	7.9	0.211486	m	line
0	8	0.210752	m	line
0	8.1	0.210022	m	line
0	8.2	0.209293	m	line
0	8.3	0.208567	m	line
0	8.4	0.207844	m	line
0	8.5	0.207123	m	line
0	8.6	0.206405	m	line
0	8.7	0.205689	m	line
0	8.8	0.204975	m	line
0	8.9	0.204265	m	line
0	9	0.203556	m	line
0	9.1	0.20285	m	line
0	9.2	0.202147	m	line
0	9.3	0.201445	m	line
0	9.4	0.200747	m	line
0	9.5	0.200051	m	line
0	9.6	0.199357	m	line
0	9.7	0.198665	m	line
0	9.8	0.197976	m	line
0	9.9	0.19729	m	line
0	10	0.196605	m	line
0	10.1	0.195924	m	line
0	10.2	0.195244	m	line
0	10.3	0.194567	m	line
0	10.4	0.193892	m	line
0	10.5	0.19322	m	line
0	10.6	0.192549	m	line
0	10.7	0.191882	m	line
0	10.8	0.191216	m	line
0	10.9	0.190553	m	line
0	11	0.189892	m	line
0	11.1	0.189234	m	line
0	11.2	0.188577	m	line
0	11.3	0.187923	m	line
0	11.4	0.187271	m	line
0	11.5	0.186622	m	line
0	11.6	0.185975	m	line
0	11.7	0.18533	m	line
0	11.8	0.184687	m	line
0	11.9	0.184046	m	line
0	12	0.183408	m	line
0	12.1	0.182772	m	line
0	12.2	0.182138	m	line
0	12.3	0.181506	m	line
0	12.4	0.180877	m	line
0	12.5	0.18025	m	line
0	12.6	0.179624	m	line
0	12.7	0.179001	m	line
0	12.8	0.178381	m	line
0	12.9	0.177762	m	line
0	13	0.177145	m	line
0	13.1	0.176531	m	line
0	13.2	0.175919	m	line
0	13.3	0.175309	m	line
0	13.4	0.174701	m	line
0	13.5	0.174095	m	line
0	13.6	0.173491	m	line
0	13.7	0.172889	m	line
0	13.8	0.17229	m	line
0	13.9	0.171692	m	line
0	14	0.171097	m	line
0	14.1	0.170503	m	line
0	14.2	0.169912	m	line
0	14.3	0.169323	m	line
0	14.4	0.168735	m	line
0	14.5	0.16815	m	line
0	14.6	0.167567	m	line
0	14.7	0.166986	m	line
0	14.8	0.166407	m	line
0	14.9	0.165829	m	line
0	15	0.165254	m	line
0	15.1	0.164681	m	line
0	15.2	0.16411	m	line
0	15.3	0.163541	m	line
0	15.4	0.162974	m	line
0	15.5	0.162408	m	line
0	15.6	0.161845	m	line
0	15.7	0.161284	m	line
0	15.8	0.160724	m	line
0	15.9	0.160167	m	line
0	16	0.159611	m	line
0	16.1	0.159058	m	line
0	16.2	0.158506	m	line
0	16.3	0.157957	m	line
0	16.4	0.157409	m	line
0	16.5	0.156863	m	line
0	16.6	0.156319	m	line
0	16.7	0.155777	m	line
0	16.8	0.155236	m	line
0	16.9	0.154698	m	line
0	17	0.154161	m	line
0	17.1	0.153627	m	line
0	17.2	0.153094	m	line
0	17.3	0.152563	m	line
0	17.4	0.152034	m	line
0	17.5	0.151507	m	line
0	17.6	0.150981	m	line
0	17.7	0.150457	m	line
0	17.8	0.149936	m	line
0	17.9	0.149416	m	line
0	18	0.148897	m	line
0	18.1	0.148381	m	line
0	18.2	0.147866	m	line
0	18.3	0.147353	m	line
0	18.4	0.146842	m	line
0	18.5	0.146333	m	line
0	18.6	0.145826	m	line
0	18.7	0.14532	m	line
0	18.8	0.144816	m	line
0	18.9	0.144314	m	line
0	19	0.143813	m	line
0	19.1	0.143314	m	line
0	19.2	0.142817	m	line
0	19.3	0.142322	m	line
0	19.4	0.141828	m	line
0	19.5	0.141336	m	line
0	19.6	0.140846	m	line
0	19.7	0.140358	m	line
0	19.8	0.139871	m	line
0	19.9	0.139386	m	line
0	20	0.138902	m	line
0	20.1	0.138421	m	line
0	20.2	0.137941	m	line
0	20.3	0.137462	m	line
0	20.4	0.136985	m	line
0	20.5	0.13651	m	line
0	20.6	0.136037	m	line
0	20.7	0.135565	m	line
0	20.8	0.135095	m	line
0	20.9	0.134626	m	line
0	21	0.134159	m	line
0	21.1	0.133694	m	line
0	21.2	0.13323	m	line
0	21.3	0.132768	m	line
0	21.4	0.132308	m	line
0	21.5	0.131849	m	line
0	21.6	0.131392	m	line
0	21.7	0.130936	m	line
0	21.8	0.130482	m	line
0	21.9	0.130029	m	line
0	22	0.129578	m	line
0	22.1	0.129129	m	line
0	22.2	0.128681	m	line
0	22.3	0.128235	m	line
0	22.4	0.12779	m	line
0	22.5	0.127347	m	line
0	22.6	0.126905	m	line
0	22.7	0.126465	m	line
0	22.8	0.126027	m	line
0	22.9	0.125589	m	line
0	23	0.125154	m	line
0	23.1	0.12472	m	line
0	23.2	0.124287	m	line
0	23.3	0.123856	m	line
0	23.4	0.123427	m	line
0	23.5	0.122999	m	line
0	23.6	0.122572	m	line
0	23.7	0.122147	m	line
0	23.8	0.121723	m	line
0	23.9	0.121301	m	line
0	24	0.12088	m	line
0	0	0	l	line
0	0.1	0.00346824	l	line
0	0.2	0.00692446	l	line
0	0.3	0.0103687	l	line
0	0.4	0.013801	l	line
0	0.5	0.0172213	l	line
0	0.6	0.0206299	l	line
0	0.7	0.0240265	l	line
0	0.8	0.0274115	l	line
0	0.9	0.0307846	l	line
0	1	0.0341461	l	line
0	1.1	0.0374959	l	line
0	1.2	0.0408341	l	line
0	1.3	0.0441607	l	line
0	1.4	0.0474758	l	line
0	1.5	0.0507794	l	line
0	1.6	0.0540715	l	line
0	1.7	0.0573522	l	line
0	1.8	0.0606216	l	line
0	1.9	0.0638796	l	line
0	2	0.0671263	l	line
0	2.1	0.0703617	l	line
0	2.2	0.0735859	l	line
0	2.3	0.0767989	l	line
0	2.4	0.0800008	l	line
0	2.5	0.0831916	l	line
0	2.6	0.0863713	l	line
0	2.7	0.08954	l	line
0	2.8	0.0926977	l	line
0	2.9	0.0958444	l	line
0	3	0.0989803	l	line
0	3.1	0.102105	l	line
0	3.2	0.105219	l	line
0	3.3	0.108323	l	line
0	3.4	0.111415	l	line
0	3.5	0.114497	l	line
0	3.6	0.117568	l	line
0	3.7	0.120629	l	line
0	3.8	0.123679	l	line
0	3.9	0.126718	l	line
0	4	0.129747	l	line
0	4.1	0.132765	l	line
0	4.2	0.135773	l	line
0	4.3	0.13877	l	line
0	4.4	0.141757	l	line
0	4.5	0.144733	l	line
0	4.6	0.1477	l	line
0	4.7	0.150656	l	line
0	4.8	0.153601	l	line
0	4.9	0.156537	l	line
0	5	0.159462	l	line
0	5.1	0.162378	l	line
0	5.2	0.165283	l	line
0	5.3	0.168178	l	line
0	5.4	0.171063	l	line
0	5.5	0.173938	l	line
0	5.6	0.176803	l	line
0	5.7	0.179658	l	line
0	5.8	0.182503	l	line
0	5.9	0.185338	l	line
0	6	0.188163	l	line
0	6.1	0.190979	l	line
0	6.2	0.193785	l	line
0	6.3	0.196581	l	line
0	6.4	0.199368	l	line
0	6.5	0.202144	l	line
0	6.6	0.204911	l	line
0	6.7	0.207669	l	line
0	6.8	0.210417	l	line
0	6.9	0.213156	l	line
0	7	0.215884	l	line
0	7.1	0.218604	l	line
0	7.2	0.221314	l	line
0	7.3	0.224015	l	line
0	7.4	0.226706	l	line
0	7.5	0.229388	l	line
0	7.6	0.232061	l	line
0	7.7	0.234724	l	line
0	7.8	0.237378	l	line
0	7.9	0.240023	l	line
0	8	0.242659	l	line
0	8.1	0.245286	l	line
0	8.2	0.247903	l	line
0	8.3	0.250512	l	line
0	8.4	0.253111	l	line
0	8.5	0.255701	l	line
0	8.6	0.258283	l	line
0	8.7	0.260855	l	line
0	8.8	0.263419	l	line
0	8.9	0.265973	l	line
0	9	0.268519	l	line
0	9.1	0.271056	l	line
0	9.2	0.273584	l	line
0	9.3	0.276104	l	line
0	9.4	0.278614	l	line
0	9.5	0.281116	l	line
0	9.6	0.28361	l	line
0	9.7	0.286094	l	line
0	9.8	0.28857	l	line
0	9.9	0.291038	l	line
0	10	0.293496	l	line
0	10.1	0.295947	l	line
0	10.2	0.298389	l	line
0	10.3	0.300822	l	line
0	10.4	0.303247	l	line
0	10.5	0.305663	l	line
0	10.6	0.308071	l	line
0	10.7	0.310471	l	line
0	10.8	0.312863	l	line
0	10.9	0.315246	l	line
0	11	0.317621	l	line
0	11.1	0.319987	l	line
0	11.2	0.322346	l	line
0	11.3	0.324696	l	line
0	11.4	0.327038	l	line
0	11.5	0.329372	l	line
0	11.6	0.331698	l	line
0	11.7	0.334016	l	line
0	11.8	0.336326	l	line
0	11.9	0.338628	l	line
0	12	0.340921	l	line
0	12.1	0.343207	l	line
0	12.2	0.345485	l	line
0	12.3	0.347755	l	line
0	12.4	0.350017	l	line
0	12.5	0.352272	l	line
0	12.6	0.354518	l	line
0	12.7	0.356757	l	line
0	12.8	0.358988	l	line
0	12.9	0.361211	l	line
0	13	0.363426	l	line
0	13.1	0.365634	l	line
0	13.2	0.367834	l	line
0	13.3	0.370027	l	line
0	13.4	0.372212	l	line
0	13.5	0.374389	l	line
0	13.6	0.376559	l	line
0	13.7	0.378721	l	line
0	13.8	0.380876	l	line
0	13.9	0.383023	l	line
0	14	0.385163	l	line
0	14.1	0.387295	l	line
0	14.2	0.38942	l	line
0	14.3	0.391538	l	line
0	14.4	0.393648	l	line
0	14.5	0.395751	l	line
0	14.6	0.397847	l	line
0	14.7	0.399935	l	line
0	14.8	0.402016	l	line
0	14.9	0.40409	l	line
0	15	0.406157	l	line
0	15.1	0.408217	l	line
0	15.2	0.410269	l	line
0	15.3	0.412315	l	line
0	15.4	0.414353	l	line
0	15.5	0.416384	l	line
0	15.6	0.418408	l	line
0	15.7	0.420425	l	line
0	15.8	0.422435	l	line
0	15.9	0.424438	l	line
0	16	0.426435	l	line
0	16.1	0.428424	l	line
0	16.2	0.430406	l	line
0	16.3	0.432382	l	line
0	16.4	0.43435	l	line
0	16.5	0.436312	l	line
0	16.6	0.438267	l	line
0	16.7	0.440215	l	line
0	16.8	0.442157	l	line
0	16.9	0.444092	l	line
0	17	0.44602	l	line
0	17.1	0.447941	l	line
0	17.2	0.449856	l	line
0	17.3	0.451764	l	line
0	17.4	0.453665	l	line
0	17.5	0.45556	l	line
0	17.6	0.457448	l	line
0	17.7	0.45933	l	line
0	17.8	0.461205	l	line
0	17.9	0.463074	l	line
0	18	0.464936	l	line
0	18.1	0.466792	l	line
0	18.2	0.468641	l	line
0	18.3	0.470484	l	line
0	18.4	0.47232	l	line
0	18.5	0.47415	l	line
0	18.6	0.475974	l	line
0	18.7	0.477792	l	line
0	18.8	0.479603	l	line
0	18.9	0.481408	l	line
0	19	0.483206	l	line
0	19.1	0.484999	l	line
0	19.2	0.486785	l	line
0	19.3	0.488565	l	line
0	19.4	0.490338	l	line
0	19.5	0.492106	l	line
0	19.6	0.493868	l	line
0	19.7	0.495623	l	line
0	19.8	0.497372	l	line
0	19.9	0.499116	l	line
0	20	0.500853	l	line
0	20.1	0.502584	l	line
0	20.2	0.504309	l	line
0	20.3	0.506028	l	line
0	20.4	0.507741	l	line
0	20.5	0.509449	l	line
0	20.6	0.51115	l	line
0	20.7	0.512845	l	line
0	20.8	0.514535	l	line
0	20.9	0.516219	l	line
0	21	0.517897	l	line
0	21.1	0.519569	l	line
0	21.2	0.521235	l	line
0	21.3	0.522895	l	line
0	21.4	0.52455	l	line
0	21.5	0.526199	l	line
0	21.6	0.527842	l	line
0	21.7	0.52948	l	line
0	21.8	0.531112	l	line
0	21.9	0.532738	l	line
0	22	0.534359	l	line
0	22.1	0.535974	l	line
0	22.2	0.537583	l	line
0	22.3	0.539187	l	line
0	22.4	0.540785	l	line
0	22.5	0.542378	l	line
0	22.6	0.543965	l	line
0	22.7	0.545546	l	line
0	22.8	0.547122	l	line
0	22.9	0.548693	l	line
0	23	0.550258	l	line
0	23.1	0.551818	l	line
0	23.2	0.553373	l	line
0	23.3	0.554922	l	line
0	23.4	0.556465	l	line
0	23.5	0.558004	l	line
0	23.6	0.559537	l	line
0	23.7	0.561064	l	line
0	23.8	0.562587	l	line
0	23.9	0.564104	l	line
0	24	0.565615	l	line
1	0	0.703223	h	line
1	0.1	0.700632	h	line
1	0.2	0.698051	h	line
1	0.3	0.69548	h	line
1	0.4	0.692918	h	line
1	0.5	0.690365	h	line
1	0.6	0.687822	h	line
1	0.7	0.685288	h	line
1	0.8	0.682763	h	line
1	0.9	0.680248	h	line
1	1	0.677742	h	line
1	1.1	0.675246	h	line
1	1.2	0.672758	h	line
1	1.3	0.67028	h	line
1	1.4	0.667811	h	line
1	1.5	0.66535	h	line
1	1.6	0.662899	h	line
1	1.7	0.660457	h	line
1	1.8	0.658024	h	line
1	1.9	0.6556	h	line
1	2	0.653185	h	line
1	2.1	0.650779	h	line
1	2.2	0.648382	h	line
1	2.3	0.645993	h	line
1	2.4	0.643613	h	line
1	2.5	0.641242	h	line
1	2.6	0.63888	h	line
1	2.7	0.636527	h	line
1	2.8	0.634182	h	line
1	2.9	0.631846	h	line
1	3	0.629518	h	line
1	3.1	0.627199	h	line
1	3.2	0.624888	h	line
1	3.3	0.622586	h	line
1	3.4	0.620293	h	line
1	3.5	0.618008	h	line
1	3.6	0.615731	h	line
1	3.7	0.613463	h	line
1	3.8	0.611203	h	line
1	3.9	0.608951	h	line
1	4	0.606708	h	line
1	4.1	0.604473	h	line
1	4.2	0.602246	h	line
1	4.3	0.600028	h	line
1	4.4	0.597817	h	line
1	4.5	0.595615	h	line
1	4.6	0.593421	h	line
1	4.7	0.591235	h	line
1	4.8	0.589057	h	line
1	4.9	0.586887	h	line
1	5	0.584725	h	line
1	5.1	0.582571	h	line
1	5.2	0.580425	h	line
1	5.3	0.578287	h	line
1	5.4	0.576156	h	line
1	5.5	0.574034	h	line
1	5.6	0.571919	h	line
1	5.7	0.569812	h	line
1	5.8	0.567713	h	line
1	5.9	0.565622	h	line
1	6	0.563538	h	line
1	6.1	0.561462	h	line
1	6.2	0.559394	h	line
1	6.3	0.557333	h	line
1	6.4	0.55528	h	line
1	6.5	0.553234	h	line
1	6.6	0.551196	h	line
1	6.7	0.549166	h	line
1	6.8	0.547143	h	line
1	6.9	0.545127	h	line
1	7	0.543119	h	line
1	7.1	0.541118	h	line
1	7.2	0.539125	h	line
1	7.3	0.537139	h	line
1	7.4	0.53516	h	line
1	7.5	0.533189	h	line
1	7.6	0.531225	h	line
1	7.7	0.529268	h	line
1	7.8	0.527318	h	line
1	7.9	0.525375	h	line
1	8	0.52344	h	line
1	8.1	0.521512	h	line
1	8.2	0.51959	h	line
1	8.3	0.517676	h	line
1	8.4	0.515769	h	line
1	8.5	0.513869	h	line
1	8.6	0.511976	h	line
1	8.7	0.51009	h	line
1	8.8	0.508211	h	line
1	8.9	0.506339	h	line
1	9	0.504474	h	line
1	9.1	0.502615	h	line
1	9.2	0.500764	h	line
1	9.3	0.498919	h	line
1	9.4	0.497081	h	line
1	9.5	0.49525	h	line
1	9.6	0.493426	h	line
1	9.7	0.491608	h	line
1	9.8	0.489797	h	line
1	9.9	0.487993	h	line
1	10	0.486195	h	line
1	10.1	0.484404	h	line
1	10.2	0.482619	h	line
1	10.3	0.480841	h	line
1	10.4	0.47907	h	line
1	10.5	0.477305	h	line
1	10.6	0.475547	h	line
1	10.7	0.473795	h	line
1	10.8	0.47205	h	line
1	10.9	0.470311	h	line
1	11	0.468578	h	line
1	11.1	0.466852	h	line
1	11.2	0.465132	h	line
1	11.3	0.463419	h	line
1	11.4	0.461712	h	line
1	11.5	0.460011	h	line
1	11.6	0.458316	h	line
1	11.7	0.456628	h	line
1	11.8	0.454946	h	line
1	11.9	0.45327	h	line
1	12	0.4516	h	line
1	12.1	0.449936	h	line
1	12.2	0.448279	h	line
1	12.3	0.446627	h	line
1	12.4	0.444982	h	line
1	12.5	0.443343	h	line
1	12.6	0.44171	h	line
1	12.7	0.440082	h	line
1	12.8	0.438461	h	line
1	12.9	0.436846	h	line
1	13	0.435237	h	line
1	13.1	0.433633	h	line
1	13.2	0.432036	h	line
1	13.3	0.430444	h	line
1	13.4	0.428859	h	line
1	13.5	0.427279	h	line
1	13.6	0.425705	h	line
1	13.7	0.424137	h	line
1	13.8	0.422574	h	line
1	13.9	0.421018	h	line
1	14	0.419467	h	line
1	14.1	0.417921	h	line
1	14.2	0.416382	h	line
1	14.3	0.414848	h	line
1	14.4	0.41332	h	line
1	14.5	0.411797	h	line
1	14.6	0.41028	h	line
1	14.7	0.408769	h	line
1	14.8	0.407263	h	line
1	14.9	0.405763	h	line
1	15	0.404268	h	line
1	15.1	0.402779	h	line
1	15.2	0.401295	h	line
1	15.3	0.399816	h	line
1	15.4	0.398344	h	line
1	15.5	0.396876	h	line
1	15.6	0.395414	h	line
1	15.7	0.393957	h	line
1	15.8	0.392506	h	line
1	15.9	0.39106	h	line
1	16	0.38962	h	line
1	16.1	0.388184	h	line
1	16.2	0.386754	h	line
1	16.3	0.38533	h	line
1	16.4	0.38391	h	line
1	16.5	0.382496	h	line
1	16.6	0.381087	h	line
1	16.7	0.379683	h	line
1	16.8	0.378284	h	line
1	16.9	0.376891	h	line
1	17	0.375502	h	line
1	17.1	0.374119	h	line
1	17.2	0.372741	h	line
1	17.3	0.371368	h	line
1	17.4	0.37	h	line
1	17.5	0.368637	h	line
1	17.6	0.367279	h	line
1	17.7	0.365926	h	line
1	17.8	0.364578	h	line
1	17.9	0.363235	h	line
1	18	0.361896	h	line
1	18.1	0.360563	h	line
1	18.2	0.359235	h	line
1	18.3	0.357912	h	line
1	18.4	0.356593	h	line
1	18.5	0.35528	h	line
1	18.6	0.353971	h	line
1	18.7	0.352667	h	line
1	18.8	0.351368	h	line
1	18.9	0.350073	h	line
1	19	0.348784	h	line
1	19.1	0.347499	h	line
1	19.2	0.346219	h	line
1	19.3	0.344943	h	line
1	19.4	0.343673	h	line
1	19.5	0.342406	h	line
1	19.6	0.341145	h	line
1	19.7	0.339888	h	line
1	19.8	0.338636	h	line
1	19.9	0.337389	h	line
1	20	0.336146	h	line
1	20.1	0.334908	h	line
1	20.2	0.333674	h	line
1	20.3	0.332445	h	line
1	20.4	0.33122	h	line
1	20.5	0.33	h	line
1	20.6	0.328784	h	line
1	20.7	0.327573	h	line
1	20.8	0.326366	h	line
1	20.9	0.325164	h	line
1	21	0.323966	h	line
1	21.1	0.322773	h	line
1	21.2	0.321584	h	line
1	21.3	0.320399	h	line
1	21.4	0.319219	h	line
1	21.5	0.318043	h	line
1	21.6	0.316871	h	line
1	21.7	0.315704	h	line
1	21.8	0.314541	h	line
1	21.9	0.313382	h	line
1	22	0.312228	h	line
1	22.1	0.311077	h	line
1	22.2	0.309931	h	line
1	22.3	0.30879	h	line
1	22.4	0.307652	h	line
1	22.5	0.306519	h	line
1	22.6	0.30539	h	line
1	22.7	0.304265	h	line
1	22.8	0.303144	h	line
1	22.9	0.302027	h	line
1	23	0.300914	h	line
1	23.1	0.299806	h	line
1	23.2	0.298702	h	line
1	23.3	0.297601	h	line
1	23.4	0.296505	h	line
1	23.5	0.295413	h	line
1	23.6	0.294324	h	line
1	23.7	0.29324	h	line
1	23.8	0.29216	h	line
1	23.9	0.291084	h	line
1	24	0.290011	h	line
1	0	0.296777	m	line
1	0.1	0.295684	m	line
1	0.2	0.294595	m	line
1	0.3	0.29351	m	line
1	0.4	0.292428	m	line
1	0.5	0.291351	m	line
1	0.6	0.290278	m	line
1	0.7	0.289208	m	line
1	0.8	0.288143	m	line
1	0.9	0.287082	m	line
1	1	0.286024	m	line
1	1.1	0.28497	m	line
1	1.2	0.283921	m	line
1	1.3	0.282875	m	line
1	1.4	0.281833	m	line
1	1.5	0.280794	m	line
1	1.6	0.27976	m	line
1	1.7	0.278729	m	line
1	1.8	0.277703	m	line
1	1.9	0.27668	m	line
1	2	0.27566	m	line
1	2.1	0.274645	m	line
1	2.2	0.273633	m	line
1	2.3	0.272625	m	line
1	2.4	0.271621	m	line
1	2.5	0.27062	m	line
1	2.6	0.269623	m	line
1	2.7	0.26863	m	line
1	2.8	0.26764	m	line
1	2.9	0.266654	m	line
1	3	0.265672	m	line
1	3.1	0.264693	m	line
1	3.2	0.263718	m	line
1	3.3	0.262747	m	line
1	3.4	0.261779	m	line
1	3.5	0.260815	m	line
1	3.6	0.259854	m	line
1	3.7	0.258897	m	line
1	3.8	0.257943	m	line
1	3.9	0.256993	m	line
1	4	0.256046	m	line
1	4.1	0.255103	m	line
1	4.2	0.254163	m	line
1	4.3	0.253227	m	line
1	4.4	0.252294	m	line
1	4.5	0.251364	m	line
1	4.6	0.250438	m	line
1	4.7	0.249516	m	line
1	4.8	0.248597	m	line
1	4.9	0.247681	m	line
1	5	0.246768	m	line
1	5.1	0.245859	m	line
1	5.2	0.244954	m	line
1	5.3	0.244051	m	line
1	5.4	0.243152	m	line
1	5.5	0.242256	m	line
1	5.6	0.241364	m	line
1	5.7	0.240475	m	line
1	5.8	0.239589	m	line
1	5.9	0.238706	m	line
1	6	0.237827	m	line
1	6.1	0.236951	m	line
1	6.2	0.236078	m	line
1	6.3	0.235208	m	line
1	6.4	0.234342	m	line
1	6.5	0.233479	m	line
1	6.6	0.232619	m	line
1	6.7	0.231762	m	line
1	6.8	0.230908	m	line
1	6.9	0.230057	m	line
1	7	0.22921	m	line
1	7.1	0.228365	m	line
1	7.2	0.227524	m	line
1	7.3	0.226686	m	line
1	7.4	0.225851	m	line
1	7.5	0.225019	m	line
1	7.6	0.22419	m	line
1	7.7	0.223364	m	line
1	7.8	0.222541	m	line
1	7.9	0.221721	m	line
1	8	0.220905	m	line
1	8.1	0.220091	m	line
1	8.2	0.21928	m	line
1	8.3	0.218472	m	line
1	8.4	0.217667	m	line
1	8.5	0.216866	m	line
1	8.6	0.216067	m	line
1	8.7	0.215271	m	line
1	8.8	0.214478	m	line
1	8.9	0.213688	m	line
1	9	0.2129	m	line
1	9.1	0.212116	m	line
1	9.2	0.211335	m	line
1	9.3	0.210556	m	line
1	9.4	0.209781	m	line
1	9.5	0.209008	m	line
1	9.6	0.208238	m	line
1	9.7	0.207471	m	line
1	9.8	0.206706	m	line
1	9.9	0.205945	m	line
1	10	0.205186	m	line
1	10.1	0.20443	m	line
1	10.2	0.203677	m	line
1	10.3	0.202927	m	line
1	10.4	0.202179	m	line
1	10.5	0.201435	m	line
1	10.6	0.200693	m	line
1	10.7	0.199953	m	line
1	10.8	0.199217	m	line
1	10.9	0.198483	m	line
1	11	0.197752	m	line
1	11.1	0.197023	m	line
1	11.2	0.196297	m	line
1	11.3	0.195574	m	line
1	11.4	0.194854	m	line
1	11.5	0.194136	m	line
1	11.6	0.193421	m	line
1	11.7	0.192708	m	line
1	11.8	0.191998	m	line
1	11.9	0.191291	m	line
1	12	0.190586	m	line
1	12.1	0.189884	m	line
1	12.2	0.189185	m	line
1	12.3	0.188488	m	line
1	12.4	0.187793	m	line
1	12.5	0.187102	m	line
1	12.6	0.186412	m	line
1	12.7	0.185726	m	line
1	12.8	0.185042	m	line
1	12.9	0.18436	m	line
1	13	0.183681	m	line
1	13.1	0.183004	m	line
1	13.2	0.18233	m	line
1	13.3	0.181658	m	line
1	13.4	0.180989	m	line
1	13.5	0.180322	m	line
1	13.6	0.179658	m	line
1	13.7	0.178996	m	line
1	13.8	0.178337	m	line
1	13.9	0.17768	m	line
1	14	0.177025	m	line
1	14.1	0.176373	m	line
1	14.2	0.175723	m	line
1	14.3	0.175076	m	line
1	14.4	0.174431	m	line
1	14.5	0.173789	m	line
1	14.6	0.173148	m	line
1	14.7	0.17251	m	line
1	14.8	0.171875	m	line
1	14.9	0.171242	m	line
1	15	0.170611	m	line
1	15.1	0.169983	m	line
1	15.2	0.169356	m	line
1	15.3	0.168732	m	line
1	15.4	0.168111	m	line
1	15.5	0.167492	m	line
1	15.6	0.166875	m	line
1	15.7	0.16626	m	line
1	15.8	0.165647	m	line
1	15.9	0.165037	m	line
1	16	0.164429	m	line
1	16.1	0.163823	m	line
1	16.2	0.16322	m	line
1	16.3	0.162619	m	line
1	16.4	0.16202	m	line
1	16.5	0.161423	m	line
1	16.6	0.160828	m	line
1	16.7	0.160236	m	line
1	16.8	0.159645	m	line
1	16.9	0.159057	m	line
1	17	0.158471	m	line
1	17.1	0.157887	m	line
1	17.2	0.157306	m	line
1	17.3	0.156726	m	line
1	17.4	0.156149	m	line
1	17.5	0.155574	m	line
1	17.6	0.155001	m	line
1	17.7	0.15443	m	line
1	17.8	0.153861	m	line
1	17.9	0.153294	m	line
1	18	0.152729	m	line
1	18.1	0.152167	m	line
1	18.2	0.151606	m	line
1	18.3	0.151048	m	line
1	18.4	0.150491	m	line
1	18.5	0.149937	m	line
1	18.6	0.149384	m	line
1	18.7	0.148834	m	line
1	18.8	0.148286	m	line
1	18.9	0.14774	m	line
1	19	0.147195	m	line
1	19.1	0.146653	m	line
1	19.2	0.146113	m	line
1	19.3	0.145575	m	line
1	19.4	0.145038	m	line
1	19.5	0.144504	m	line
1	19.6	0.143972	m	line
1	19.7	0.143441	m	line
1	19.8	0.142913	m	line
1	19.9	0.142386	m	line
1	20	0.141862	m	line
1	20.1	0.141339	m	line
1	20.2	0.140819	m	line
1	20.3	0.1403	m	line
1	20.4	0.139783	m	line
1	20.5	0.139268	m	line
1	20.6	0.138755	m	line
1	20.7	0.138244	m	line
1	20.8	0.137735	m	line
1	20.9	0.137227	m	line
1	21	0.136722	m	line
1	21.1	0.136218	m	line
1	21.2	0.135716	m	line
1	21.3	0.135216	m	line
1	21.4	0.134718	m	line
1	21.5	0.134222	m	line
1	21.6	0.133727	m	line
1	21.7	0.133235	m	line
1	21.8	0.132744	m	line
1	21.9	0.132255	m	line
1	22	0.131768	m	line
1	22.1	0.131282	m	line
1	22.2	0.130799	m	line
1	22.3	0.130317	m	line
1	22.4	0.129837	m	line
1	22.5	0.129359	m	line
1	22.6	0.128882	m	line
1	22.7	0.128407	m	line
1	22.8	0.127934	m	line
1	22.9	0.127463	m	line
1	23	0.126993	m	line
1	23.1	0.126526	m	line
1	23.2	0.126059	m	line
1	23.3	0.125595	m	line
1	23.4	0.125132	m	line
1	23.5	0.124671	m	line
1	23.6	0.124212	m	line
1	23.7	0.123755	m	line
1	23.8	0.123299	m	line
1	23.9	0.122844	m	line
1	24	0.122392	m	line
1	0	0	l	line
1	0.1	0.00368384	l	line
1	0.2	0.00735411	l	line
1	0.3	0.0110109	l	line
1	0.4	0.0146541	l	line
1	0.5	0.018284	l	line
1	0.6	0.0219005	l	line
1	0.7	0.0255036	l	line
1	0.8	0.0290935	l	line
1	0.9	0.0326702	l	line
1	1	0.0362337	l	line
1	1.1	0.039784	l	line
1	1.2	0.0433213	l	line
1	1.3	0.0468456	l	line
1	1.4	0.0503568	l	line
1	1.5	0.0538552	l	line
1	1.6	0.0573406	l	line
1	1.7	0.0608132	l	line
1	1.8	0.064273	l	line
1	1.9	0.0677201	l	line
1	2	0.0711545	l	line
1	2.1	0.0745762	l	line
1	2.2	0.0779853	l	line
1	2.3	0.0813818	l	line
1	2.4	0.0847659	l	line
1	2.5	0.0881375	l	line
1	2.6	0.0914966	l	line
1	2.7	0.0948434	l	line
1	2.8	0.0981778	l	line
1	2.9	0.1015	l	line
1	3	0.10481	l	line
1	3.1	0.108108	l	line
1	3.2	0.111393	l	line
1	3.3	0.114667	l	line
1	3.4	0.117928	l	line
1	3.5	0.121178	l	line
1	3.6	0.124415	l	line
1	3.7	0.127641	l	line
1	3.8	0.130854	l	line
1	3.9	0.134056	l	line
1	4	0.137246	l	line
1	4.1	0.140424	l	line
1	4.2	0.143591	l	line
1	4.3	0.146746	l	line
1	4.4	0.149889	l	line
1	4.5	0.153021	l	line
1	4.6	0.156141	l	line
1	4.7	0.159249	l	line
1	4.8	0.162347	l	line
1	4.9	0.165432	l	line
1	5	0.168507	l	line
1	5.1	0.17157	l	line
1	5.2	0.174622	l	line
1	5.3	0.177662	l	line
1	5.4	0.180692	l	line
1	5.5	0.18371	l	line
1	5.6	0.186717	l	line
1	5.7	0.189713	l	line
1	5.8	0.192698	l	line
1	5.9	0.195672	l	line
1	6	0.198635	l	line
1	6.1	0.201587	l	line
1	6.2	0.204528	l	line
1	6.3	0.207458	l	line
1	6.4	0.210378	l	line
1	6.5	0.213287	l	line
1	6.6	0.216185	l	line
1	6.7	0.219072	l	line
1	6.8	0.221949	l	line
1	6.9	0.224815	l	line
1	7	0.227671	l	line
1	7.1	0.230516	l	line
1	7.2	0.233351	l	line
1	7.3	0.236175	l	line
1	7.4	0.238989	l	line
1	7.5	0.241792	l	line
1	7.6	0.244586	l	line
1	7.7	0.247368	l	line
1	7.8	0.250141	l	line
1	7.9	0.252903	l	line
1	8	0.255655	l	line
1	8.1	0.258398	l	line
1	8.2	0.261129	l	line
1	8.3	0.263851	l	line
1	8.4	0.266563	l	line
1	8.5	0.269265	l	line
1	8.6	0.271957	l	line
1	8.7	0.274639	l	line
1	8.8	0.277311	l	line
1	8.9	0.279973	l	line
1	9	0.282626	l	line
1	9.1	0.285268	l	line
1	9.2	0.287901	l	line
1	9.3	0.290525	l	line
1	9.4	0.293138	l	line
1	9.5	0.295742	l	line
1	9.6	0.298337	l	line
1	9.7	0.300921	l	line
1	9.8	0.303497	l	line
1	9.9	0.306063	l	line
1	10	0.308619	l	line
1	10.1	0.311166	l	line
1	10.2	0.313703	l	line
1	10.3	0.316232	l	line
1	10.4	0.31875	l	line
1	10.5	0.32126	l	line
1	10.6	0.32376	l	line
1	10.7	0.326252	l	line
1	10.8	0.328734	l	line
1	10.9	0.331206	l	line
1	11	0.33367	l	line
1	11.1	0.336125	l	line
1	11.2	0.33857	l	line
1	11.3	0.341007	l	line
1	11.4	0.343435	l	line
1	11.5	0.345853	l	line
1	11.6	0.348263	l	line
1	11.7	0.350664	l	line
1	11.8	0.353056	l	line
1	11.9	0.355439	l	line
1	12	0.357814	l	line
1	12.1	0.360179	l	line
1	12.2	0.362536	l	line
1	12.3	0.364885	l	line
1	12.4	0.367224	l	line
1	12.5	0.369555	l	line
1	12.6	0.371878	l	line
1	12.7	0.374192	l	line
1	12.8	0.376497	l	line
1	12.9	0.378794	l	line
1	13	0.381082	l	line
1	13.1	0.383362	l	line
1	13.2	0.385634	l	line
1	13.3	0.387897	l	line
1	13.4	0.390152	l	line
1	13.5	0.392399	l	line
1	13.6	0.394637	l	line
1	13.7	0.396867	l	line
1	13.8	0.399089	l	line
1	13.9	0.401303	l	line
1	14	0.403508	l	line
1	14.1	0.405706	l	line
1	14.2	0.407895	l	line
1	14.3	0.410076	l	line
1	14.4	0.412249	l	line
1	14.5	0.414414	l	line
1	14.6	0.416572	l	line
1	14.7	0.418721	l	line
1	14.8	0.420862	l	line
1	14.9	0.422996	l	line
1	15	0.425121	l	line
1	15.1	0.427239	l	line
1	15.2	0.429349	l	line
1	15.3	0.431451	l	line
1	15.4	0.433546	l	line
1	15.5	0.435632	l	line
1	15.6	0.437711	l	line
1	15.7	0.439783	l	line
1	15.8	0.441846	l	line
1	15.9	0.443903	l	line
1	16	0.445951	l	line
1	16.1	0.447992	l	line
1	16.2	0.450026	l	line
1	16.3	0.452052	l	line
1	16.4	0.45407	l	line
1	16.5	0.456081	l	line
1	16.6	0.458085	l	line
1	16.7	0.460081	l	line
1	16.8	0.46207	l	line
1	16.9	0.464052	l	line
1	17	0.466026	l	line
1	17.1	0.467993	l	line
1	17.2	0.469953	l	line
1	17.3	0.471906	l	line
1	17.4	0.473851	l	line
1	17.5	0.47579	l	line
1	17.6	0.477721	l	line
1	17.7	0.479645	l	line
1	17.8	0.481562	l	line
1	17.9	0.483471	l	line
1	18	0.485374	l	line
1	18.1	0.48727	l	line
1	18.2	0.489159	l	line
1	18.3	0.491041	l	line
1	18.4	0.492916	l	line
1	18.5	0.494784	l	line
1	18.6	0.496645	l	line
1	18.7	0.498499	l	line
1	18.8	0.500347	l	line
1	18.9	0.502187	l	line
1	19	0.504021	l	line
1	19.1	0.505848	l	line
1	19.2	0.507669	l	line
1	19.3	0.509482	l	line
1	19.4	0.511289	l	line
1	19.5	0.513089	l	line
1	19.6	0.514883	l	line
1	19.7	0.51667	l	line
1	19.8	0.518451	l	line
1	19.9	0.520225	l	line
1	20	0.521992	l	line
1	20.1	0.523753	l	line
1	20.2	0.525507	l	line
1	20.3	0.527255	l	line
1	20.4	0.528997	l	line
1	20.5	0.530732	l	line
1	20.6	0.532461	l	line
1	20.7	0.534183	l	line
1	20.8	0.535899	l	line
1	20.9	0.537609	l	line
1	21	0.539312	l	line
1	21.1	0.541009	l	line
1	21.2	0.5427	l	line
1	21.3	0.544385	l	line
1	21.4	0.546063	l	line
1	21.5	0.547735	l	line
1	21.6	0.549401	l	line
1	21.7	0.551061	l	line
1	21.8	0.552715	l	line
1	21.9	0.554363	l	line
1	22	0.556005	l	line
1	22.1	0.55764	l	line
1	22.2	0.55927	l	line
1	22.3	0.560893	l	line
1	22.4	0.562511	l	line
1	22.5	0.564123	l	line
1	22.6	0.565728	l	line
1	22.7	0.567328	l	line
1	22.8	0.568922	l	line
1	22.9	0.57051	l	line
1	23	0.572092	l	line
1	23.1	0.573668	l	line
1	23.2	0.575239	l	line
1	23.3	0.576804	l	line
1	23.4	0.578363	l	line
1	23.5	0.579916	l	line
1	23.6	0.581464	l	line
1	23.7	0.583005	l	line
1	23.8	0.584541	l	line
1	23.9	0.586072	l	line
1	24	0.587597	l	line
2	0	0.709481	h	line
2	0.1	0.706919	h	line
2	0.2	0.704367	h	line
2	0.3	0.701824	h	line
2	0.4	0.69929	h	line
2	0.5	0.696766	h	line
2	0.6	0.69425	h	line
2	0.7	0.691744	h	line
2	0.8	0.689247	h	line
2	0.9	0.686758	h	line
2	1	0.684279	h	line
2	1.1	0.681808	h	line
2	1.2	0.679347	h	line
2	1.3	0.676894	h	line
2	1.4	0.67445	h	line
2	1.5	0.672015	h	line
2	1.6	0.669589	h	line
2	1.7	0.667172	h	line
2	1.8	0.664763	h	line
2	1.9	0.662363	h	line
2	2	0.659972	h	line
2	2.1	0.657589	h	line
2	2.2	0.655215	h	line
2	2.3	0.65285	h	line
2	2.4	0.650493	h	line
2	2.5	0.648144	h	line
2	2.6	0.645804	h	line
2	2.7	0.643473	h	line
2	2.8	0.64115	h	line
2	2.9	0.638835	h	line
2	3	0.636529	h	line
2	3.1	0.63423	h	line
2	3.2	0.631941	h	line
2	3.3	0.629659	h	line
2	3.4	0.627386	h	line
2	3.5	0.625121	h	line
2	3.6	0.622864	h	line
2	3.7	0.620615	h	line
2	3.8	0.618375	h	line
2	3.9	0.616142	h	line
2	4	0.613918	h	line
2	4.1	0.611701	h	line
2	4.2	0.609493	h	line
2	4.3	0.607293	h	line
2	4.4	0.6051	h	line
2	4.5	0.602916	h	line
2	4.6	0.600739	h	line
2	4.7	0.59857	h	line
2	4.8	0.596409	h	line
2	4.9	0.594256	h	line
2	5	0.59211	h	line
2	5.1	0.589973	h	line
2	5.2	0.587843	h	line
2	5.3	0.58572	h	line
2	5.4	0.583606	h	line
2	5.5	0.581499	h	line
2	5.6	0.5794	h	line
2	5.7	0.577308	h	line
2	5.8	0.575223	h	line
2	5.9	0.573147	h	line
2	6	0.571078	h	line
2	6.1	0.569016	h	line
2	6.2	0.566961	h	line
2	6.3	0.564915	h	line
2	6.4	0.562875	h	line
2	6.5	0.560843	h	line
2	6.6	0.558818	h	line
2	6.7	0.556801	h	line
2	6.8	0.55479	h	line
2	6.9	0.552788	h	line
2	7	0.550792	h	line
2	7.1	0.548803	h	line
2	7.2	0.546822	h	line
2	7.3	0.544848	h	line
2	7.4	0.542881	h	line
2	7.5	0.540921	h	line
2	7.6	0.538968	h	line
2	7.7	0.537022	h	line
2	7.8	0.535083	h	line
2	7.9	0.533152	h	line
2	8	0.531227	h	line
2	8.1	0.529309	h	line
2	8.2	0.527398	h	line
2	8.3	0.525494	h	line
2	8.4	0.523597	h	line
2	8.5	0.521706	h	line
2	8.6	0.519823	h	line
2	8.7	0.517946	h	line
2	8.8	0.516076	h	line
2	8.9	0.514213	h	line
2	9	0.512357	h	line
2	9.1	0.510507	h	line
2	9.2	0.508664	h	line
2	9.3	0.506827	h	line
2	9.4	0.504998	h	line
2	9.5	0.503174	h	line
2	9.6	0.501358	h	line
2	9.7	0.499548	h	line
2	9.8	0.497744	h	line
2	9.9	0.495947	h	line
2	10	0.494157	h	line
2	10.1	0.492373	h	line
2	10.2	0.490595	h	line
2	10.3	0.488824	h	line
2	10.4	0.487059	h	line
2	10.5	0.485301	h	line
2	10.6	0.483549	h	line
2	10.7	0.481803	h	line
2	10.8	0.480063	h	line
2	10.9	0.47833	h	line
2	11	0.476603	h	line
2	11.1	0.474883	h	line
2	11.2	0.473168	h	line
2	11.3	0.47146	h	line
2	11.4	0.469758	h	line
2	11.5	0.468062	h	line
2	11.6	0.466372	h	line
2	11.7	0.464688	h	line
2	11.8	0.463011	h	line
2	11.9	0.461339	h	line
2	12	0.459674	h	line
2	12.1	0.458014	h	line
2	12.2	0.45636	h	line
2	12.3	0.454713	h	line
2	12.4	0.453071	h	line
2	12.5	0.451435	h	line
2	12.6	0.449806	h	line
2	12.7	0.448182	h	line
2	12.8	0.446564	h	line
2	12.9	0.444951	h	line
2	13	0.443345	h	line
2	13.1	0.441744	h	line
2	13.2	0.44015	h	line
2	13.3	0.438561	h	line
2	13.4	0.436977	h	line
2	13.5	0.4354	h	line
2	13.6	0.433828	h	line
2	13.7	0.432262	h	line
2	13.8	0.430701	h	line
2	13.9	0.429146	h	line
2	14	0.427597	h	line
2	14.1	0.426053	h	line
2	14.2	0.424515	h	line
2	14.3	0.422982	h	line
2	14.4	0.421455	h	line
2	14.5	0.419933	h	line
2	14.6	0.418417	h	line
2	14.7	0.416907	h	line
2	14.8	0.415402	h	line
2	14.9	0.413902	h	line
2	15	0.412408	h	line
2	15.1	0.410919	h	line
2	15.2	0.409435	h	line
2	15.3	0.407957	h	line
2	15.4	0.406484	h	line
2	15.5	0.405017	h	line
2	15.6	0.403554	h	line
2	15.7	0.402098	h	line
2	15.8	0.400646	h	line
2	15.9	0.399199	h	line
2	16	0.397758	h	line
2	16.1	0.396322	h	line
2	16.2	0.394891	h	line
2	16.3	0.393466	h	line
2	16.4	0.392045	h	line
2	16.5	0.39063	h	line
2	16.6	0.389219	h	line
2	16.7	0.387814	h	line
2	16.8	0.386414	h	line
2	16.9	0.385019	h	line
2	17	0.383629	h	line
2	17.1	0.382244	h	line
2	17.2	0.380864	h	line
2	17.3	0.379489	h	line
2	17.4	0.378119	h	line
2	17.5	0.376754	h	line
2	17.6	0.375394	h	line
2	17.7	0.374038	h	line
2	17.8	0.372688	h	line
2	17.9	0.371343	h	line
2	18	0.370002	h	line
2	18.1	0.368666	h	line
2	18.2	0.367335	h	line
2	18.3	0.366009	h	line
2	18.4	0.364688	h	line
2	18.5	0.363371	h	line
2	18.6	0.362059	h	line
2	18.7	0.360752	h	line
2	18.8	0.359449	h	line
2	18.9	0.358152	h	line
2	19	0.356859	h	line
2	19.1	0.35557	h	line
2	19.2	0.354287	h	line
2	19.3	0.353008	h	line
2	19.4	0.351733	h	line
2	19.5	0.350463	h	line
2	19.6	0.349198	h	line
2	19.7	0.347937	h	line
2	19.8	0.346681	h	line
2	19.9	0.34543	h	line
2	20	0.344182	h	line
2	20.1	0.34294	h	line
2	20.2	0.341702	h	line
2	20.3	0.340468	h	line
2	20.4	0.339239	h	line
2	20.5	0.338014	h	line
2	20.6	0.336794	h	line
2	20.7	0.335578	h	line
2	20.8	0.334366	h	line
2	20.9	0.333159	h	line
2	21	0.331956	h	line
2	21.1	0.330758	h	line
2	21.2	0.329564	h	line
2	21.3	0.328374	h	line
2	21.4	0.327189	h	line
2	21.5	0.326007	h	line
2	21.6	0.32483	h	line
2	21.7	0.323658	h	line
2	21.8	0.322489	h	line
2	21.9	0.321325	h	line
2	22	0.320165	h	line
2	22.1	0.319009	h	line
2	22.2	0.317857	h	line
2	22.3	0.31671	h	line
2	22.4	0.315566	h	line
2	22.5	0.314427	h	line
2	22.6	0.313292	h	line
2	22.7	0.312161	h	line
2	22.8	0.311034	h	line
2	22.9	0.309911	h	line
2	23	0.308792	h	line
2	23.1	0.307677	h	line
2	23.2	0.306566	h	line
2	23.3	0.30546	h	line
2	23.4	0.304357	h	line
2	23.5	0.303258	h	line
2	23.6	0.302163	h	line
2	23.7	0.301072	h	line
2	23.8	0.299985	h	line
2	23.9	0.298902	h	line
2	24	0.297823	h	line
2	0	0.290519	m	line
2	0.1	0.28947	m	line
2	0.2	0.288425	m	line
2	0.3	0.287384	m	line
2	0.4	0.286346	m	line
2	0.5	0.285313	m	line
2	0.6	0.284283	m	line
2	0.7	0.283256	m	line
2	0.8	0.282234	m	line
2	0.9	0.281215	m	line
2	1	0.280199	m	line
2	1.1	0.279188	m	line
2	1.2	0.27818	m	line
2	1.3	0.277176	m	line
2	1.4	0.276175	m	line
2	1.5	0.275178	m	line
2	1.6	0.274184	m	line
2	1.7	0.273194	m	line
2	1.8	0.272208	m	line
2	1.9	0.271225	m	line
2	2	0.270246	m	line
2	2.1	0.269271	m	line
2	2.2	0.268298	m	line
2	2.3	0.26733	m	line
2	2.4	0.266365	m	line
2	2.5	0.265403	m	line
2	2.6	0.264445	m	line
2	2.7	0.26349	m	line
2	2.8	0.262539	m	line
2	2.9	0.261591	m	line
2	3	0.260647	m	line
2	3.1	0.259706	m	line
2	3.2	0.258768	m	line
2	3.3	0.257834	m	line
2	3.4	0.256903	m	line
2	3.5	0.255975	m	line
2	3.6	0.255051	m	line
2	3.7	0.25413	m	line
2	3.8	0.253213	m	line
2	3.9	0.252299	m	line
2	4	0.251388	m	line
2	4.1	0.25048	m	line
2	4.2	0.249576	m	line
2	4.3	0.248675	m	line
2	4.4	0.247777	m	line
2	4.5	0.246883	m	line
2	4.6	0.245991	m	line
2	4.7	0.245103	m	line
2	4.8	0.244218	m	line
2	4.9	0.243337	m	line
2	5	0.242458	m	line
2	5.1	0.241583	m	line
2	5.2	0.240711	m	line
2	5.3	0.239842	m	line
2	5.4	0.238976	m	line
2	5.5	0.238113	m	line
2	5.6	0.237253	m	line
2	5.7	0.236397	m	line
2	5.8	0.235543	m	line
2	5.9	0.234693	m	line
2	6	0.233846	m	line
2	6.1	0.233001	m	line
2	6.2	0.23216	m	line
2	6.3	0.231322	m	line
2	6.4	0.230487	m	line
2	6.5	0.229655	m	line
2	6.6	0.228826	m	line
2	6.7	0.228	m	line
2	6.8	0.227176	m	line
2	6.9	0.226356	m	line
2	7	0.225539	m	line
2	7.1	0.224725	m	line
2	7.2	0.223913	m	line
2	7.3	0.223105	m	line
2	7.4	0.2223	m	line
2	7.5	0.221497	m	line
2	7.6	0.220697	m	line
2	7.7	0.219901	m	line
2	7.8	0.219107	m	line
2	7.9	0.218316	m	line
2	8	0.217527	m	line
2	8.1	0.216742	m	line
2	8.2	0.21596	m	line
2	8.3	0.21518	m	line
2	8.4	0.214403	m	line
2	8.5	0.213629	m	line
2	8.6	0.212858	m	line
2	8.7	0.212089	m	line
2	8.8	0.211324	m	line
2	8.9	0.210561	m	line
2	9	0.2098	m	line
2	9.1	0.209043	m	line
2	9.2	0.208288	m	line
2	9.3	0.207536	m	line
2	9.4	0.206787	m	line
2	9.5	0.206041	m	line
2	9.6	0.205297	m	line
2	9.7	0.204555	m	line
2	9.8	0.203817	m	line
2	9.9	0.203081	m	line
2	10	0.202348	m	line
2	10.1	0.201617	m	line
2	10.2	0.20089	m	line
2	10.3	0.200164	m	line
2	10.4	0.199442	m	line
2	10.5	0.198722	m	line
2	10.6	0.198004	m	line
2	10.7	0.197289	m	line
2	10.8	0.196577	m	line
2	10.9	0.195867	m	line
2	11	0.19516	m	line
2	11.1	0.194456	m	line
2	11.2	0.193754	m	line
2	11.3	0.193054	m	line
2	11.4	0.192357	m	line
2	11.5	0.191663	m	line
2	11.6	0.190971	m	line
2	11.7	0.190281	m	line
2	11.8	0.189594	m	line
2	11.9	0.18891	m	line
2	12	0.188228	m	line
2	12.1	0.187548	m	line
2	12.2	0.186871	m	line
2	12.3	0.186196	m	line
2	12.4	0.185524	m	line
2	12.5	0.184854	m	line
2	12.6	0.184187	m	line
2	12.7	0.183522	m	line
2	12.8	0.18286	m	line
2	12.9	0.182199	m	line
2	13	0.181542	m	line
2	13.1	0.180886	m	line
2	13.2	0.180233	m	line
2	13.3	0.179582	m	line
2	13.4	0.178934	m	line
2	13.5	0.178288	m	line
2	13.6	0.177644	m	line
2	13.7	0.177003	m	line
2	13.8	0.176364	m	line
2	13.9	0.175727	m	line
2	14	0.175093	m	line
2	14.1	0.174461	m	line
2	14.2	0.173831	m	line
2	14.3	0.173203	m	line
2	14.4	0.172578	m	line
2	14.5	0.171955	m	line
2	14.6	0.171334	m	line
2	14.7	0.170716	m	line
2	14.8	0.170099	m	line
2	14.9	0.169485	m	line
2	15	0.168873	m	line
2	15.1	0.168264	m	line
2	15.2	0.167656	m	line
2	15.3	0.167051	m	line
2	15.4	0.166448	m	line
2	15.5	0.165847	m	line
2	15.6	0.165248	m	line
2	15.7	0.164651	m	line
2	15.8	0.164057	m	line
2	15.9	0.163465	m	line
2	16	0.162875	m	line
2	16.1	0.162287	m	line
2	16.2	0.161701	m	line
2	16.3	0.161117	m	line
2	16.4	0.160535	m	line
2	16.5	0.159956	m	line
2	16.6	0.159378	m	line
2	16.7	0.158803	m	line
2	16.8	0.158229	m	line
2	16.9	0.157658	m	line
2	17	0.157089	m	line
2	17.1	0.156522	m	line
2	17.2	0.155957	m	line
2	17.3	0.155394	m	line
2	17.4	0.154833	m	line
2	17.5	0.154274	m	line
2	17.6	0.153717	m	line
2	17.7	0.153162	m	line
2	17.8	0.152609	m	line
2	17.9	0.152058	m	line
2	18	0.151509	m	line
2	18.1	0.150962	m	line
2	18.2	0.150417	m	line
2	18.3	0.149874	m	line
2	18.4	0.149333	m	line
2	18.5	0.148794	m	line
2	18.6	0.148256	m	line
2	18.7	0.147721	m	line
2	18.8	0.147188	m	line
2	18.9	0.146656	m	line
2	19	0.146127	m	line
2	19.1	0.145599	m	line
2	19.2	0.145074	m	line
2	19.3	0.14455	m	line
2	19.4	0.144028	m	line
2	19.5	0.143508	m	line
2	19.6	0.14299	m	line
2	19.7	0.142474	m	line
2	19.8	0.141959	m	line
2	19.9	0.141447	m	line
2	20	0.140936	m	line
2	20.1	0.140427	m	line
2	20.2	0.13992	m	line
2	20.3	0.139415	m	line
2	20.4	0.138912	m	line
2	20.5	0.138411	m	line
2	20.6	0.137911	m	line
2	20.7	0.137413	m	line
2	20.8	0.136917	m	line
2	20.9	0.136423	m	line
2	21	0.13593	m	line
2	21.1	0.135439	m	line
2	21.2	0.13495	m	line
2	21.3	0.134463	m	line
2	21.4	0.133978	m	line
2	21.5	0.133494	m	line
2	21.6	0.133012	m	line
2	21.7	0.132532	m	line
2	21.8	0.132053	m	line
2	21.9	0.131577	m	line
2	22	0.131102	m	line
2	22.1	0.130628	m	line
2	22.2	0.130157	m	line
2	22.3	0.129687	m	line
2	22.4	0.129218	m	line
2	22.5	0.128752	m	line
2	22.6	0.128287	m	line
2	22.7	0.127824	m	line
2	22.8	0.127363	m	line
2	22.9	0.126903	m	line
2	23	0.126445	m	line
2	23.1	0.125988	m	line
2	23.2	0.125533	m	line
2	23.3	0.12508	m	line
2	23.4	0.124628	m	line
2	23.5	0.124178	m	line
2	23.6	0.12373	m	line
2	23.7	0.123283	m	line
2	23.8	0.122838	m	line
2	23.9	0.122395	m	line
2	24	0.121953	m	line
2	0	0	l	line
2	0.1	0.00361028	l	line
2	0.2	0.00720752	l	line
2	0.3	0.0107918	l	line
2	0.4	0.0143631	l	line
2	0.5	0.0179215	l	line
2	0.6	0.0214671	l	line
2	0.7	0.0249999	l	line
[truncated: 70,364 more rows]

## Sheet: Extended Data Fig1c 3
rep	time_h	MS1_relative_intensity	isotope	plot
0	3	0.599643	h	scatter
1	3	0.592956	h	scatter
2	3	0.65665	h	scatter
0	6	0.589772	h	scatter
1	6	0.505474	h	scatter
2	6	0.574844	h	scatter
0	9	0.517381	h	scatter
1	9	0.484493	h	scatter
2	9	0.503872	h	scatter
0	12	0.464012	h	scatter
1	12	0.44143	h	scatter
2	12	0.43864	h	scatter
0	15	0.440618	h	scatter
1	15	0.378111	h	scatter
2	15	0.431509	h	scatter
0	18	0.398917	h	scatter
1	18	0.379418	h	scatter
2	18	0.412288	h	scatter
0	21	0.319679	h	scatter
1	21	0.371575	h	scatter
2	21	0.354896	h	scatter
0	3	0.261706	m	scatter
1	3	0.258923	m	scatter
2	3	0.173741	m	scatter
0	6	0.189017	m	scatter
1	6	0.233178	m	scatter
2	6	0.152502	m	scatter
0	9	0.146779	m	scatter
1	9	0.181159	m	scatter
2	9	0.14586	m	scatter
0	12	0.170161	m	scatter
1	12	0.172564	m	scatter
2	12	0.151464	m	scatter
0	15	0.157027	m	scatter
1	15	0.156525	m	scatter
2	15	0.129026	m	scatter
0	18	0.145672	m	scatter
1	18	0.154758	m	scatter
2	18	0.15961	m	scatter
0	21	0.136236	m	scatter
1	21	0.108216	m	scatter
2	21	0.127904	m	scatter
0	3	0.138651	l	scatter
1	3	0.148121	l	scatter
2	3	0.169609	l	scatter
0	6	0.22121	l	scatter
1	6	0.261348	l	scatter
2	6	0.272655	l	scatter
0	9	0.33584	l	scatter
1	9	0.334348	l	scatter
2	9	0.350267	l	scatter
0	12	0.365828	l	scatter
1	12	0.386007	l	scatter
2	12	0.409896	l	scatter
0	15	0.402354	l	scatter
1	15	0.465364	l	scatter
2	15	0.439465	l	scatter
0	18	0.45541	l	scatter
1	18	0.465824	l	scatter
2	18	0.428101	l	scatter
0	21	0.544086	l	scatter
1	21	0.520209	l	scatter
2	21	0.5172	l	scatter
0	0	0.694521	h	line
0	0.1	0.691336	h	line
0	0.2	0.688254	h	line
0	0.3	0.685263	h	line
0	0.4	0.682355	h	line
0	0.5	0.679522	h	line
0	0.6	0.676756	h	line
0	0.7	0.674052	h	line
0	0.8	0.671402	h	line
0	0.9	0.668803	h	line
0	1	0.666249	h	line
0	1.1	0.663737	h	line
0	1.2	0.661263	h	line
0	1.3	0.658824	h	line
0	1.4	0.656416	h	line
0	1.5	0.654037	h	line
0	1.6	0.651685	h	line
0	1.7	0.649358	h	line
0	1.8	0.647054	h	line
0	1.9	0.644771	h	line
0	2	0.642507	h	line
0	2.1	0.640262	h	line
0	2.2	0.638034	h	line
0	2.3	0.635822	h	line
0	2.4	0.633625	h	line
0	2.5	0.631443	h	line
0	2.6	0.629274	h	line
0	2.7	0.627118	h	line
0	2.8	0.624973	h	line
0	2.9	0.622841	h	line
0	3	0.620719	h	line
0	3.1	0.618608	h	line
0	3.2	0.616508	h	line
0	3.3	0.614417	h	line
0	3.4	0.612336	h	line
0	3.5	0.610263	h	line
0	3.6	0.6082	h	line
0	3.7	0.606146	h	line
0	3.8	0.6041	h	line
0	3.9	0.602062	h	line
0	4	0.600032	h	line
0	4.1	0.59801	h	line
0	4.2	0.595996	h	line
0	4.3	0.59399	h	line
0	4.4	0.591991	h	line
0	4.5	0.59	h	line
0	4.6	0.588016	h	line
0	4.7	0.586039	h	line
0	4.8	0.584069	h	line
0	4.9	0.582106	h	line
0	5	0.58015	h	line
0	5.1	0.578201	h	line
0	5.2	0.576259	h	line
0	5.3	0.574323	h	line
0	5.4	0.572395	h	line
0	5.5	0.570473	h	line
0	5.6	0.568557	h	line
0	5.7	0.566648	h	line
0	5.8	0.564746	h	line
0	5.9	0.56285	h	line
0	6	0.560961	h	line
0	6.1	0.559078	h	line
0	6.2	0.557201	h	line
0	6.3	0.555331	h	line
0	6.4	0.553467	h	line
0	6.5	0.551609	h	line
0	6.6	0.549757	h	line
0	6.7	0.547912	h	line
0	6.8	0.546073	h	line
0	6.9	0.54424	h	line
0	7	0.542413	h	line
0	7.1	0.540593	h	line
0	7.2	0.538778	h	line
0	7.3	0.53697	h	line
0	7.4	0.535167	h	line
0	7.5	0.533371	h	line
0	7.6	0.53158	h	line
0	7.7	0.529796	h	line
0	7.8	0.528017	h	line
0	7.9	0.526245	h	line
0	8	0.524478	h	line
0	8.1	0.522717	h	line
0	8.2	0.520962	h	line
0	8.3	0.519213	h	line
0	8.4	0.51747	h	line
0	8.5	0.515733	h	line
0	8.6	0.514001	h	line
0	8.7	0.512275	h	line
0	8.8	0.510555	h	line
0	8.9	0.508841	h	line
0	9	0.507132	h	line
0	9.1	0.505429	h	line
0	9.2	0.503732	h	line
0	9.3	0.50204	h	line
0	9.4	0.500354	h	line
0	9.5	0.498673	h	line
0	9.6	0.496999	h	line
0	9.7	0.495329	h	line
0	9.8	0.493666	h	line
0	9.9	0.492008	h	line
0	10	0.490355	h	line
0	10.1	0.488708	h	line
0	10.2	0.487066	h	line
0	10.3	0.48543	h	line
0	10.4	0.483799	h	line
0	10.5	0.482174	h	line
0	10.6	0.480554	h	line
0	10.7	0.47894	h	line
0	10.8	0.477331	h	line
0	10.9	0.475727	h	line
0	11	0.474128	h	line
0	11.1	0.472535	h	line
0	11.2	0.470948	h	line
0	11.3	0.469365	h	line
0	11.4	0.467788	h	line
0	11.5	0.466216	h	line
0	11.6	0.464649	h	line
0	11.7	0.463088	h	line
0	11.8	0.461532	h	line
0	11.9	0.459981	h	line
0	12	0.458435	h	line
0	12.1	0.456894	h	line
0	12.2	0.455358	h	line
0	12.3	0.453828	h	line
0	12.4	0.452302	h	line
0	12.5	0.450782	h	line
0	12.6	0.449267	h	line
0	12.7	0.447757	h	line
0	12.8	0.446251	h	line
0	12.9	0.444751	h	line
0	13	0.443256	h	line
0	13.1	0.441766	h	line
0	13.2	0.440281	h	line
0	13.3	0.438801	h	line
0	13.4	0.437325	h	line
0	13.5	0.435855	h	line
0	13.6	0.434389	h	line
0	13.7	0.432929	h	line
0	13.8	0.431473	h	line
0	13.9	0.430022	h	line
0	14	0.428576	h	line
0	14.1	0.427135	h	line
0	14.2	0.425699	h	line
0	14.3	0.424267	h	line
0	14.4	0.42284	h	line
0	14.5	0.421418	h	line
0	14.6	0.420001	h	line
0	14.7	0.418589	h	line
0	14.8	0.417181	h	line
0	14.9	0.415778	h	line
0	15	0.414379	h	line
0	15.1	0.412985	h	line
0	15.2	0.411596	h	line
0	15.3	0.410212	h	line
0	15.4	0.408832	h	line
0	15.5	0.407457	h	line
0	15.6	0.406086	h	line
0	15.7	0.40472	h	line
0	15.8	0.403358	h	line
0	15.9	0.402001	h	line
0	16	0.400649	h	line
0	16.1	0.399301	h	line
0	16.2	0.397958	h	line
0	16.3	0.396619	h	line
0	16.4	0.395284	h	line
0	16.5	0.393954	h	line
0	16.6	0.392629	h	line
0	16.7	0.391308	h	line
0	16.8	0.389991	h	line
0	16.9	0.388679	h	line
0	17	0.387371	h	line
0	17.1	0.386067	h	line
0	17.2	0.384768	h	line
0	17.3	0.383473	h	line
0	17.4	0.382182	h	line
0	17.5	0.380896	h	line
0	17.6	0.379614	h	line
0	17.7	0.378337	h	line
0	17.8	0.377063	h	line
0	17.9	0.375794	h	line
0	18	0.374529	h	line
0	18.1	0.373269	h	line
0	18.2	0.372012	h	line
0	18.3	0.37076	h	line
0	18.4	0.369512	h	line
0	18.5	0.368268	h	line
0	18.6	0.367028	h	line
0	18.7	0.365793	h	line
0	18.8	0.364562	h	line
0	18.9	0.363334	h	line
0	19	0.362111	h	line
0	19.1	0.360892	h	line
0	19.2	0.359677	h	line
0	19.3	0.358466	h	line
0	19.4	0.357259	h	line
0	19.5	0.356056	h	line
0	19.6	0.354857	h	line
0	19.7	0.353662	h	line
0	19.8	0.352472	h	line
0	19.9	0.351285	h	line
0	20	0.350102	h	line
0	20.1	0.348923	h	line
0	20.2	0.347748	h	line
0	20.3	0.346577	h	line
0	20.4	0.34541	h	line
0	20.5	0.344247	h	line
0	20.6	0.343087	h	line
0	20.7	0.341932	h	line
0	20.8	0.34078	h	line
0	20.9	0.339633	h	line
0	21	0.338489	h	line
0	21.1	0.337349	h	line
0	21.2	0.336212	h	line
0	21.3	0.33508	h	line
0	21.4	0.333951	h	line
0	21.5	0.332826	h	line
0	21.6	0.331705	h	line
0	21.7	0.330588	h	line
0	21.8	0.329474	h	line
0	21.9	0.328365	h	line
0	22	0.327258	h	line
0	22.1	0.326156	h	line
0	22.2	0.325057	h	line
0	22.3	0.323962	h	line
0	22.4	0.322871	h	line
0	22.5	0.321783	h	line
0	22.6	0.320699	h	line
0	22.7	0.319618	h	line
0	22.8	0.318542	h	line
0	22.9	0.317468	h	line
0	23	0.316399	h	line
0	23.1	0.315333	h	line
0	23.2	0.31427	h	line
0	23.3	0.313211	h	line
0	23.4	0.312156	h	line
0	23.5	0.311104	h	line
0	23.6	0.310056	h	line
0	23.7	0.309011	h	line
0	23.8	0.307969	h	line
0	23.9	0.306932	h	line
0	24	0.305897	h	line
0	0	0.305479	m	line
0	0.1	0.29948	m	line
0	0.2	0.294018	m	line
0	0.3	0.289036	m	line
0	0.4	0.284484	m	line
0	0.5	0.280318	m	line
0	0.6	0.276496	m	line
0	0.7	0.272984	m	line
0	0.8	0.26975	m	line
0	0.9	0.266764	m	line
0	1	0.264003	m	line
0	1.1	0.261442	m	line
0	1.2	0.259061	m	line
0	1.3	0.256842	m	line
0	1.4	0.254769	m	line
0	1.5	0.252826	m	line
0	1.6	0.251002	m	line
0	1.7	0.249283	m	line
0	1.8	0.247659	m	line
0	1.9	0.246122	m	line
0	2	0.244662	m	line
0	2.1	0.243271	m	line
0	2.2	0.241943	m	line
0	2.3	0.240672	m	line
0	2.4	0.239452	m	line
0	2.5	0.238278	m	line
0	2.6	0.237146	m	line
0	2.7	0.236052	m	line
0	2.8	0.234992	m	line
0	2.9	0.233962	m	line
0	3	0.232961	m	line
0	3.1	0.231985	m	line
0	3.2	0.231033	m	line
0	3.3	0.230101	m	line
0	3.4	0.229188	m	line
0	3.5	0.228293	m	line
0	3.6	0.227414	m	line
0	3.7	0.226549	m	line
0	3.8	0.225698	m	line
0	3.9	0.224858	m	line
0	4	0.22403	m	line
0	4.1	0.223212	m	line
0	4.2	0.222404	m	line
0	4.3	0.221605	m	line
0	4.4	0.220813	m	line
0	4.5	0.220029	m	line
0	4.6	0.219253	m	line
0	4.7	0.218482	m	line
0	4.8	0.217718	m	line
0	4.9	0.21696	m	line
0	5	0.216207	m	line
0	5.1	0.215459	m	line
0	5.2	0.214716	m	line
0	5.3	0.213977	m	line
0	5.4	0.213243	m	line
0	5.5	0.212513	m	line
0	5.6	0.211787	m	line
0	5.7	0.211064	m	line
0	5.8	0.210345	m	line
0	5.9	0.20963	m	line
0	6	0.208918	m	line
0	6.1	0.208209	m	line
0	6.2	0.207504	m	line
0	6.3	0.206801	m	line
0	6.4	0.206102	m	line
0	6.5	0.205405	m	line
0	6.6	0.204711	m	line
0	6.7	0.20402	m	line
0	6.8	0.203332	m	line
0	6.9	0.202647	m	line
0	7	0.201963	m	line
0	7.1	0.201283	m	line
0	7.2	0.200605	m	line
0	7.3	0.19993	m	line
0	7.4	0.199257	m	line
0	7.5	0.198586	m	line
0	7.6	0.197918	m	line
0	7.7	0.197252	m	line
0	7.8	0.196589	m	line
0	7.9	0.195928	m	line
0	8	0.195269	m	line
0	8.1	0.194613	m	line
0	8.2	0.193959	m	line
0	8.3	0.193307	m	line
0	8.4	0.192657	m	line
0	8.5	0.19201	m	line
0	8.6	0.191365	m	line
0	8.7	0.190721	m	line
0	8.8	0.190081	m	line
0	8.9	0.189442	m	line
0	9	0.188806	m	line
0	9.1	0.188171	m	line
0	9.2	0.187539	m	line
0	9.3	0.186909	m	line
0	9.4	0.186281	m	line
0	9.5	0.185655	m	line
0	9.6	0.185032	m	line
0	9.7	0.18441	m	line
0	9.8	0.18379	m	line
0	9.9	0.183173	m	line
0	10	0.182558	m	line
0	10.1	0.181944	m	line
0	10.2	0.181333	m	line
0	10.3	0.180724	m	line
0	10.4	0.180117	m	line
0	10.5	0.179511	m	line
0	10.6	0.178908	m	line
0	10.7	0.178307	m	line
0	10.8	0.177708	m	line
0	10.9	0.177111	m	line
0	11	0.176516	m	line
0	11.1	0.175923	m	line
0	11.2	0.175332	m	line
0	11.3	0.174742	m	line
0	11.4	0.174155	m	line
0	11.5	0.17357	m	line
0	11.6	0.172987	m	line
0	11.7	0.172405	m	line
0	11.8	0.171826	m	line
0	11.9	0.171248	m	line
0	12	0.170673	m	line
0	12.1	0.170099	m	line
0	12.2	0.169528	m	line
0	12.3	0.168958	m	line
0	12.4	0.16839	m	line
0	12.5	0.167824	m	line
0	12.6	0.16726	m	line
0	12.7	0.166697	m	line
0	12.8	0.166137	m	line
0	12.9	0.165579	m	line
0	13	0.165022	m	line
0	13.1	0.164467	m	line
0	13.2	0.163914	m	line
0	13.3	0.163363	m	line
0	13.4	0.162814	m	line
0	13.5	0.162266	m	line
0	13.6	0.161721	m	line
0	13.7	0.161177	m	line
0	13.8	0.160635	m	line
0	13.9	0.160095	m	line
0	14	0.159557	m	line
0	14.1	0.15902	m	line
0	14.2	0.158485	m	line
0	14.3	0.157952	m	line
0	14.4	0.157421	m	line
0	14.5	0.156892	m	line
0	14.6	0.156364	m	line
0	14.7	0.155838	m	line
0	14.8	0.155314	m	line
0	14.9	0.154792	m	line
0	15	0.154271	m	line
0	15.1	0.153752	m	line
0	15.2	0.153235	m	line
0	15.3	0.15272	m	line
0	15.4	0.152206	m	line
0	15.5	0.151694	m	line
0	15.6	0.151184	m	line
0	15.7	0.150675	m	line
0	15.8	0.150168	m	line
0	15.9	0.149663	m	line
0	16	0.149159	m	line
0	16.1	0.148658	m	line
0	16.2	0.148158	m	line
0	16.3	0.147659	m	line
0	16.4	0.147162	m	line
0	16.5	0.146667	m	line
0	16.6	0.146174	m	line
0	16.7	0.145682	m	line
0	16.8	0.145192	m	line
0	16.9	0.144703	m	line
0	17	0.144216	m	line
0	17.1	0.143731	m	line
0	17.2	0.143247	m	line
0	17.3	0.142765	m	line
0	17.4	0.142284	m	line
0	17.5	0.141806	m	line
0	17.6	0.141328	m	line
0	17.7	0.140853	m	line
0	17.8	0.140379	m	line
0	17.9	0.139906	m	line
0	18	0.139435	m	line
0	18.1	0.138966	m	line
0	18.2	0.138498	m	line
0	18.3	0.138032	m	line
0	18.4	0.137567	m	line
0	18.5	0.137104	m	line
0	18.6	0.136643	m	line
0	18.7	0.136183	m	line
0	18.8	0.135724	m	line
0	18.9	0.135267	m	line
0	19	0.134812	m	line
0	19.1	0.134358	m	line
0	19.2	0.133906	m	line
0	19.3	0.133455	m	line
0	19.4	0.133006	m	line
0	19.5	0.132558	m	line
0	19.6	0.132111	m	line
0	19.7	0.131667	m	line
0	19.8	0.131223	m	line
0	19.9	0.130781	m	line
0	20	0.130341	m	line
0	20.1	0.129902	m	line
0	20.2	0.129465	m	line
0	20.3	0.129029	m	line
0	20.4	0.128594	m	line
0	20.5	0.128161	m	line
0	20.6	0.12773	m	line
0	20.7	0.127299	m	line
0	20.8	0.126871	m	line
0	20.9	0.126443	m	line
0	21	0.126018	m	line
0	21.1	0.125593	m	line
0	21.2	0.12517	m	line
0	21.3	0.124748	m	line
0	21.4	0.124328	m	line
0	21.5	0.123909	m	line
0	21.6	0.123492	m	line
0	21.7	0.123076	m	line
0	21.8	0.122662	m	line
0	21.9	0.122248	m	line
0	22	0.121837	m	line
0	22.1	0.121426	m	line
0	22.2	0.121017	m	line
0	22.3	0.120609	m	line
0	22.4	0.120203	m	line
0	22.5	0.119798	m	line
0	22.6	0.119394	m	line
0	22.7	0.118992	m	line
0	22.8	0.118591	m	line
0	22.9	0.118192	m	line
0	23	0.117794	m	line
0	23.1	0.117397	m	line
0	23.2	0.117001	m	line
0	23.3	0.116607	m	line
0	23.4	0.116214	m	line
0	23.5	0.115822	m	line
0	23.6	0.115432	m	line
0	23.7	0.115043	m	line
0	23.8	0.114655	m	line
0	23.9	0.114269	m	line
0	24	0.113884	m	line
0	0	0	l	line
0	0.1	0.0091837	l	line
0	0.2	0.0177285	l	line
0	0.3	0.025701	l	line
0	0.4	0.0331607	l	line
0	0.5	0.0401605	l	line
0	0.6	0.0467476	l	line
0	0.7	0.0529642	l	line
0	0.8	0.058848	l	line
0	0.9	0.0644325	l	line
0	1	0.0697479	l	line
0	1.1	0.074821	l	line
0	1.2	0.079676	l	line
0	1.3	0.0843344	l	line
0	1.4	0.0888155	l	line
0	1.5	0.0931365	l	line
0	1.6	0.0973131	l	line
0	1.7	0.101359	l	line
0	1.8	0.105287	l	line
0	1.9	0.109108	l	line
0	2	0.112831	l	line
0	2.1	0.116467	l	line
0	2.2	0.120023	l	line
0	2.3	0.123506	l	line
0	2.4	0.126922	l	line
0	2.5	0.130279	l	line
0	2.6	0.13358	l	line
0	2.7	0.136831	l	line
0	2.8	0.140035	l	line
0	2.9	0.143197	l	line
0	3	0.146319	l	line
0	3.1	0.149406	l	line
0	3.2	0.15246	l	line
0	3.3	0.155482	l	line
0	3.4	0.158476	l	line
0	3.5	0.161443	l	line
0	3.6	0.164386	l	line
0	3.7	0.167305	l	line
0	3.8	0.170203	l	line
0	3.9	0.17308	l	line
0	4	0.175938	l	line
0	4.1	0.178777	l	line
0	4.2	0.181599	l	line
0	4.3	0.184405	l	line
0	4.4	0.187196	l	line
0	4.5	0.189971	l	line
0	4.6	0.192732	l	line
0	4.7	0.195479	l	line
0	4.8	0.198213	l	line
0	4.9	0.200934	l	line
0	5	0.203643	l	line
0	5.1	0.20634	l	line
0	5.2	0.209025	l	line
0	5.3	0.211699	l	line
0	5.4	0.214362	l	line
0	5.5	0.217015	l	line
0	5.6	0.219656	l	line
0	5.7	0.222287	l	line
0	5.8	0.224909	l	line
0	5.9	0.22752	l	line
0	6	0.230121	l	line
0	6.1	0.232713	l	line
0	6.2	0.235295	l	line
0	6.3	0.237868	l	line
0	6.4	0.240431	l	line
0	6.5	0.242986	l	line
0	6.6	0.245531	l	line
0	6.7	0.248067	l	line
0	6.8	0.250595	l	line
0	6.9	0.253113	l	line
0	7	0.255623	l	line
0	7.1	0.258124	l	line
0	7.2	0.260617	l	line
0	7.3	0.263101	l	line
0	7.4	0.265576	l	line
0	7.5	0.268043	l	line
0	7.6	0.270502	l	line
0	7.7	0.272952	l	line
0	7.8	0.275394	l	line
0	7.9	0.277827	l	line
0	8	0.280253	l	line
0	8.1	0.28267	l	line
0	8.2	0.285079	l	line
0	8.3	0.28748	l	line
0	8.4	0.289873	l	line
0	8.5	0.292258	l	line
0	8.6	0.294634	l	line
0	8.7	0.297003	l	line
0	8.8	0.299364	l	line
0	8.9	0.301717	l	line
0	9	0.304062	l	line
0	9.1	0.3064	l	line
0	9.2	0.308729	l	line
0	9.3	0.311051	l	line
0	9.4	0.313365	l	line
0	9.5	0.315671	l	line
0	9.6	0.31797	l	line
0	9.7	0.320261	l	line
0	9.8	0.322544	l	line
0	9.9	0.324819	l	line
0	10	0.327087	l	line
0	10.1	0.329348	l	line
0	10.2	0.331601	l	line
0	10.3	0.333846	l	line
0	10.4	0.336084	l	line
0	10.5	0.338315	l	line
0	10.6	0.340538	l	line
0	10.7	0.342753	l	line
0	10.8	0.344961	l	line
0	10.9	0.347162	l	line
0	11	0.349356	l	line
0	11.1	0.351542	l	line
0	11.2	0.353721	l	line
0	11.3	0.355892	l	line
0	11.4	0.358057	l	line
0	11.5	0.360214	l	line
0	11.6	0.362364	l	line
0	11.7	0.364507	l	line
0	11.8	0.366642	l	line
0	11.9	0.368771	l	line
0	12	0.370893	l	line
0	12.1	0.373007	l	line
0	12.2	0.375114	l	line
0	12.3	0.377215	l	line
0	12.4	0.379308	l	line
0	12.5	0.381394	l	line
0	12.6	0.383474	l	line
0	12.7	0.385546	l	line
0	12.8	0.387612	l	line
0	12.9	0.38967	l	line
0	13	0.391722	l	line
0	13.1	0.393767	l	line
0	13.2	0.395805	l	line
0	13.3	0.397836	l	line
0	13.4	0.399861	l	line
0	13.5	0.401879	l	line
0	13.6	0.40389	l	line
0	13.7	0.405894	l	line
0	13.8	0.407892	l	line
0	13.9	0.409883	l	line
0	14	0.411867	l	line
0	14.1	0.413845	l	line
0	14.2	0.415816	l	line
0	14.3	0.41778	l	line
0	14.4	0.419738	l	line
0	14.5	0.42169	l	line
0	14.6	0.423635	l	line
0	14.7	0.425573	l	line
0	14.8	0.427505	l	line
0	14.9	0.429431	l	line
0	15	0.43135	l	line
0	15.1	0.433262	l	line
0	15.2	0.435169	l	line
0	15.3	0.437069	l	line
0	15.4	0.438962	l	line
0	15.5	0.440849	l	line
0	15.6	0.44273	l	line
0	15.7	0.444605	l	line
0	15.8	0.446473	l	line
0	15.9	0.448336	l	line
0	16	0.450192	l	line
0	16.1	0.452041	l	line
0	16.2	0.453885	l	line
0	16.3	0.455722	l	line
0	16.4	0.457554	l	line
0	16.5	0.459379	l	line
0	16.6	0.461198	l	line
0	16.7	0.463011	l	line
0	16.8	0.464818	l	line
0	16.9	0.466619	l	line
0	17	0.468413	l	line
0	17.1	0.470202	l	line
0	17.2	0.471985	l	line
0	17.3	0.473762	l	line
0	17.4	0.475533	l	line
0	17.5	0.477298	l	line
0	17.6	0.479057	l	line
0	17.7	0.480811	l	line
0	17.8	0.482558	l	line
0	17.9	0.4843	l	line
0	18	0.486035	l	line
0	18.1	0.487765	l	line
0	18.2	0.48949	l	line
0	18.3	0.491208	l	line
0	18.4	0.492921	l	line
0	18.5	0.494628	l	line
0	18.6	0.496329	l	line
0	18.7	0.498024	l	line
0	18.8	0.499714	l	line
0	18.9	0.501398	l	line
0	19	0.503077	l	line
0	19.1	0.50475	l	line
0	19.2	0.506417	l	line
0	19.3	0.508079	l	line
0	19.4	0.509735	l	line
0	19.5	0.511386	l	line
0	19.6	0.513031	l	line
0	19.7	0.514671	l	line
0	19.8	0.516305	l	line
0	19.9	0.517934	l	line
0	20	0.519557	l	line
0	20.1	0.521175	l	line
0	20.2	0.522787	l	line
0	20.3	0.524394	l	line
0	20.4	0.525996	l	line
0	20.5	0.527592	l	line
0	20.6	0.529183	l	line
0	20.7	0.530769	l	line
0	20.8	0.532349	l	line
0	20.9	0.533924	l	line
0	21	0.535494	l	line
0	21.1	0.537058	l	line
0	21.2	0.538618	l	line
0	21.3	0.540172	l	line
0	21.4	0.54172	l	line
0	21.5	0.543264	l	line
0	21.6	0.544803	l	line
0	21.7	0.546336	l	line
0	21.8	0.547864	l	line
0	21.9	0.549387	l	line
0	22	0.550905	l	line
0	22.1	0.552418	l	line
0	22.2	0.553926	l	line
0	22.3	0.555429	l	line
0	22.4	0.556926	l	line
0	22.5	0.558419	l	line
0	22.6	0.559907	l	line
0	22.7	0.561389	l	line
0	22.8	0.562867	l	line
0	22.9	0.56434	l	line
0	23	0.565808	l	line
0	23.1	0.567271	l	line
0	23.2	0.568729	l	line
0	23.3	0.570182	l	line
0	23.4	0.57163	l	line
0	23.5	0.573074	l	line
0	23.6	0.574512	l	line
0	23.7	0.575946	l	line
0	23.8	0.577375	l	line
0	23.9	0.578799	l	line
0	24	0.580219	l	line
1	0	0.678699	h	line
1	0.1	0.675993	h	line
1	0.2	0.673318	h	line
1	0.3	0.670673	h	line
1	0.4	0.668058	h	line
1	0.5	0.665472	h	line
1	0.6	0.662913	h	line
1	0.7	0.660381	h	line
1	0.8	0.657875	h	line
1	0.9	0.655394	h	line
1	1	0.652937	h	line
1	1.1	0.650504	h	line
1	1.2	0.648094	h	line
1	1.3	0.645706	h	line
1	1.4	0.64334	h	line
1	1.5	0.640994	h	line
1	1.6	0.638669	h	line
1	1.7	0.636364	h	line
1	1.8	0.634078	h	line
1	1.9	0.63181	h	line
1	2	0.629561	h	line
1	2.1	0.627329	h	line
1	2.2	0.625114	h	line
1	2.3	0.622917	h	line
1	2.4	0.620735	h	line
1	2.5	0.618569	h	line
1	2.6	0.616419	h	line
1	2.7	0.614284	h	line
1	2.8	0.612163	h	line
1	2.9	0.610057	h	line
1	3	0.607964	h	line
1	3.1	0.605886	h	line
1	3.2	0.603821	h	line
1	3.3	0.601768	h	line
1	3.4	0.599729	h	line
1	3.5	0.597701	h	line
1	3.6	0.595686	h	line
1	3.7	0.593683	h	line
1	3.8	0.591692	h	line
1	3.9	0.589712	h	line
1	4	0.587743	h	line
1	4.1	0.585785	h	line
1	4.2	0.583837	h	line
1	4.3	0.581901	h	line
1	4.4	0.579974	h	line
1	4.5	0.578057	h	line
1	4.6	0.576151	h	line
1	4.7	0.574254	h	line
1	4.8	0.572367	h	line
1	4.9	0.570489	h	line
1	5	0.56862	h	line
1	5.1	0.56676	h	line
1	5.2	0.564909	h	line
1	5.3	0.563067	h	line
1	5.4	0.561233	h	line
1	5.5	0.559408	h	line
1	5.6	0.557591	h	line
1	5.7	0.555783	h	line
1	5.8	0.553982	h	line
1	5.9	0.55219	h	line
1	6	0.550405	h	line
1	6.1	0.548628	h	line
1	6.2	0.546859	h	line
1	6.3	0.545097	h	line
1	6.4	0.543342	h	line
1	6.5	0.541595	h	line
1	6.6	0.539855	h	line
1	6.7	0.538122	h	line
1	6.8	0.536396	h	line
1	6.9	0.534677	h	line
1	7	0.532965	h	line
1	7.1	0.53126	h	line
1	7.2	0.529562	h	line
1	7.3	0.52787	h	line
1	7.4	0.526184	h	line
1	7.5	0.524505	h	line
1	7.6	0.522833	h	line
1	7.7	0.521167	h	line
1	7.8	0.519507	h	line
1	7.9	0.517853	h	line
1	8	0.516206	h	line
1	8.1	0.514565	h	line
1	8.2	0.512929	h	line
1	8.3	0.5113	h	line
1	8.4	0.509677	h	line
1	8.5	0.508059	h	line
1	8.6	0.506447	h	line
1	8.7	0.504842	h	line
1	8.8	0.503241	h	line
1	8.9	0.501647	h	line
1	9	0.500058	h	line
1	9.1	0.498475	h	line
1	9.2	0.496897	h	line
1	9.3	0.495325	h	line
1	9.4	0.493758	h	line
1	9.5	0.492197	h	line
1	9.6	0.490641	h	line
1	9.7	0.48909	h	line
1	9.8	0.487545	h	line
1	9.9	0.486005	h	line
1	10	0.484471	h	line
1	10.1	0.482941	h	line
1	10.2	0.481417	h	line
1	10.3	0.479897	h	line
1	10.4	0.478383	h	line
1	10.5	0.476874	h	line
1	10.6	0.47537	h	line
1	10.7	0.473871	h	line
1	10.8	0.472377	h	line
1	10.9	0.470888	h	line
1	11	0.469404	h	line
1	11.1	0.467925	h	line
1	11.2	0.466451	h	line
1	11.3	0.464981	h	line
1	11.4	0.463517	h	line
1	11.5	0.462057	h	line
1	11.6	0.460602	h	line
1	11.7	0.459151	h	line
1	11.8	0.457706	h	line
1	11.9	0.456265	h	line
1	12	0.454829	h	line
1	12.1	0.453397	h	line
1	12.2	0.45197	h	line
1	12.3	0.450548	h	line
1	12.4	0.44913	h	line
1	12.5	0.447717	h	line
1	12.6	0.446308	h	line
1	12.7	0.444904	h	line
1	12.8	0.443505	h	line
1	12.9	0.44211	h	line
1	13	0.440719	h	line
1	13.1	0.439333	h	line
1	13.2	0.437951	h	line
1	13.3	0.436574	h	line
1	13.4	0.435201	h	line
1	13.5	0.433832	h	line
1	13.6	0.432468	h	line
1	13.7	0.431108	h	line
1	13.8	0.429752	h	line
1	13.9	0.428401	h	line
1	14	0.427054	h	line
1	14.1	0.425711	h	line
1	14.2	0.424373	h	line
1	14.3	0.423039	h	line
1	14.4	0.421709	h	line
1	14.5	0.420383	h	line
1	14.6	0.419061	h	line
1	14.7	0.417744	h	line
1	14.8	0.41643	h	line
1	14.9	0.415121	h	line
1	15	0.413816	h	line
1	15.1	0.412515	h	line
1	15.2	0.411218	h	line
1	15.3	0.409926	h	line
1	15.4	0.408637	h	line
1	15.5	0.407352	h	line
1	15.6	0.406072	h	line
1	15.7	0.404795	h	line
1	15.8	0.403523	h	line
1	15.9	0.402254	h	line
1	16	0.400989	h	line
1	16.1	0.399729	h	line
1	16.2	0.398472	h	line
1	16.3	0.397219	h	line
1	16.4	0.39597	h	line
1	16.5	0.394725	h	line
1	16.6	0.393484	h	line
1	16.7	0.392247	h	line
1	16.8	0.391014	h	line
1	16.9	0.389785	h	line
1	17	0.388559	h	line
1	17.1	0.387337	h	line
1	17.2	0.386119	h	line
1	17.3	0.384905	h	line
1	17.4	0.383695	h	line
1	17.5	0.382488	h	line
1	17.6	0.381285	h	line
1	17.7	0.380086	h	line
1	17.8	0.378891	h	line
1	17.9	0.3777	h	line
1	18	0.376512	h	line
1	18.1	0.375328	h	line
1	18.2	0.374147	h	line
1	18.3	0.372971	h	line
1	18.4	0.371797	h	line
1	18.5	0.370628	h	line
1	18.6	0.369462	h	line
1	18.7	0.3683	h	line
1	18.8	0.367142	h	line
1	18.9	0.365987	h	line
1	19	0.364835	h	line
1	19.1	0.363688	h	line
1	19.2	0.362544	h	line
1	19.3	0.361403	h	line
1	19.4	0.360266	h	line
1	19.5	0.359133	h	line
1	19.6	0.358003	h	line
1	19.7	0.356876	h	line
1	19.8	0.355753	h	line
1	19.9	0.354634	h	line
1	20	0.353518	h	line
1	20.1	0.352406	h	line
1	20.2	0.351297	h	line
1	20.3	0.350191	h	line
1	20.4	0.349089	h	line
1	20.5	0.347991	h	line
1	20.6	0.346895	h	line
1	20.7	0.345804	h	line
1	20.8	0.344715	h	line
1	20.9	0.34363	h	line
1	21	0.342549	h	line
1	21.1	0.34147	h	line
1	21.2	0.340396	h	line
1	21.3	0.339324	h	line
1	21.4	0.338256	h	line
1	21.5	0.337191	h	line
1	21.6	0.336129	h	line
1	21.7	0.335071	h	line
1	21.8	0.334016	h	line
1	21.9	0.332965	h	line
1	22	0.331916	h	line
1	22.1	0.330871	h	line
1	22.2	0.329829	h	line
1	22.3	0.328791	h	line
1	22.4	0.327755	h	line
1	22.5	0.326723	h	line
1	22.6	0.325694	h	line
1	22.7	0.324669	h	line
1	22.8	0.323646	h	line
1	22.9	0.322627	h	line
1	23	0.321611	h	line
1	23.1	0.320598	h	line
1	23.2	0.319588	h	line
1	23.3	0.318581	h	line
1	23.4	0.317578	h	line
1	23.5	0.316577	h	line
1	23.6	0.31558	h	line
1	23.7	0.314586	h	line
1	23.8	0.313595	h	line
1	23.9	0.312607	h	line
1	24	0.311622	h	line
1	0	0.321301	m	line
1	0.1	0.317133	m	line
1	0.2	0.313094	m	line
1	0.3	0.309179	m	line
1	0.4	0.305383	m	line
1	0.5	0.301703	m	line
1	0.6	0.298134	m	line
1	0.7	0.294671	m	line
1	0.8	0.291311	m	line
1	0.9	0.28805	m	line
1	1	0.284885	m	line
1	1.1	0.281811	m	line
1	1.2	0.278826	m	line
1	1.3	0.275926	m	line
1	1.4	0.273109	m	line
1	1.5	0.27037	m	line
1	1.6	0.267709	m	line
1	1.7	0.265121	m	line
1	1.8	0.262604	m	line
1	1.9	0.260155	m	line
1	2	0.257772	m	line
1	2.1	0.255454	m	line
1	2.2	0.253196	m	line
1	2.3	0.250998	m	line
1	2.4	0.248857	m	line
1	2.5	0.246771	m	line
1	2.6	0.244739	m	line
1	2.7	0.242758	m	line
1	2.8	0.240826	m	line
1	2.9	0.238942	m	line
1	3	0.237105	m	line
1	3.1	0.235312	m	line
1	3.2	0.233562	m	line
1	3.3	0.231853	m	line
1	3.4	0.230185	m	line
1	3.5	0.228555	m	line
1	3.6	0.226963	m	line
1	3.7	0.225407	m	line
1	3.8	0.223886	m	line
1	3.9	0.222398	m	line
1	4	0.220943	m	line
1	4.1	0.21952	m	line
1	4.2	0.218127	m	line
1	4.3	0.216763	m	line
1	4.4	0.215428	m	line
1	4.5	0.21412	m	line
1	4.6	0.212838	m	line
1	4.7	0.211582	m	line
1	4.8	0.210351	m	line
1	4.9	0.209144	m	line
1	5	0.20796	m	line
1	5.1	0.206799	m	line
1	5.2	0.205659	m	line
1	5.3	0.20454	m	line
1	5.4	0.203441	m	line
1	5.5	0.202362	m	line
1	5.6	0.201302	m	line
1	5.7	0.200261	m	line
1	5.8	0.199237	m	line
1	5.9	0.19823	m	line
1	6	0.19724	m	line
1	6.1	0.196266	m	line
1	6.2	0.195307	m	line
1	6.3	0.194364	m	line
1	6.4	0.193435	m	line
1	6.5	0.192521	m	line
1	6.6	0.19162	m	line
1	6.7	0.190733	m	line
1	6.8	0.189858	m	line
1	6.9	0.188996	m	line
1	7	0.188146	m	line
1	7.1	0.187308	m	line
1	7.2	0.186481	m	line
1	7.3	0.185665	m	line
1	7.4	0.18486	m	line
1	7.5	0.184065	m	line
1	7.6	0.18328	m	line
1	7.7	0.182505	m	line
1	7.8	0.18174	m	line
1	7.9	0.180984	m	line
1	8	0.180236	m	line
1	8.1	0.179498	m	line
1	8.2	0.178767	m	line
1	8.3	0.178045	m	line
1	8.4	0.177331	m	line
1	8.5	0.176625	m	line
1	8.6	0.175926	m	line
1	8.7	0.175234	m	line
1	8.8	0.17455	m	line
1	8.9	0.173872	m	line
1	9	0.173201	m	line
1	9.1	0.172537	m	line
1	9.2	0.171878	m	line
1	9.3	0.171227	m	line
1	9.4	0.170581	m	line
1	9.5	0.169941	m	line
1	9.6	0.169306	m	line
1	9.7	0.168677	m	line
1	9.8	0.168054	m	line
1	9.9	0.167436	m	line
1	10	0.166823	m	line
1	10.1	0.166215	m	line
1	10.2	0.165612	m	line
1	10.3	0.165013	m	line
1	10.4	0.164419	m	line
1	10.5	0.16383	m	line
1	10.6	0.163245	m	line
1	10.7	0.162665	m	line
1	10.8	0.162089	m	line
1	10.9	0.161516	m	line
1	11	0.160948	m	line
1	11.1	0.160384	m	line
1	11.2	0.159824	m	line
1	11.3	0.159267	m	line
1	11.4	0.158714	m	line
1	11.5	0.158165	m	line
1	11.6	0.157619	m	line
1	11.7	0.157076	m	line
1	11.8	0.156537	m	line
1	11.9	0.156002	m	line
1	12	0.155469	m	line
1	12.1	0.15494	m	line
1	12.2	0.154414	m	line
1	12.3	0.153891	m	line
1	12.4	0.15337	m	line
1	12.5	0.152853	m	line
1	12.6	0.152339	m	line
1	12.7	0.151827	m	line
1	12.8	0.151318	m	line
1	12.9	0.150812	m	line
1	13	0.150309	m	line
1	13.1	0.149808	m	line
1	13.2	0.14931	m	line
1	13.3	0.148814	m	line
1	13.4	0.148321	m	line
1	13.5	0.14783	m	line
1	13.6	0.147342	m	line
1	13.7	0.146856	m	line
1	13.8	0.146372	m	line
1	13.9	0.145891	m	line
1	14	0.145412	m	line
1	14.1	0.144935	m	line
1	14.2	0.14446	m	line
1	14.3	0.143988	m	line
1	14.4	0.143517	m	line
1	14.5	0.143049	m	line
1	14.6	0.142583	m	line
1	14.7	0.142119	m	line
1	14.8	0.141657	m	line
1	14.9	0.141197	m	line
1	15	0.140738	m	line
1	15.1	0.140282	m	line
1	15.2	0.139828	m	line
1	15.3	0.139375	m	line
1	15.4	0.138925	m	line
1	15.5	0.138476	m	line
1	15.6	0.138029	m	line
1	15.7	0.137584	m	line
1	15.8	0.137141	m	line
1	15.9	0.136699	m	line
1	16	0.13626	m	line
1	16.1	0.135822	m	line
1	16.2	0.135385	m	line
1	16.3	0.134951	m	line
1	16.4	0.134518	m	line
1	16.5	0.134086	m	line
1	16.6	0.133657	m	line
1	16.7	0.133229	m	line
1	16.8	0.132802	m	line
1	16.9	0.132377	m	line
1	17	0.131954	m	line
1	17.1	0.131533	m	line
1	17.2	0.131112	m	line
1	17.3	0.130694	m	line
1	17.4	0.130277	m	line
1	17.5	0.129861	m	line
1	17.6	0.129447	m	line
1	17.7	0.129035	m	line
1	17.8	0.128624	m	line
1	17.9	0.128214	m	line
1	18	0.127806	m	line
1	18.1	0.127399	m	line
1	18.2	0.126994	m	line
1	18.3	0.12659	m	line
1	18.4	0.126188	m	line
1	18.5	0.125787	m	line
1	18.6	0.125387	m	line
1	18.7	0.124989	m	line
1	18.8	0.124592	m	line
1	18.9	0.124196	m	line
1	19	0.123802	m	line
1	19.1	0.12341	m	line
1	19.2	0.123018	m	line
1	19.3	0.122628	m	line
1	19.4	0.122239	m	line
1	19.5	0.121852	m	line
1	19.6	0.121466	m	line
1	19.7	0.121081	m	line
1	19.8	0.120697	m	line
1	19.9	0.120315	m	line
1	20	0.119934	m	line
1	20.1	0.119554	m	line
1	20.2	0.119176	m	line
1	20.3	0.118798	m	line
1	20.4	0.118422	m	line
1	20.5	0.118048	m	line
1	20.6	0.117674	m	line
1	20.7	0.117302	m	line
1	20.8	0.116931	m	line
1	20.9	0.116561	m	line
1	21	0.116193	m	line
1	21.1	0.115825	m	line
1	21.2	0.115459	m	line
1	21.3	0.115094	m	line
1	21.4	0.11473	m	line
1	21.5	0.114368	m	line
1	21.6	0.114006	m	line
1	21.7	0.113646	m	line
1	21.8	0.113287	m	line
1	21.9	0.112929	m	line
1	22	0.112572	m	line
1	22.1	0.112217	m	line
1	22.2	0.111862	m	line
1	22.3	0.111509	m	line
1	22.4	0.111157	m	line
1	22.5	0.110806	m	line
1	22.6	0.110456	m	line
1	22.7	0.110107	m	line
1	22.8	0.109759	m	line
1	22.9	0.109413	m	line
1	23	0.109067	m	line
1	23.1	0.108723	m	line
1	23.2	0.10838	m	line
1	23.3	0.108038	m	line
1	23.4	0.107697	m	line
1	23.5	0.107357	m	line
1	23.6	0.107018	m	line
1	23.7	0.10668	m	line
1	23.8	0.106343	m	line
1	23.9	0.106008	m	line
1	24	0.105673	m	line
1	0	0	l	line
1	0.1	0.00687455	l	line
1	0.2	0.0135886	l	line
1	0.3	0.0201479	l	line
1	0.4	0.0265582	l	line
1	0.5	0.0328249	l	line
1	0.6	0.0389532	l	line
1	0.7	0.0449479	l	line
1	0.8	0.0508139	l	line
1	0.9	0.0565558	l	line
1	1	0.062178	l	line
1	1.1	0.0676847	l	line
1	1.2	0.0730799	l	line
1	1.3	0.0783675	l	line
1	1.4	0.0835514	l	line
1	1.5	0.0886351	l	line
1	1.6	0.093622	l	line
1	1.7	0.0985155	l	line
1	1.8	0.103319	l	line
1	1.9	0.108035	l	line
1	2	0.112667	l	line
1	2.1	0.117217	l	line
1	2.2	0.121689	l	line
1	2.3	0.126085	l	line
1	2.4	0.130408	l	line
1	2.5	0.134659	l	line
1	2.6	0.138842	l	line
1	2.7	0.142959	l	line
1	2.8	0.147011	l	line
1	2.9	0.151001	l	line
1	3	0.154931	l	line
1	3.1	0.158802	l	line
1	3.2	0.162618	l	line
1	3.3	0.166378	l	line
1	3.4	0.170086	l	line
1	3.5	0.173743	l	line
1	3.6	0.17735	l	line
1	3.7	0.18091	l	line
1	3.8	0.184422	l	line
1	3.9	0.18789	l	line
1	4	0.191314	l	line
1	4.1	0.194695	l	line
1	4.2	0.198036	l	line
1	4.3	0.201337	l	line
1	4.4	0.204598	l	line
1	4.5	0.207823	l	line
1	4.6	0.211011	l	line
1	4.7	0.214164	l	line
1	4.8	0.217282	l	line
1	4.9	0.220367	l	line
1	5	0.22342	l	line
1	5.1	0.226441	l	line
1	5.2	0.229432	l	line
1	5.3	0.232393	l	line
1	5.4	0.235325	l	line
1	5.5	0.238229	l	line
1	5.6	0.241106	l	line
1	5.7	0.243957	l	line
1	5.8	0.246781	l	line
1	5.9	0.24958	l	line
1	6	0.252355	l	line
1	6.1	0.255106	l	line
1	6.2	0.257834	l	line
1	6.3	0.260539	l	line
1	6.4	0.263223	l	line
1	6.5	0.265884	l	line
1	6.6	0.268525	l	line
1	6.7	0.271145	l	line
1	6.8	0.273746	l	line
1	6.9	0.276327	l	line
1	7	0.278889	l	line
1	7.1	0.281432	l	line
1	7.2	0.283958	l	line
1	7.3	0.286465	l	line
1	7.4	0.288956	l	line
1	7.5	0.29143	l	line
1	7.6	0.293887	l	line
1	7.7	0.296328	l	line
1	7.8	0.298753	l	line
1	7.9	0.301163	l	line
1	8	0.303558	l	line
1	8.1	0.305938	l	line
1	8.2	0.308303	l	line
1	8.3	0.310655	l	line
1	8.4	0.312992	l	line
1	8.5	0.315316	l	line
1	8.6	0.317627	l	line
1	8.7	0.319924	l	line
1	8.8	0.322209	l	line
1	8.9	0.324481	l	line
1	9	0.326741	l	line
1	9.1	0.328989	l	line
1	9.2	0.331224	l	line
1	9.3	0.333449	l	line
1	9.4	0.335661	l	line
1	9.5	0.337863	l	line
1	9.6	0.340053	l	line
1	9.7	0.342232	l	line
1	9.8	0.344401	l	line
1	9.9	0.346559	l	line
1	10	0.348707	l	line
1	10.1	0.350844	l	line
1	10.2	0.352972	l	line
1	10.3	0.355089	l	line
1	10.4	0.357197	l	line
1	10.5	0.359296	l	line
1	10.6	0.361384	l	line
1	10.7	0.363464	l	line
1	10.8	0.365534	l	line
1	10.9	0.367595	l	line
1	11	0.369647	l	line
1	11.1	0.371691	l	line
1	11.2	0.373726	l	line
1	11.3	0.375752	l	line
1	11.4	0.377769	l	line
1	11.5	0.379778	l	line
1	11.6	0.381779	l	line
1	11.7	0.383772	l	line
1	11.8	0.385757	l	line
1	11.9	0.387733	l	line
1	12	0.389702	l	line
1	12.1	0.391663	l	line
1	12.2	0.393616	l	line
1	12.3	0.395562	l	line
1	12.4	0.397499	l	line
1	12.5	0.39943	l	line
1	12.6	0.401353	l	line
1	12.7	0.403269	l	line
1	12.8	0.405177	l	line
1	12.9	0.407078	l	line
1	13	0.408972	l	line
1	13.1	0.410859	l	line
1	13.2	0.412739	l	line
1	13.3	0.414612	l	line
1	13.4	0.416478	l	line
1	13.5	0.418338	l	line
1	13.6	0.42019	l	line
1	13.7	0.422036	l	line
1	13.8	0.423875	l	line
1	13.9	0.425708	l	line
1	14	0.427534	l	line
1	14.1	0.429354	l	line
1	14.2	0.431167	l	line
1	14.3	0.432974	l	line
1	14.4	0.434774	l	line
1	14.5	0.436568	l	line
1	14.6	0.438356	l	line
1	14.7	0.440137	l	line
1	14.8	0.441913	l	line
1	14.9	0.443682	l	line
1	15	0.445445	l	line
1	15.1	0.447203	l	line
1	15.2	0.448954	l	line
1	15.3	0.450699	l	line
1	15.4	0.452438	l	line
1	15.5	0.454171	l	line
1	15.6	0.455899	l	line
1	15.7	0.457621	l	line
1	15.8	0.459336	l	line
1	15.9	0.461047	l	line
1	16	0.462751	l	line
1	16.1	0.46445	l	line
1	16.2	0.466143	l	line
1	16.3	0.46783	l	line
1	16.4	0.469512	l	line
1	16.5	0.471188	l	line
1	16.6	0.472859	l	line
1	16.7	0.474524	l	line
1	16.8	0.476184	l	line
1	16.9	0.477838	l	line
1	17	0.479487	l	line
1	17.1	0.48113	l	line
1	17.2	0.482768	l	line
1	17.3	0.484401	l	line
1	17.4	0.486028	l	line
1	17.5	0.48765	l	line
1	17.6	0.489267	l	line
1	17.7	0.490879	l	line
1	17.8	0.492485	l	line
1	17.9	0.494086	l	line
1	18	0.495682	l	line
1	18.1	0.497273	l	line
1	18.2	0.498859	l	line
1	18.3	0.500439	l	line
1	18.4	0.502015	l	line
1	18.5	0.503585	l	line
1	18.6	0.505151	l	line
1	18.7	0.506711	l	line
1	18.8	0.508266	l	line
1	18.9	0.509817	l	line
1	19	0.511362	l	line
1	19.1	0.512903	l	line
1	19.2	0.514438	l	line
1	19.3	0.515969	l	line
1	19.4	0.517495	l	line
1	19.5	0.519016	l	line
1	19.6	0.520532	l	line
1	19.7	0.522043	l	line
1	19.8	0.523549	l	line
1	19.9	0.525051	l	line
1	20	0.526548	l	line
1	20.1	0.52804	l	line
1	20.2	0.529528	l	line
1	20.3	0.53101	l	line
1	20.4	0.532488	l	line
1	20.5	0.533962	l	line
1	20.6	0.53543	l	line
1	20.7	0.536894	l	line
1	20.8	0.538354	l	line
1	20.9	0.539809	l	line
1	21	0.541259	l	line
1	21.1	0.542704	l	line
1	21.2	0.544145	l	line
1	21.3	0.545582	l	line
1	21.4	0.547014	l	line
1	21.5	0.548441	l	line
1	21.6	0.549864	l	line
1	21.7	0.551283	l	line
1	21.8	0.552697	l	line
1	21.9	0.554106	l	line
1	22	0.555511	l	line
1	22.1	0.556912	l	line
1	22.2	0.558308	l	line
1	22.3	0.5597	l	line
1	22.4	0.561088	l	line
1	22.5	0.562471	l	line
1	22.6	0.56385	l	line
1	22.7	0.565224	l	line
1	22.8	0.566595	l	line
1	22.9	0.56796	l	line
1	23	0.569322	l	line
1	23.1	0.570679	l	line
1	23.2	0.572032	l	line
1	23.3	0.573381	l	line
1	23.4	0.574726	l	line
1	23.5	0.576066	l	line
1	23.6	0.577402	l	line
1	23.7	0.578734	l	line
1	23.8	0.580062	l	line
1	23.9	0.581386	l	line
1	24	0.582705	l	line
2	0	0.688172	h	line
2	0.1	0.685123	h	line
2	0.2	0.682145	h	line
2	0.3	0.679233	h	line
2	0.4	0.676383	h	line
2	0.5	0.67359	h	line
2	0.6	0.670851	h	line
2	0.7	0.668162	h	line
2	0.8	0.665521	h	line
2	0.9	0.662924	h	line
2	1	0.660368	h	line
2	1.1	0.657851	h	line
2	1.2	0.655371	h	line
2	1.3	0.652925	h	line
2	1.4	0.650511	h	line
2	1.5	0.648128	h	line
2	1.6	0.645774	h	line
2	1.7	0.643447	h	line
2	1.8	0.641146	h	line
2	1.9	0.638869	h	line
2	2	0.636614	h	line
2	2.1	0.634382	h	line
2	2.2	0.632171	h	line
2	2.3	0.629979	h	line
2	2.4	0.627805	h	line
2	2.5	0.62565	h	line
2	2.6	0.623511	h	line
2	2.7	0.621389	h	line
2	2.8	0.619282	h	line
2	2.9	0.61719	h	line
2	3	0.615112	h	line
2	3.1	0.613048	h	line
2	3.2	0.610997	h	line
2	3.3	0.608958	h	line
2	3.4	0.606931	h	line
2	3.5	0.604917	h	line
2	3.6	0.602913	h	line
2	3.7	0.60092	h	line
2	3.8	0.598938	h	line
2	3.9	0.596966	h	line
2	4	0.595004	h	line
2	4.1	0.593051	h	line
2	4.2	0.591108	h	line
2	4.3	0.589174	h	line
2	4.4	0.587248	h	line
2	4.5	0.585332	h	line
2	4.6	0.583423	h	line
2	4.7	0.581523	h	line
2	4.8	0.579631	h	line
2	4.9	0.577747	h	line
2	5	0.57587	h	line
2	5.1	0.574002	h	line
2	5.2	0.57214	h	line
2	5.3	0.570286	h	line
2	5.4	0.568439	h	line
2	5.5	0.566599	h	line
2	5.6	0.564766	h	line
2	5.7	0.56294	h	line
2	5.8	0.56112	h	line
2	5.9	0.559308	h	line
2	6	0.557502	h	line
2	6.1	0.555702	h	line
2	6.2	0.553909	h	line
2	6.3	0.552122	h	line
2	6.4	0.550342	h	line
2	6.5	0.548567	h	line
2	6.6	0.546799	h	line
2	6.7	0.545037	h	line
2	6.8	0.543281	h	line
2	6.9	0.541531	h	line
2	7	0.539787	h	line
2	7.1	0.538049	h	line
2	7.2	0.536317	h	line
2	7.3	0.53459	h	line
2	7.4	0.53287	h	line
2	7.5	0.531155	h	line
2	7.6	0.529445	h	line
2	7.7	0.527742	h	line
2	7.8	0.526044	h	line
2	7.9	0.524351	h	line
2	8	0.522664	h	line
2	8.1	0.520983	h	line
2	8.2	0.519307	h	line
2	8.3	0.517637	h	line
2	8.4	0.515972	h	line
2	8.5	0.514313	h	line
2	8.6	0.512659	h	line
2	8.7	0.51101	h	line
2	8.8	0.509366	h	line
2	8.9	0.507728	h	line
2	9	0.506096	h	line
2	9.1	0.504468	h	line
2	9.2	0.502846	h	line
2	9.3	0.501229	h	line
2	9.4	0.499617	h	line
2	9.5	0.49801	h	line
2	9.6	0.496409	h	line
2	9.7	0.494812	h	line
2	9.8	0.493221	h	line
2	9.9	0.491635	h	line
2	10	0.490054	h	line
2	10.1	0.488478	h	line
2	10.2	0.486907	h	line
2	10.3	0.485341	h	line
2	10.4	0.48378	h	line
2	10.5	0.482224	h	line
2	10.6	0.480673	h	line
2	10.7	0.479127	h	line
2	10.8	0.477585	h	line
2	10.9	0.476049	h	line
2	11	0.474518	h	line
2	11.1	0.472991	h	line
2	11.2	0.47147	h	line
2	11.3	0.469953	h	line
2	11.4	0.468441	h	line
2	11.5	0.466934	h	line
2	11.6	0.465432	h	line
2	11.7	0.463934	h	line
2	11.8	0.462442	h	line
2	11.9	0.460954	h	line
2	12	0.45947	h	line
2	12.1	0.457992	h	line
2	12.2	0.456518	h	line
2	12.3	0.455049	h	line
2	12.4	0.453585	h	line
2	12.5	0.452125	h	line
2	12.6	0.45067	h	line
2	12.7	0.449219	h	line
2	12.8	0.447773	h	line
2	12.9	0.446332	h	line
2	13	0.444895	h	line
2	13.1	0.443463	h	line
2	13.2	0.442036	h	line
2	13.3	0.440613	h	line
2	13.4	0.439194	h	line
2	13.5	0.43778	h	line
2	13.6	0.436371	h	line
2	13.7	0.434966	h	line
2	13.8	0.433565	h	line
2	13.9	0.432169	h	line
2	14	0.430778	h	line
2	14.1	0.429391	h	line
2	14.2	0.428008	h	line
2	14.3	0.42663	h	line
2	14.4	0.425256	h	line
2	14.5	0.423886	h	line
2	14.6	0.422521	h	line
2	14.7	0.42116	h	line
2	14.8	0.419803	h	line
2	14.9	0.418451	h	line
2	15	0.417103	h	line
2	15.1	0.41576	h	line
2	15.2	0.41442	h	line
2	15.3	0.413085	h	line
2	15.4	0.411755	h	line
2	15.5	0.410428	h	line
2	15.6	0.409106	h	line
2	15.7	0.407788	h	line
2	15.8	0.406474	h	line
2	15.9	0.405164	h	line
2	16	0.403858	h	line
2	16.1	0.402557	h	line
2	16.2	0.40126	h	line
2	16.3	0.399967	h	line
2	16.4	0.398678	h	line
2	16.5	0.397393	h	line
2	16.6	0.396112	h	line
2	16.7	0.394835	h	line
2	16.8	0.393563	h	line
2	16.9	0.392294	h	line
2	17	0.39103	h	line
2	17.1	0.389769	h	line
2	17.2	0.388513	h	line
2	17.3	0.38726	h	line
2	17.4	0.386012	h	line
2	17.5	0.384767	h	line
2	17.6	0.383527	h	line
2	17.7	0.38229	h	line
2	17.8	0.381057	h	line
2	17.9	0.379829	h	line
2	18	0.378604	h	line
2	18.1	0.377383	h	line
2	18.2	0.376166	h	line
2	18.3	0.374953	h	line
2	18.4	0.373744	h	line
2	18.5	0.372539	h	line
2	18.6	0.371337	h	line
2	18.7	0.37014	h	line
2	18.8	0.368946	h	line
2	18.9	0.367756	h	line
2	19	0.36657	h	line
2	19.1	0.365387	h	line
2	19.2	0.364208	h	line
2	19.3	0.363034	h	line
2	19.4	0.361862	h	line
2	19.5	0.360695	h	line
2	19.6	0.359531	h	line
2	19.7	0.358371	h	line
2	19.8	0.357215	h	line
2	19.9	0.356063	h	line
2	20	0.354914	h	line
2	20.1	0.353769	h	line
2	20.2	0.352627	h	line
2	20.3	0.351489	h	line
2	20.4	0.350355	h	line
2	20.5	0.349224	h	line
2	20.6	0.348097	h	line
2	20.7	0.346974	h	line
2	20.8	0.345854	h	line
2	20.9	0.344738	h	line
2	21	0.343625	h	line
2	21.1	0.342516	h	line
2	21.2	0.341411	h	line
2	21.3	0.340309	h	line
2	21.4	0.33921	h	line
2	21.5	0.338115	h	line
2	21.6	0.337024	h	line
2	21.7	0.335936	h	line
2	21.8	0.334851	h	line
2	21.9	0.33377	h	line
2	22	0.332693	h	line
2	22.1	0.331619	h	line
2	22.2	0.330548	h	line
2	22.3	0.329481	h	line
2	22.4	0.328417	h	line
2	22.5	0.327356	h	line
2	22.6	0.326299	h	line
2	22.7	0.325246	h	line
2	22.8	0.324195	h	line
2	22.9	0.323148	h	line
2	23	0.322105	h	line
2	23.1	0.321065	h	line
2	23.2	0.320028	h	line
2	23.3	0.318994	h	line
2	23.4	0.317964	h	line
2	23.5	0.316937	h	line
2	23.6	0.315913	h	line
2	23.7	0.314893	h	line
2	23.8	0.313875	h	line
2	23.9	0.312862	h	line
2	24	0.311851	h	line
2	0	0.311828	m	line
2	0.1	0.305967	m	line
2	0.2	0.300461	m	line
2	0.3	0.295287	m	line
2	0.4	0.290421	m	line
2	0.5	0.28584	m	line
2	0.6	0.281525	m	line
2	0.7	0.277458	m	line
2	0.8	0.273621	m	line
2	0.9	0.269998	m	line
2	1	0.266575	m	line
2	1.1	0.263338	m	line
2	1.2	0.260273	m	line
2	1.3	0.25737	m	line
2	1.4	0.254617	m	line
2	1.5	0.252004	m	line
2	1.6	0.249522	m	line
2	1.7	0.247161	m	line
2	1.8	0.244914	m	line
2	1.9	0.242772	m	line
2	2	0.24073	m	line
2	2.1	0.238779	m	line
2	2.2	0.236915	m	line
2	2.3	0.235131	m	line
2	2.4	0.233422	m	line
2	2.5	0.231783	m	line
2	2.6	0.230209	m	line
2	2.7	0.228697	m	line
2	2.8	0.227241	m	line
2	2.9	0.225839	m	line
2	3	0.224487	m	line
2	3.1	0.223182	m	line
2	3.2	0.22192	m	line
2	3.3	0.220699	m	line
2	3.4	0.219516	m	line
2	3.5	0.218369	m	line
2	3.6	0.217256	m	line
2	3.7	0.216174	m	line
2	3.8	0.215121	m	line
2	3.9	0.214096	m	line
2	4	0.213096	m	line
2	4.1	0.212121	m	line
2	4.2	0.211169	m	line
2	4.3	0.210238	m	line
2	4.4	0.209327	m	line
2	4.5	0.208435	m	line
2	4.6	0.20756	m	line
2	4.7	0.206702	m	line
2	4.8	0.20586	m	line
2	4.9	0.205032	m	line
2	5	0.204219	m	line
2	5.1	0.203418	m	line
2	5.2	0.20263	m	line
2	5.3	0.201853	m	line
2	5.4	0.201087	m	line
2	5.5	0.200332	m	line
2	5.6	0.199586	m	line
2	5.7	0.19885	m	line
2	5.8	0.198123	m	line
2	5.9	0.197403	m	line
2	6	0.196692	m	line
2	6.1	0.195988	m	line
2	6.2	0.195292	m	line
2	6.3	0.194602	m	line
2	6.4	0.193918	m	line
2	6.5	0.193241	m	line
2	6.6	0.192569	m	line
2	6.7	0.191903	m	line
2	6.8	0.191242	m	line
2	6.9	0.190587	m	line
2	7	0.189936	m	line
2	7.1	0.18929	m	line
2	7.2	0.188648	m	line
2	7.3	0.188011	m	line
2	7.4	0.187378	m	line
2	7.5	0.186749	m	line
2	7.6	0.186123	m	line
2	7.7	0.185502	m	line
2	7.8	0.184884	m	line
2	7.9	0.184269	m	line
2	8	0.183658	m	line
2	8.1	0.18305	m	line
2	8.2	0.182445	m	line
2	8.3	0.181843	m	line
2	8.4	0.181244	m	line
2	8.5	0.180648	m	line
2	8.6	0.180055	m	line
2	8.7	0.179465	m	line
2	8.8	0.178877	m	line
2	8.9	0.178292	m	line
2	9	0.177709	m	line
2	9.1	0.177129	m	line
2	9.2	0.176551	m	line
2	9.3	0.175976	m	line
2	9.4	0.175403	m	line
2	9.5	0.174833	m	line
2	9.6	0.174264	m	line
2	9.7	0.173698	m	line
2	9.8	0.173134	m	line
2	9.9	0.172573	m	line
2	10	0.172013	m	line
2	10.1	0.171455	m	line
2	10.2	0.1709	m	line
2	10.3	0.170347	m	line
2	10.4	0.169795	m	line
2	10.5	0.169246	m	line
2	10.6	0.168698	m	line
2	10.7	0.168153	m	line
2	10.8	0.167609	m	line
2	10.9	0.167068	m	line
2	11	0.166528	m	line
2	11.1	0.16599	m	line
2	11.2	0.165454	m	line
2	11.3	0.16492	m	line
2	11.4	0.164388	m	line
2	11.5	0.163857	m	line
2	11.6	0.163329	m	line
2	11.7	0.162802	m	line
2	11.8	0.162277	m	line
2	11.9	0.161753	m	line
2	12	0.161232	m	line
2	12.1	0.160712	m	line
2	12.2	0.160193	m	line
2	12.3	0.159677	m	line
2	12.4	0.159162	m	line
2	12.5	0.158649	m	line
2	12.6	0.158138	m	line
2	12.7	0.157628	m	line
2	12.8	0.15712	m	line
2	12.9	0.156614	m	line
2	13	0.156109	m	line
2	13.1	0.155606	m	line
2	13.2	0.155105	m	line
2	13.3	0.154605	m	line
2	13.4	0.154107	m	line
2	13.5	0.15361	m	line
2	13.6	0.153115	m	line
2	13.7	0.152622	m	line
2	13.8	0.15213	m	line
2	13.9	0.15164	m	line
2	14	0.151151	m	line
2	14.1	0.150664	m	line
2	14.2	0.150179	m	line
2	14.3	0.149695	m	line
2	14.4	0.149213	m	line
2	14.5	0.148732	m	line
2	14.6	0.148253	m	line
2	14.7	0.147775	m	line
2	14.8	0.147299	m	line
2	14.9	0.146824	m	line
2	15	0.146351	m	line
2	15.1	0.14588	m	line
2	15.2	0.14541	m	line
2	15.3	0.144941	m	line
2	15.4	0.144474	m	line
2	15.5	0.144009	m	line
2	15.6	0.143545	m	line
2	15.7	0.143082	m	line
2	15.8	0.142621	m	line
2	15.9	0.142161	m	line
2	16	0.141703	m	line
2	16.1	0.141246	m	line
2	16.2	0.140791	m	line
2	16.3	0.140337	m	line
2	16.4	0.139885	m	line
2	16.5	0.139434	m	line
2	16.6	0.138985	m	line
2	16.7	0.138537	m	line
2	16.8	0.13809	m	line
2	16.9	0.137645	m	line
2	17	0.137201	m	line
2	17.1	0.136759	m	line
2	17.2	0.136318	m	line
2	17.3	0.135879	m	line
2	17.4	0.135441	m	line
2	17.5	0.135004	m	line
2	17.6	0.134569	m	line
2	17.7	0.134135	m	line
2	17.8	0.133702	m	line
2	17.9	0.133271	m	line
2	18	0.132841	m	line
2	18.1	0.132413	m	line
2	18.2	0.131986	m	line
2	18.3	0.13156	m	line
2	18.4	0.131136	m	line
2	18.5	0.130713	m	line
2	18.6	0.130291	m	line
2	18.7	0.129871	m	line
2	18.8	0.129452	m	line
2	18.9	0.129035	m	line
2	19	0.128619	m	line
2	19.1	0.128204	m	line
2	19.2	0.12779	m	line
2	19.3	0.127378	m	line
2	19.4	0.126967	m	line
2	19.5	0.126557	m	line
2	19.6	0.126149	m	line
2	19.7	0.125742	m	line
2	19.8	0.125336	m	line
2	19.9	0.124932	m	line
2	20	0.124529	m	line
2	20.1	0.124127	m	line
2	20.2	0.123727	m	line
2	20.3	0.123327	m	line
2	20.4	0.122929	m	line
2	20.5	0.122533	m	line
2	20.6	0.122137	m	line
2	20.7	0.121743	m	line
2	20.8	0.12135	m	line
2	20.9	0.120958	m	line
2	21	0.120568	m	line
2	21.1	0.120179	m	line
2	21.2	0.119791	m	line
2	21.3	0.119404	m	line
2	21.4	0.119019	m	line
2	21.5	0.118635	m	line
2	21.6	0.118252	m	line
2	21.7	0.11787	m	line
2	21.8	0.117489	m	line
2	21.9	0.11711	m	line
2	22	0.116732	m	line
2	22.1	0.116355	m	line
2	22.2	0.11598	m	line
2	22.3	0.115605	m	line
2	22.4	0.115232	m	line
2	22.5	0.11486	m	line
2	22.6	0.114489	m	line
2	22.7	0.114119	m	line
2	22.8	0.113751	m	line
2	22.9	0.113383	m	line
2	23	0.113017	m	line
2	23.1	0.112652	m	line
2	23.2	0.112288	m	line
2	23.3	0.111926	m	line
2	23.4	0.111564	m	line
2	23.5	0.111204	m	line
2	23.6	0.110845	m	line
2	23.7	0.110487	m	line
2	23.8	0.11013	m	line
2	23.9	0.109774	m	line
2	24	0.109419	m	line
2	0	0	l	line
2	0.1	0.00891021	l	line
2	0.2	0.0173934	l	line
2	0.3	0.0254797	l	line
2	0.4	0.0331967	l	line
2	0.5	0.0405701	l	line
2	0.6	0.0476238	l	line
2	0.7	0.0543796	l	line
[truncated: 70,364 more rows]

## Sheet: Extended Data Fig1c 4
k_a_one_state	k_a_two_state	k_b	k_ab
0.0146642	0.678771	0.0103503	0.255636
0.0150534	0.321243	0.00956962	0.17016
0.0144427	0.321243	0.00956962	0.17016
0.0125724	0.309292	0.00938361	0.172048
0.0162077	0.309292	0.00938361	0.172048
0.014437	0.529765	0.0103117	0.251127
0.0134579	0.761869	0.0103735	0.272602
0.0145829	0.529958	0.00955518	0.222458
0.0126737	0.603579	0.00976814	0.216201
0.0126737	0.633607	0.0094978	0.208826
0.0130487	0.681374	0.00952807	0.207867
0.0135497	0.348452	0.00973888	0.209773
0.0141828	0.785072	0.0105555	0.28277
0.0142486	0.772722	0.0104986	0.258526
0.0129998	0.759563	0.0100788	0.300425
0.0135338	0.741009	0.0104154	0.287063
0.0135338	0.444607	0.0101184	0.203445
0.0136239	0.246319	0.00953796	0.168966
0.0129814	0.263829	0.00923197	0.162212
0.0136581	0.272974	0.00942821	0.158773
0.0145768	0.248441	0.00944887	0.174187
0.0132141	0.248887	0.0089552	0.158949
0.0129083	0.302827	0.00940125	0.159735
0.0123558	0.622681	0.00983303	0.222743
0.0144325	0.718256	0.010179	0.260931
0.0132855	0.548029	0.00971956	0.215228
0.0132953	0.614798	0.0104531	0.253337
0.0133122	0.639158	0.0105898	0.260891
0.0133122	0.791501	0.00992081	0.250065
0.0133122	0.56448	0.00998842	0.21852
0.0133122	0.457456	0.0102153	0.204113
0.0137482	0.512692	0.00954123	0.194381
0.0135154	0.505949	0.00927444	0.186533
0.0143061	0.335405	0.00905552	0.165822
0.0139169	0.239176	0.00923754	0.158929
0.0141092	0.266894	0.00929839	0.176422
0.0143819	0.453527	0.00842262	0.161701
0.0128403	0.565847	0.0118046	0.275492
0.0137189	0.701572	0.0108154	0.330292
0.0139713	0.643585	0.00897558	0.1863
0.0138177	0.330523	0.0102041	0.199704
0.0136306	0.325785	0.00972976	0.170499
0.0136306	0.267277	0.00967992	0.163263
0.013906	0.291781	0.00959216	0.185756
0.0138595	0.364707	0.0102127	0.188574
0.0139947	0.336192	0.0103808	0.210559
0.0136926	0.433832	0.0102857	0.207547
0.0138172	0.527996	0.00930708	0.190076
0.013771	0.808369	0.0106062	0.310834
0.0140532	0.846	0.0111368	0.351983
0.0137591	0.834502	0.0102088	0.257387
0.0137085	0.829229	0.0103946	0.232643
0.0137376	0.99272	0.0107923	0.323603
0.0142127	0.981801	0.00904771	0.207559
0.0134818	0.952808	0.00917813	0.25559
0.0141829	0.994376	0.0107581	0.299195
0.0134817	0.409217	0.00979424	0.217027
0.0134817	0.398599	0.0108025	0.215647
0.0129849	0.819915	0.00945138	0.229434
0.01285	0.903687	0.00952597	0.236268
0.0133641	0.204586	0.0106361	0.173
0.0136988	0.204586	0.0106361	0.173
0.0141039	0.204586	0.0106361	0.173
0.013361	0.588536	0.0089282	0.202229
0.013693	0.590128	0.00940334	0.209934
0.0137058	0.80413	0.0098571	0.275783
0.0141418	0.876909	0.0100416	0.239511
0.0134456	0.693444	0.0100882	0.263302
0.0140509	0.45629	0.00961356	0.215433
0.0140509	0.805501	0.0103336	0.265404
0.0140509	0.731151	0.00903214	0.20476
0.0144398	0.429255	0.00896795	0.178155
0.0145472	0.646622	0.0105733	0.253647
0.0138391	0.485308	0.00937683	0.202617
0.0137442	0.506706	0.00900829	0.182936
0.0137442	0.412661	0.00886908	0.171392
0.0141284	0.424686	0.0100948	0.207784
0.0141309	0.36842	0.010098	0.20445
0.0135744	0.581546	0.00986489	0.258369
0.0140574	0.975809	0.00956213	0.271175
0.0139433	0.923072	0.01005	0.238694
0.0134781	0.480343	0.00880017	0.177632
0.0136874	0.604143	0.0111	0.268697
0.0136874	0.768946	0.0102719	0.260845
0.0135769	0.696888	0.0100466	0.238053
0.0135769	0.460388	0.010356	0.26261
0.0135769	0.895277	0.00991091	0.240957
0.0140963	0.883685	0.0095545	0.255977
0.0137489	0.401528	0.0105035	0.21533
0.0137489	0.497806	0.0102406	0.237126
0.0138706	0.54369	0.00977536	0.241938
0.0141087	0.508593	0.00932542	0.197308
0.0131715	0.700243	0.00956022	0.232728
0.0140048	0.540244	0.0102043	0.257898
0.0141773	0.320379	0.00986788	0.205119
0.0140067	0.547876	0.00954357	0.200364
0.0136133	0.473412	0.00917612	0.178595
0.0135963	0.51523	0.00928123	0.186457
0.013265	0.223438	0.0089478	0.174901
0.0152855	0.76379	0.0104349	0.241237
0.0143595	0.769551	0.0101962	0.251979
0.0141435	0.343247	0.010115	0.233387
0.0135777	0.836964	0.00993234	0.253734
0.0140521	0.691852	0.00974534	0.247576
0.0139449	0.736668	0.00939661	0.235425
0.0139107	0.750131	0.00941702	0.236365
0.0139107	0.55311	0.0095591	0.214471
0.0139107	0.530599	0.00873375	0.192646
0.0138846	0.431181	0.00861584	0.176146
0.0138137	0.253966	0.0091072	0.164118
0.0147554	0.815825	0.0107408	0.27129
0.0131265	0.842544	0.0108941	0.319531
0.0141759	0.834112	0.00970149	0.232611
0.013765	0.894631	0.00997007	0.280494
0.0139624	0.902875	0.0100445	0.272738
0.0152077	0.540795	0.00995165	0.255759
0.0138063	0.969221	0.00959617	0.228833
0.0139023	0.756216	0.0116157	0.344709
0.0148995	0.839182	0.011211	0.358274
0.0139955	0.483314	0.00919474	0.197542
0.0136574	0.251965	0.00945358	0.160555
0.0136049	0.234372	0.00957409	0.167833
0.0136049	0.276832	0.00892053	0.176041
0.0142042	0.286759	0.00926958	0.171661
0.0139587	0.307002	0.00948541	0.175289
0.0139587	0.557837	0.009248	0.205198
0.0137687	0.351578	0.00880304	0.169304
0.0127499	0.356726	0.00887728	0.167838
0.0135824	0.356726	0.00887728	0.167838
0.0140688	0.334445	0.00905247	0.17464
0.0140688	0.324091	0.0100778	0.197846
0.0147367	0.715142	0.00967269	0.238174
0.0132999	0.723471	0.00962457	0.256848
0.0139179	0.736294	0.0103708	0.237734
0.0134341	0.609069	0.00953122	0.198714
0.0143472	0.217346	0.00968262	0.176949
0.0141772	0.299667	0.00980905	0.168723
0.0129931	0.243763	0.00995846	0.170296
0.0129272	0.338831	0.00983897	0.176459
0.0129272	0.330279	0.00930306	0.186248
0.0135998	0.347697	0.00928868	0.181505
0.0135998	0.549247	0.00937794	0.208908
0.0148093	0.921379	0.00953811	0.223783
0.0148436	0.944026	0.00953189	0.251611
0.0134277	0.952323	0.0100718	0.256342
0.0150623	0.946686	0.00982301	0.267298
0.0128879	0.893688	0.0111353	0.265683
0.0136807	0.901709	0.0108856	0.291659
0.013179	0.721839	0.00980107	0.243876
0.0139985	0.631592	0.00973927	0.200002
0.0136599	0.415007	0.00932655	0.219085
0.0141197	0.813628	0.0101028	0.297759
0.0141197	0.895473	0.0095927	0.243798
0.0135703	0.895656	0.0109531	0.300912
0.0140461	0.932577	0.0105434	0.285817
0.0143799	0.589728	0.00959282	0.218087
0.0143799	0.517949	0.00996727	0.217405
0.0132876	0.459843	0.00979672	0.195328
0.0135327	0.40223	0.00990283	0.209423
0.0121782	0.864612	0.00980142	0.262223
0.0125694	0.855538	0.0101411	0.253968
0.0133634	0.478586	0.00972295	0.203088
0.0142644	0.964147	0.0100358	0.247716
0.0135777	0.510009	0.011029	0.244627
0.014145	0.876546	0.00939587	0.233126
0.0130438	0.798559	0.00988109	0.246096
0.0137449	0.752575	0.0112219	0.316919
0.0137449	0.88137	0.0105463	0.287751
0.0137554	0.599638	0.0109874	0.299602
0.0137554	0.378756	0.00911952	0.184687
0.014013	0.350374	0.00950808	0.184596
0.0145851	0.497269	0.00941312	0.203308
0.0131001	0.436408	0.00985225	0.192343
0.0134411	0.305499	0.0102571	0.215973
0.0140486	0.749342	0.0107015	0.306971
0.0138908	0.323836	0.00905185	0.183648
0.0140202	0.305731	0.00882117	0.160112
0.0143356	0.305731	0.00882117	0.160112
0.0143356	0.305731	0.00882117	0.160112
0.0124291	0.595944	0.0100296	0.238058
0.0145779	0.482011	0.0097419	0.22563
0.013983	0.790153	0.0105956	0.274567
0.0140901	0.890819	0.0111791	0.299951
0.0137343	0.946758	0.010159	0.281573
0.0138659	0.561386	0.0108546	0.267826
0.0137595	0.917614	0.0103614	0.266717
0.0137795	0.688289	0.0110265	0.297345
0.0138703	0.410237	0.00892507	0.200238
0.0139628	0.616637	0.00879179	0.182216
0.0133688	0.346246	0.00972562	0.166698
0.0143452	0.685481	0.00924588	0.220967
0.0143452	0.332134	0.00900073	0.176532
0.0143452	0.383609	0.00889755	0.165513
0.0133518	0.570641	0.00971132	0.214333
0.0148362	0.429788	0.010171	0.221627
0.0137979	0.378377	0.0103883	0.209671
0.0142412	0.840493	0.0101733	0.271713
0.0140013	0.45574	0.00942162	0.215576
0.0134892	0.399115	0.00981035	0.189468
0.0133961	0.561633	0.00991891	0.236987
0.0140159	0.291071	0.00951852	0.181142
0.0147493	0.545226	0.00945289	0.202294
0.0143546	0.541287	0.00941667	0.212744
0.013207	0.540373	0.00936364	0.19803
0.0127875	0.359101	0.00886797	0.187819
0.0138617	0.392713	0.00891966	0.188911
0.0138617	0.432857	0.00851899	0.163085
0.013399	0.608519	0.0101594	0.234373
0.013572	0.453882	0.00978121	0.216669
0.0140091	0.361362	0.00929741	0.163802
0.0140091	0.419043	0.00940856	0.191775
0.0133315	0.54143	0.00986713	0.224508
0.013099	0.606638	0.0109501	0.268627
0.0136648	0.727532	0.0098735	0.250315
0.0143813	0.691712	0.0100559	0.235831
0.0134365	0.536526	0.0100913	0.252287
0.0135415	0.403728	0.00922627	0.185735
0.0145136	0.350943	0.00953122	0.179219
0.0145136	0.451917	0.00916041	0.208365
0.0138074	0.943481	0.0105174	0.287293
0.013561	0.958166	0.00988722	0.268664
0.0134482	0.476321	0.00984137	0.230578
0.0131478	0.896207	0.0101607	0.252575
0.0149213	0.541132	0.0102189	0.207765
0.013735	0.675677	0.00938804	0.270243
0.0152344	0.765771	0.00883741	0.168358
0.0152344	0.598925	0.00930417	0.179218
0.0133368	0.740511	0.0100952	0.251264
0.0134305	0.67308	0.00971323	0.269018
0.0134305	0.742696	0.00935588	0.268867
0.0132899	0.723002	0.00936336	0.255652
0.0136946	0.91363	0.00973264	0.272059
0.0127515	0.280145	0.0103159	0.175453
0.0147844	0.391231	0.00981154	0.193877
0.0147844	0.769572	0.0100079	0.248253
0.0136551	0.606966	0.00992967	0.2354
0.0131684	0.489021	0.00977157	0.232625
0.0150465	0.510514	0.00967014	0.206146
0.0145487	0.496554	0.00994172	0.225178
0.0135004	0.511056	0.00952603	0.204064
0.0146594	0.615992	0.00960845	0.205572
0.0146207	0.269476	0.00917712	0.149226
0.0136492	0.269476	0.00917712	0.149226
0.0138019	0.275095	0.00900975	0.151238
0.0139431	0.686126	0.0102092	0.253458
0.0135544	0.739213	0.0102479	0.281515
0.013584	0.42637	0.0106744	0.251033
0.0134723	0.44121	0.0103277	0.237571
0.0141641	0.359556	0.0089596	0.160917
0.0140785	0.358547	0.00897908	0.168856
0.0140059	0.249021	0.00979241	0.181839
0.0141233	0.361478	0.00962889	0.184307
0.0130718	0.298442	0.00976231	0.190817
0.0142945	0.273517	0.00981463	0.18915
0.0141249	0.398638	0.0100714	0.195583
0.0135366	0.32761	0.0100345	0.204085
0.0140742	0.941265	0.00982017	0.267699
0.013251	0.935389	0.00979267	0.259366
0.013251	0.296059	0.0107529	0.20897
0.0130244	0.873052	0.00891752	0.222054
0.0133281	0.832748	0.00903943	0.223118
0.0135296	0.717563	0.00879474	0.188333
0.0136498	0.411333	0.0108912	0.232049
0.0145141	0.213765	0.0102921	0.166333
0.0138292	0.39809	0.00998013	0.199763
0.0137358	0.640851	0.00954979	0.214069
0.0132018	0.65995	0.00951648	0.231261
0.0127736	0.746585	0.00939537	0.216159
0.0150628	0.562483	0.00995537	0.222168
0.012731	0.567236	0.00994347	0.229574
0.0131576	0.486259	0.00976582	0.240948
0.0126457	0.98671	0.00984719	0.265758
0.0127778	0.982377	0.00999593	0.270985
0.0131528	0.37733	0.0109864	0.254533
0.0134851	0.532628	0.0103331	0.262583
0.0155022	0.762997	0.0105255	0.260856
0.0136447	0.767926	0.0101477	0.290829
0.0136447	0.869613	0.010852	0.282762
0.0128231	0.636999	0.0101733	0.234824
0.0148707	0.410288	0.00964005	0.19656
0.0129958	0.510864	0.00946554	0.208183
0.0130698	0.488786	0.00983648	0.251274
0.0147158	0.96332	0.0102935	0.294141
0.0130674	0.295893	0.00977681	0.193557
0.0130674	0.435519	0.00941864	0.189543
0.0146334	0.252374	0.00912572	0.162453
0.0130645	0.293597	0.00916162	0.149352
0.0130645	0.224128	0.00929242	0.150372
0.0130645	0.224128	0.00929242	0.150372
0.0133476	0.224128	0.00929242	0.150372
0.0133476	0.3683	0.00943274	0.174221
0.0129219	0.3683	0.00943274	0.174221
0.0130478	0.402411	0.0091565	0.189703
0.0138519	0.360625	0.00903831	0.183595
0.0144601	0.334146	0.00917017	0.175775
0.0135465	0.467082	0.00909022	0.184923
0.0140788	0.781384	0.00995165	0.260229
0.0130278	0.383088	0.010045	0.212288
0.0139166	0.253828	0.0097942	0.164743
0.0145196	0.253828	0.0097942	0.164743
0.0132957	0.188765	0.00960952	0.149425
0.0139023	0.182387	0.00958086	0.144142
0.0134953	0.298151	0.00798948	0.139592
0.0141404	0.330115	0.00824312	0.145366
0.0157648	0.329659	0.00831757	0.146393
0.0143876	0.33471	0.00806302	0.148125
0.0143642	0.420027	0.00802339	0.153035
0.0136448	0.328791	0.0108216	0.20584
0.0140066	0.862029	0.00960454	0.255851
0.0130987	0.653288	0.0105156	0.291898
0.0134463	0.690614	0.0102199	0.285306
0.0139112	0.692766	0.0105882	0.244914
0.0134288	0.711071	0.0100468	0.272223
0.0145488	0.809138	0.00944857	0.235568
0.0128814	0.338994	0.00883943	0.153233
0.0136588	0.629265	0.0106059	0.262721
0.0136588	0.446446	0.0105224	0.247614
0.0141777	0.84928	0.00964744	0.2585
0.0141777	0.817556	0.0108932	0.291554
0.0144673	0.834532	0.00974636	0.249817
0.0145801	0.909177	0.0100485	0.270911
0.0132118	0.260689	0.00913874	0.155452
0.0145083	0.324916	0.00938008	0.187054
0.0143197	0.324916	0.00938008	0.187054
0.0136312	0.455119	0.00981514	0.200846
0.0137334	0.347739	0.00874179	0.156224
0.0133797	0.420076	0.00939034	0.183842
0.0136455	0.378064	0.00983818	0.226607
0.0136455	0.869374	0.0103641	0.255047
0.0143753	0.895371	0.0104477	0.248409
0.0143753	0.901616	0.0104325	0.263323
0.0136859	0.593209	0.0104983	0.259395
0.0136859	0.790086	0.00977432	0.252352
0.0136859	0.745305	0.00910152	0.214775
0.0133815	0.423389	0.0102393	0.22684
0.0133815	0.443467	0.00926173	0.175922
0.0133815	0.534885	0.00914298	0.188712
0.0133815	0.331394	0.00896158	0.174156
0.0142074	0.696667	0.0110223	0.308908
0.0142074	0.582883	0.010916	0.313453
0.0140184	0.611302	0.0103302	0.227703
0.0145975	0.471437	0.0103459	0.235275
0.0130599	0.70228	0.00909009	0.211619
0.0130599	0.839883	0.00934524	0.214417
0.0146012	0.462871	0.0104176	0.276381
0.0130779	0.972155	0.00983707	0.243216
0.0126719	0.939495	0.0104551	0.297363
0.0120462	0.681198	0.00958796	0.225542
0.012811	0.581807	0.00977786	0.229671
0.0134777	0.60025	0.00953674	0.233062
0.014396	0.731438	0.0109887	0.288931
0.014396	0.445607	0.00909105	0.178778
0.0135952	0.250173	0.00925932	0.164089
0.0133615	0.250173	0.00925932	0.164089
0.0142219	0.250173	0.00925932	0.164089
0.013286	0.753684	0.00943526	0.247949
0.014791	0.949038	0.00982407	0.231994
0.0140041	0.896307	0.00943637	0.276555
0.0141147	0.868054	0.0107645	0.249466
0.0149685	0.729743	0.00971525	0.200945
0.0143175	0.625835	0.00969103	0.224934
0.0129365	0.673884	0.010849	0.282229
0.0127271	0.640606	0.00937792	0.216253
0.0131123	0.343479	0.0100108	0.203148
0.0150286	0.439691	0.00922245	0.180918
0.0132914	0.551049	0.00979091	0.226131
0.0142058	0.70426	0.0106219	0.251189
0.0158588	0.297851	0.00903663	0.163472
0.014393	0.519587	0.00994873	0.20666
0.0134414	0.228975	0.00992355	0.170438
0.0139852	0.228024	0.0103033	0.187599
0.0136278	0.532799	0.00963259	0.197851
0.0127128	0.301446	0.00980431	0.207138
0.0124722	0.553032	0.0100706	0.209995
0.0130251	0.43058	0.00996017	0.203954
0.0141273	0.404734	0.00966134	0.210513
0.0139028	0.448053	0.00998887	0.199965
0.0139028	0.69662	0.0101294	0.248264
0.0139843	0.891394	0.0107583	0.270065
0.0139093	0.556784	0.00912022	0.189473
0.0137701	0.42918	0.00997784	0.21099
0.0140807	0.331924	0.00948434	0.184365
0.0135778	0.354367	0.00941021	0.193921
0.012467	0.398131	0.00959717	0.186245
0.0129624	0.388999	0.00952014	0.183789
0.0142976	0.388999	0.00952014	0.183789
0.0133116	0.586909	0.00852212	0.180345
0.0141818	0.392041	0.00847396	0.175166
0.0139275	0.608505	0.00884356	0.176855
0.013688	0.385873	0.008673	0.186226
0.015066	0.45925	0.00872292	0.168821
0.0138462	0.29864	0.00926725	0.14952
0.014174	0.199935	0.00920132	0.141526
0.0141613	0.519019	0.00928018	0.199972
0.0141392	0.556208	0.0105055	0.259759
0.0131584	0.491248	0.0100259	0.234921
0.0131584	0.44741	0.00985457	0.210797
0.0140282	0.538263	0.0106345	0.216393
0.013688	0.39992	0.010173	0.211148
0.013688	0.275603	0.0106763	0.20164
0.013688	0.675633	0.0100605	0.271182
0.0136103	0.502161	0.00872007	0.198852
0.0139288	0.980741	0.00949131	0.229911
0.0134885	0.987184	0.0102392	0.291963
0.0139443	0.318779	0.0090164	0.196761
0.0139443	0.525994	0.00924534	0.173911
0.0137352	0.470765	0.00892739	0.179319
0.0139305	0.470765	0.00892739	0.179319
0.0137359	0.54136	0.0104469	0.226757
0.0137359	0.897672	0.0102491	0.286241
0.01555	0.493018	0.0100582	0.20612
0.0117604	0.824413	0.0104569	0.274642
0.012183	0.874464	0.0105801	0.25315
0.0130731	0.702328	0.00929985	0.197878
0.0127734	0.37308	0.00937921	0.218777
0.013036	0.818864	0.0103423	0.261397
0.0133442	0.35412	0.00919883	0.171894
0.0138871	0.379631	0.00895297	0.181489
0.0138135	0.52718	0.00936856	0.213707
0.0136914	0.326356	0.00982274	0.189769
0.0133667	0.321809	0.00946748	0.162163
0.0136613	0.196474	0.00934871	0.162896
0.015039	0.293538	0.00934556	0.160946
0.012663	0.258118	0.00884775	0.165311
0.0149897	0.294739	0.00892873	0.176486
0.0139624	0.341173	0.00958565	0.169122
0.0134345	0.370297	0.00938032	0.182809
0.0139657	0.356973	0.00959109	0.19741
0.0137112	0.364756	0.00972823	0.177953
0.0137112	0.776833	0.00947604	0.210551
0.013693	0.83038	0.00922302	0.244057
0.013693	0.400619	0.0102702	0.196637
0.013693	0.217504	0.0103249	0.185305
0.0128945	0.932629	0.0100365	0.255096
0.0136078	0.887795	0.0100315	0.24594
0.0142189	0.86933	0.00923076	0.23142
0.0138431	0.882189	0.00926199	0.23365
0.0137138	0.420028	0.0108847	0.25973
0.0143367	0.704086	0.0096521	0.241155
0.0142393	0.561737	0.00984661	0.220872
0.0142393	0.682023	0.00994415	0.245035
0.013797	0.699124	0.010207	0.235889
0.0138876	0.800379	0.0110039	0.297892
0.0138876	0.837594	0.0104164	0.275544
0.0139343	0.821361	0.00981558	0.245515
0.0136962	0.827353	0.00981864	0.226664
0.013453	0.593218	0.00997986	0.258924
0.0141736	0.713306	0.00970731	0.223134
0.014056	0.357781	0.0105837	0.22414
0.0130519	0.397133	0.00880845	0.16852
0.0133898	0.376469	0.00865268	0.164146
0.0133978	0.237577	0.00846522	0.139963
0.0139214	0.415882	0.00870806	0.173604
0.0122984	0.419947	0.00843646	0.152766
0.0138143	0.316282	0.00842754	0.148719
0.0134412	0.288151	0.00896237	0.15004
0.0134412	0.204105	0.00909347	0.144953
0.0134412	0.24686	0.00914721	0.145587
0.0136122	0.262982	0.00904953	0.147852
0.0131973	0.414136	0.00916971	0.193957
0.0134228	0.342642	0.0100193	0.188441
0.0134228	0.340673	0.00998414	0.185439
0.0149287	0.378028	0.0106395	0.237586
0.0150358	0.515913	0.0106313	0.253969
0.0140837	0.538567	0.0107621	0.255693
0.0145921	0.660747	0.0108694	0.284294
0.0141921	0.299441	0.0108967	0.22215
0.0135546	0.512205	0.00988187	0.236659
0.0135546	0.693085	0.0103815	0.218833
0.0138331	0.48713	0.0103392	0.228637
0.014158	0.589212	0.00934648	0.207842
0.014158	0.312865	0.00914532	0.163564
0.0130219	0.399365	0.00938031	0.157431
0.0136912	0.921688	0.0105651	0.258296
0.0133674	0.905843	0.0105369	0.260666
0.0135655	0.688128	0.00972573	0.252918
0.0131827	0.479922	0.0096395	0.206631
0.014421	0.692314	0.0104537	0.263762
0.0143942	0.812319	0.0102794	0.29937
0.014088	0.846493	0.010321	0.296967
0.0147092	0.396048	0.0103722	0.22693
0.0147092	0.597537	0.010082	0.245611
0.0143806	0.502748	0.0098912	0.226167
0.0132228	0.769285	0.0104276	0.256181
0.013682	0.79002	0.00949888	0.232938
0.0139547	0.771559	0.00931438	0.213684
0.0141665	0.5503	0.0104004	0.261796
0.0139061	0.481541	0.00910921	0.193427
0.0139061	0.400112	0.0099924	0.210558
0.0140101	0.365016	0.00969708	0.190939
0.0141297	0.574308	0.00935187	0.192058
0.0134916	0.593886	0.0102664	0.233387
0.013964	0.656184	0.0102561	0.248237
0.0139426	0.884133	0.00960474	0.229671
0.0137919	0.701537	0.00940787	0.219552
0.0137919	0.602993	0.00930486	0.223297
0.0138751	0.442902	0.00930091	0.201132
0.01378	0.791565	0.00979055	0.245583
0.0140478	0.879169	0.00960307	0.25582
0.0136107	0.302805	0.0101938	0.20478
0.0137032	0.470273	0.00907826	0.191776
0.0135366	0.695936	0.0106179	0.251105
0.0133191	0.717525	0.00985742	0.246124
0.0140143	0.686796	0.0100249	0.212982
0.0139198	0.587625	0.010038	0.229838
0.0128839	0.829042	0.00966171	0.233208
0.0130925	0.759925	0.00958558	0.285067
0.0146213	0.901827	0.00972931	0.223219
0.0137622	0.69755	0.00991065	0.249751
0.0146301	0.798599	0.00981231	0.260715
0.0134657	0.670351	0.0109324	0.294673
0.0139648	0.741455	0.0111892	0.279388
0.013185	0.76464	0.0112323	0.283533
0.0128501	0.659997	0.00925685	0.232834
0.014718	0.720762	0.00945034	0.218048
0.0144485	0.468755	0.00961982	0.2258
0.0133007	0.608696	0.010068	0.253217
0.0136564	0.694431	0.0094554	0.211507
0.0135029	0.363288	0.00940098	0.20184
0.0129516	0.928556	0.0100271	0.270996
0.0129516	0.911218	0.0100869	0.257727
0.0136325	0.900908	0.0101448	0.270897
0.0136325	0.403817	0.00945857	0.19198
0.013937	0.43027	0.010174	0.216982
0.0138838	0.610555	0.00963068	0.217207
0.013958	0.554211	0.00936333	0.183301
0.0138128	0.550422	0.00924472	0.196533
0.0142517	0.433779	0.00992615	0.208616
0.0150266	0.408457	0.00955024	0.177848
0.0147891	0.408457	0.00955024	0.177848
0.0129647	0.408457	0.00955024	0.177848
0.012442	0.887256	0.0104077	0.279503
0.0151662	0.730752	0.0107946	0.292949
0.01323	0.925312	0.0110673	0.348191
0.0136023	0.814185	0.0116901	0.36014
0.0138861	0.832428	0.0116101	0.382443
0.013987	0.73374	0.0114849	0.33741
0.0142562	0.503359	0.0095702	0.21998
0.0134737	0.605776	0.0098272	0.217477
0.0145465	0.479874	0.00924558	0.198354
0.0141078	0.464603	0.0101607	0.235477
0.0140259	0.560755	0.0108895	0.278384
0.0136466	0.907474	0.00986455	0.250076
0.0136906	0.955852	0.00993495	0.262398
0.0134906	0.402191	0.00966337	0.188528
0.0134906	0.271756	0.009017	0.16309
0.0144077	0.279949	0.00929867	0.163718
0.01336	0.339024	0.00842691	0.159531
0.0142397	0.480296	0.00866764	0.177554
0.0135782	0.274859	0.00881949	0.16009
0.0140317	0.274859	0.00881949	0.16009
0.0136998	0.551294	0.00922668	0.193857
0.0139096	0.725128	0.00987807	0.235331
0.0136795	0.334384	0.00975304	0.207274
0.0142079	0.260963	0.0100399	0.199827
0.0127418	0.284502	0.0106657	0.216219
0.0150216	0.496875	0.0105191	0.2174
0.0150216	0.489106	0.00847455	0.198649
0.0138781	0.21726	0.00930272	0.160576
0.0143025	0.737338	0.0099351	0.245936
0.0143025	0.513354	0.0110019	0.262489
0.0133815	0.543328	0.0107965	0.265351
0.013219	0.304063	0.00875488	0.150218
0.0136782	0.287745	0.00847377	0.148885
0.0136782	0.287745	0.00847377	0.148885
0.0136782	0.28116	0.010416	0.201964
0.0136782	0.535865	0.0100661	0.222662
0.0136782	0.418179	0.0116054	0.267892
0.0151943	0.971561	0.00972814	0.237299
0.0132963	0.972306	0.0104859	0.260152
0.0138625	0.469795	0.00887472	0.178611
0.0143157	0.278425	0.00948285	0.163902
0.0132842	0.422873	0.00894912	0.184108
0.0141072	0.53022	0.00935984	0.203331
0.0141072	0.375618	0.00902036	0.190815
0.01354	0.356529	0.00963047	0.185921
0.01354	0.478418	0.00932844	0.200384
0.0146806	0.697989	0.00941463	0.218822
0.012686	0.702189	0.00925068	0.218546
0.0149001	0.429833	0.0109197	0.233021
0.0127443	0.721406	0.00913327	0.212516
0.0146391	0.62304	0.0095441	0.230507
0.0131476	0.418323	0.0101597	0.209049
0.0142471	0.295206	0.00952347	0.177959
0.0148412	0.638492	0.0100844	0.231587
0.012753	0.593435	0.0101852	0.235937
0.0139699	0.497497	0.0104045	0.238206
0.0142931	0.61683	0.010404	0.232759
0.013867	0.322319	0.00967103	0.203025
0.013867	0.777379	0.00998396	0.226407
0.013867	0.721576	0.0099762	0.283807
0.013529	0.380711	0.00973491	0.213137
0.0135375	0.380711	0.00973491	0.213137
0.0132541	0.340937	0.00958102	0.194337
0.0147903	0.282614	0.00926295	0.171186
0.0138904	0.412957	0.010442	0.210118
0.0142807	0.848577	0.00898338	0.207888
0.0132973	0.809257	0.0100467	0.257473
0.0139422	0.315107	0.0099817	0.187336
0.0137414	0.408699	0.00913102	0.184162
0.0140462	0.325127	0.00940528	0.178477
0.013442	0.374253	0.00987592	0.190331
0.0144886	0.412556	0.00985695	0.214511
0.0147357	0.430035	0.0104759	0.251266
0.013016	0.458683	0.0106999	0.24925
0.0131522	0.468829	0.0108279	0.25288
0.0145223	0.500532	0.0107565	0.250435
0.014296	0.956675	0.0108886	0.307894
0.0137565	0.691476	0.01082	0.256062
0.0129337	0.579794	0.0100034	0.231979
0.0138732	0.450853	0.00990253	0.213384
0.0128977	0.331808	0.0100923	0.203395
0.0128977	0.850437	0.0100797	0.241509
0.01342	0.370398	0.0101166	0.220276
0.0136911	0.313647	0.0084945	0.170305
0.0138783	0.284291	0.00829986	0.163341
0.0133541	0.318402	0.00811606	0.156254
0.0134866	0.30119	0.00872359	0.158723
0.0141742	0.30119	0.00872359	0.158723
0.0134649	0.230563	0.00873351	0.142682
0.0127103	0.230563	0.00873351	0.142682
0.0129983	0.230563	0.00873351	0.142682
0.0140385	0.230563	0.00873351	0.142682
0.0128901	0.905663	0.0112444	0.380356
0.0150139	0.916188	0.01145	0.401713
0.0142674	0.728813	0.0083468	0.198379
0.0145287	0.296779	0.0103429	0.181999
0.0137643	0.273103	0.0102884	0.188275
0.0137718	0.913332	0.010975	0.322545
0.0150709	0.572996	0.00947933	0.193348
0.0151607	0.436599	0.00974024	0.233928
0.0144551	0.704161	0.010239	0.243406
0.0143719	0.305774	0.00967173	0.211082
0.0128322	0.452849	0.00950252	0.223941
0.0141863	0.946775	0.0100385	0.261333
0.0134089	0.920244	0.0102306	0.251466
0.013782	0.91133	0.0104365	0.237924
0.0136245	0.708967	0.0101152	0.217591
0.0133642	0.695785	0.00988603	0.280861
0.0144101	0.614038	0.0104693	0.219272
0.0144101	0.365345	0.0106855	0.223537
0.0145268	0.383569	0.0105626	0.216685
0.0134443	0.40543	0.0106404	0.222338
0.0132423	0.398787	0.00877581	0.161658
0.0143298	0.47133	0.00885019	0.192601
0.0141062	0.424716	0.00887601	0.190687
0.0142743	0.5262	0.00891018	0.192255
0.0137937	0.669581	0.0110101	0.288283
0.0147105	0.427507	0.00961945	0.191314
0.0142438	0.426697	0.00951721	0.201141
0.0136276	0.254198	0.00913307	0.151532
0.0140479	0.254198	0.00913307	0.151532
0.0137472	0.254198	0.00913307	0.151532
0.0148553	0.254198	0.00913307	0.151532
0.0147676	0.254198	0.00913307	0.151532
0.015177	0.302157	0.00916043	0.160687
0.0138552	0.302157	0.00916043	0.160687
0.0138552	0.272338	0.00926922	0.15775
0.0138552	0.272338	0.00926922	0.15775
0.0138552	0.698611	0.00916477	0.220052
0.0138552	0.443657	0.011024	0.246972
0.0135951	0.589156	0.00943221	0.211379
0.0138159	0.693745	0.00955308	0.227817
0.0138925	0.518493	0.00968541	0.234688
0.0139611	0.839825	0.00952738	0.250738
0.0136232	0.790215	0.0100164	0.283196
0.013895	0.884717	0.00990638	0.275387
0.0137711	0.944959	0.0100914	0.270863
0.0140505	0.877262	0.0104491	0.292344
0.01252	0.517686	0.0105522	0.250831
0.0141624	0.414151	0.00973456	0.19097
0.0146331	0.478202	0.0095349	0.205284
0.012858	0.219103	0.00922026	0.163637
0.0148231	0.257299	0.00922744	0.160413
0.0141369	0.541588	0.00911343	0.201862
0.013911	0.727584	0.00961473	0.241411
0.0138927	0.72379	0.0098978	0.239243
0.013729	0.230378	0.00981187	0.166897
0.0135027	0.503113	0.00891687	0.188695
0.0146886	0.521018	0.00901499	0.192958
0.0148105	0.335508	0.0089884	0.173026
0.0146687	0.335508	0.0089884	0.173026
0.0150016	0.285693	0.00921038	0.163294
0.011342	0.423779	0.00912288	0.183376
0.0116544	0.407688	0.00885759	0.190839
0.0151579	0.50297	0.00868295	0.201368
0.0133178	0.385732	0.00918868	0.163191
0.0138707	0.392578	0.00859563	0.185999
0.0143057	0.506954	0.010815	0.276466
0.0134614	0.49068	0.0104207	0.281282
0.0142265	0.975454	0.0109116	0.287706
0.0144965	0.317285	0.0106289	0.212714
0.0139563	0.330199	0.0106755	0.216785
0.0143249	0.688131	0.00976176	0.233174
0.0146196	0.528099	0.0104283	0.222527
0.0148541	0.459633	0.00836073	0.179093
0.0142012	0.731871	0.00869456	0.182364
0.0142659	0.674898	0.00861827	0.203977
0.0125463	0.904341	0.00857251	0.193197
0.0148844	0.803734	0.00909809	0.215235
0.0134883	0.824682	0.00904294	0.24053
0.0145787	0.792309	0.00910072	0.246254
0.0134203	0.634653	0.00912649	0.233479
0.0134203	0.547504	0.0108477	0.255116
0.0132692	0.744756	0.0103702	0.290439
0.0139146	0.858247	0.0108722	0.294253
0.0138552	0.707677	0.0108722	0.276427
0.013818	0.540729	0.00909781	0.218316
0.0133528	0.387113	0.00923651	0.1823
0.0134737	0.421247	0.0089783	0.191096
0.0140199	0.468325	0.00907864	0.199144
0.0146905	0.307863	0.0108784	0.218228
0.0134924	0.646224	0.00913299	0.205109
0.0140848	0.445248	0.00928186	0.200259
0.0140848	0.578544	0.0094216	0.205041
0.0136598	0.597676	0.00971925	0.234481
0.0139278	0.671652	0.00965036	0.224568
0.0135897	0.545438	0.00930979	0.198569
0.0136025	0.420514	0.00973844	0.182072
0.0141719	0.503561	0.00936582	0.213379
0.0140685	0.506028	0.00934997	0.216632
0.0138319	0.396851	0.00935604	0.193192
0.0138319	0.343558	0.00960497	0.188145
0.0141159	0.433789	0.00952254	0.192136
0.013594	0.337084	0.0103996	0.199533
0.013594	0.435468	0.00876125	0.175279
0.0142929	0.458706	0.00867576	0.178875
0.0134803	0.323198	0.0087455	0.183085
0.0136924	0.502393	0.00999127	0.220796
0.0117916	0.762723	0.0101304	0.266637
0.0132089	0.376201	0.00989296	0.206852
0.0142624	0.623822	0.00989471	0.236456
0.0142624	0.511574	0.0101538	0.215497
0.0142342	0.489471	0.0101765	0.232813
0.0147637	0.714969	0.0104273	0.262655
0.0124513	0.777097	0.0110638	0.349976
0.0122477	0.746254	0.0102198	0.233437
0.0154284	0.704386	0.0104489	0.285818
0.0137424	0.788969	0.0100638	0.268761
0.0139232	0.464591	0.0106261	0.22703
0.0139232	0.8536	0.00974729	0.235993
0.0139232	0.831231	0.00948451	0.233123
0.0135657	0.616828	0.00952997	0.211203
0.0135657	0.402249	0.00913367	0.193563
0.0135657	0.485526	0.00906984	0.186286
0.0140799	0.374359	0.00884078	0.165036
0.0140557	0.42756	0.00946641	0.188566
0.0136188	0.437273	0.00969199	0.190496
0.0129924	0.437273	0.00969199	0.190496
0.0147373	0.472991	0.0100256	0.239064
0.0146139	0.67291	0.00992651	0.259552
0.014361	0.594882	0.00977013	0.270693
0.014361	0.754512	0.00980975	0.269121
0.014361	0.786364	0.0103352	0.280983
0.014361	0.667383	0.00993037	0.246626
0.0131095	0.348503	0.00945785	0.190042
0.0143638	0.348503	0.00945785	0.190042
0.0138869	0.781909	0.0109719	0.293051
0.013942	0.596628	0.0110004	0.282472
0.0136455	0.681521	0.0106969	0.273562
0.0137725	0.427086	0.0090891	0.200737
0.0137444	0.68391	0.00963573	0.204477
0.0126108	0.25717	0.00906459	0.163251
0.0139386	0.451056	0.00840474	0.167264
0.0134304	0.270785	0.00940453	0.161829
0.0134125	0.270431	0.00925443	0.164954
0.0128925	0.270431	0.00925443	0.164954
0.0151649	0.494958	0.00964809	0.202813
0.0120171	0.368515	0.00878488	0.173408
0.0125485	0.343498	0.00918778	0.157529
0.0136761	0.948607	0.00982295	0.249037
0.0139444	0.933988	0.00982589	0.24958
0.0147675	0.902616	0.0095243	0.232703
0.0132025	0.978108	0.0111272	0.353962
0.0132025	0.963122	0.00858759	0.205577
0.0127018	0.342927	0.00923331	0.1897
0.0150074	0.265769	0.0101808	0.183062
0.0131003	0.312404	0.0088178	0.161426
0.0129426	0.575956	0.00887552	0.204358
0.0148885	0.7215	0.0109292	0.288074
0.01425	0.570261	0.0102739	0.232045
0.0136849	0.421874	0.00861257	0.161387
0.0139469	0.372429	0.00901214	0.169702
0.0134704	0.38711	0.00962479	0.181954
0.0137681	0.360375	0.01092	0.239946
0.0138481	0.581656	0.0107917	0.251953
0.0131909	0.892146	0.00966046	0.224907
0.0124011	0.927136	0.00960931	0.222675
0.0131951	0.946419	0.00954295	0.254547
0.0134602	0.803644	0.0106898	0.298429
0.0134602	0.551928	0.0105746	0.240516
0.0138469	0.369812	0.0106157	0.231307
0.0141799	0.725191	0.0101778	0.24179
0.0134216	0.388837	0.0101772	0.226146
0.0141946	0.703009	0.00870026	0.226618
0.0141946	0.615494	0.00916458	0.231025
0.0137105	0.678372	0.00934467	0.207248
0.0142663	0.625034	0.00930556	0.205145
0.0134574	0.597181	0.0105561	0.245956
0.0141529	0.841548	0.0103137	0.285134
0.0135781	0.840853	0.0100855	0.267286
0.0141263	0.809109	0.0104487	0.254212
0.0139168	0.934385	0.0105827	0.318724
0.0143725	0.973731	0.0115744	0.328667
0.013626	0.797081	0.0108075	0.311501
0.0137938	0.600311	0.00951684	0.233867
0.0123678	0.41399	0.0102645	0.236801
0.0153809	0.261758	0.00978191	0.173126
0.0151615	0.274	0.00962966	0.172792
0.0143708	0.372694	0.00988023	0.204174
0.0139516	0.606184	0.00986383	0.249645
0.0138941	0.65707	0.0102849	0.238747
0.014682	0.620245	0.010166	0.25484
0.0124378	0.605214	0.0101387	0.245343
0.0138339	0.739352	0.0109769	0.292405
0.0138177	0.884932	0.0104908	0.281604
0.0137003	0.918406	0.00972363	0.278835
0.0137003	0.557874	0.0109494	0.257576
0.0138627	0.653527	0.00925972	0.211783
0.012492	0.648195	0.0092618	0.203337
0.0133734	0.749349	0.0097798	0.214766
0.0127763	0.618407	0.00977297	0.228569
0.0127763	0.375974	0.00973211	0.195069
0.0140147	0.369015	0.00980856	0.206267
0.0140147	0.825265	0.00958056	0.252671
0.0140147	0.615137	0.0101788	0.233437
0.0136988	0.683679	0.00937169	0.216197
0.0136988	0.694006	0.0109376	0.258463
0.0133885	0.459308	0.0102016	0.24465
0.0142816	0.847968	0.0102316	0.249998
0.0146944	0.472521	0.0106046	0.281404
0.0149166	0.433948	0.0106164	0.257286
0.0138392	0.99019	0.00972901	0.261028
0.0140875	0.845924	0.00977066	0.237239
0.0140875	0.389665	0.00998308	0.186924
0.0139231	0.971595	0.0100732	0.256419
0.0147755	0.288018	0.0101435	0.18312
0.0135989	0.288018	0.0101435	0.18312
0.0133068	0.296598	0.00978382	0.188531
0.013588	0.259723	0.0100461	0.187572
0.0142207	0.440984	0.0101425	0.233405
0.0136527	0.59842	0.0100557	0.229889
0.0138797	0.535635	0.00996165	0.234198
0.0134584	0.667459	0.0094523	0.239679
0.0130768	0.293914	0.00913411	0.178685
0.0145158	0.261069	0.00961099	0.165535
0.0141527	0.921564	0.0103012	0.275039
0.0134196	0.713901	0.0100209	0.246962
0.0129335	0.564778	0.0100875	0.225175
0.0148342	0.423685	0.0099211	0.250728
0.0148342	0.498283	0.0107955	0.22038
0.014079	0.545263	0.0100205	0.259855
0.0146459	0.692796	0.00991784	0.218329
0.0145313	0.865499	0.0104837	0.285995
0.0129349	0.814359	0.0100158	0.237478
0.0149506	0.822419	0.00983615	0.277905
0.0133802	0.917144	0.00958869	0.251577
0.0136669	0.5966	0.0100366	0.273954
0.0130743	0.916195	0.0110996	0.320135
0.0130743	0.445476	0.0110712	0.304227
0.0130334	0.76239	0.010652	0.247331
0.0145559	0.745235	0.0106912	0.239481
0.0148915	0.804101	0.0104503	0.26793
0.0139596	0.398464	0.00998933	0.200178
0.0141265	0.529478	0.0102183	0.240644
0.013565	0.560551	0.0099557	0.236077
0.0129771	0.52694	0.0103587	0.233923
0.0137319	0.601252	0.00973847	0.226226
0.0142448	0.712561	0.00995568	0.237058
0.0152226	0.814635	0.0106892	0.282655
0.0139574	0.938216	0.009708	0.247156
0.0125515	0.897575	0.0103341	0.283494
0.012953	0.423294	0.0104132	0.260279
0.013283	0.883446	0.0100324	0.274681
0.0133939	0.64827	0.0101981	0.247768
0.0133939	0.936059	0.00970418	0.269174
0.0132634	0.709772	0.00986116	0.273686
0.0150829	0.449227	0.00949906	0.207005
0.0140055	0.498901	0.0100039	0.210053
0.0135699	0.325845	0.00971001	0.195161
0.0140099	0.325845	0.00971001	0.195161
0.0139965	0.379085	0.00966235	0.184862
0.0135731	0.616883	0.00935778	0.221626
0.0139964	0.971702	0.0108101	0.26845
0.0140116	0.971542	0.00967422	0.289557
0.0133693	0.971447	0.0100221	0.27341
0.0133693	0.970089	0.010345	0.260365
0.0134806	0.844249	0.0113538	0.322202
0.0134405	0.603056	0.00988955	0.221822
0.0134405	0.348763	0.00970552	0.176702
0.0141505	0.437271	0.00980126	0.18088
0.0134703	0.620944	0.00974046	0.220233
0.0137371	0.629097	0.00888388	0.193412
0.0137371	0.872478	0.0112394	0.299521
0.0128046	0.94098	0.0112954	0.365331
0.0137287	0.39666	0.00915663	0.164332
0.0144028	0.301509	0.00899862	0.169383
0.0149706	0.481259	0.00898805	0.194544
0.0146105	0.812477	0.0112485	0.299394
0.0142709	0.695644	0.00964946	0.231138
0.0150359	0.327057	0.00980577	0.166731
0.0129744	0.245302	0.00946331	0.164863
0.0135266	0.245302	0.00946331	0.164863
0.012661	0.603189	0.0103531	0.257401
0.0145866	0.597504	0.00983975	0.234192
0.0147777	0.858665	0.00977331	0.218391
0.0124864	0.82339	0.0097054	0.240028
0.0149479	0.792792	0.00978794	0.251913
0.0126338	0.809724	0.00969463	0.232742
0.0142539	0.6343	0.0106161	0.25498
0.0142539	0.378031	0.0103232	0.201379
0.0142367	0.771435	0.00995349	0.261379
0.0149582	0.492571	0.00958149	0.194136
0.0154144	0.492355	0.00995513	0.226668
0.0147996	0.531989	0.0100194	0.220262
0.0143345	0.616174	0.0100485	0.242194
0.0129752	0.522043	0.0101698	0.232389
0.0123647	0.80207	0.0104138	0.260844
0.0135612	0.354662	0.0101827	0.18409
0.0130844	0.652101	0.00991368	0.251086
0.0129867	0.893002	0.0103593	0.266754
0.0134393	0.874644	0.00997169	0.268829
0.0137371	0.354992	0.0102774	0.22346
0.0137814	0.717729	0.0100542	0.215871
0.0127431	0.769328	0.00997202	0.217224
0.0127166	0.715482	0.010048	0.28829
0.0147005	0.714291	0.0101801	0.307725
0.0136767	0.769136	0.0101545	0.319363
0.013348	0.356509	0.00911819	0.187312
0.013348	0.885246	0.0087339	0.233146
0.0141546	0.591036	0.0110176	0.274479
0.0136217	0.455466	0.0110832	0.261838
0.0138608	0.572944	0.0106242	0.251219
0.0132367	0.532244	0.0101787	0.212934
0.0143475	0.237699	0.0101066	0.196644
0.0134044	0.647987	0.0106224	0.238972
0.0137866	0.759634	0.0108226	0.26857
0.0137866	0.82318	0.00973392	0.242877
0.0135404	0.717228	0.0100032	0.22934
0.0134181	0.278185	0.00937991	0.174546
0.0135241	0.336937	0.009361	0.164379
0.0135596	0.348689	0.00935676	0.172841
0.0121541	0.371962	0.0093585	0.193024
0.0141259	0.481543	0.00929168	0.195913
0.0147624	0.341939	0.0088604	0.171394
0.0140973	0.481689	0.00961187	0.219422
0.0140493	0.771593	0.0100166	0.240789
0.0133836	0.876239	0.00990692	0.281093
0.0142565	0.873239	0.0104468	0.279217
0.0149124	0.453916	0.00986374	0.218342
0.0117873	0.782432	0.0104698	0.258988
0.0132817	0.458829	0.0101932	0.228359
0.0143501	0.393402	0.00985405	0.205074
0.0152937	0.401882	0.010234	0.23093
0.012578	0.546661	0.00920417	0.192211
0.0135968	0.395389	0.00894266	0.175741
0.0146075	0.695809	0.0106421	0.255223
0.0132806	0.54527	0.00997011	0.246377
0.0143709	0.245755	0.0103524	0.196938
0.0135819	0.257708	0.0101265	0.18673
0.0140994	0.8329	0.00929174	0.237278
0.014643	0.300156	0.00988136	0.178234
0.0139853	0.477414	0.00993983	0.220188
0.0139853	0.585728	0.0102845	0.240621
0.0122123	0.497749	0.00995416	0.226613
0.0126344	0.919566	0.0106308	0.289891
0.0129766	0.983524	0.00973474	0.258282
0.0146004	0.990879	0.00992811	0.285851
0.0144466	0.973825	0.0100579	0.260853
0.0142682	0.418363	0.0102961	0.228625
0.0134214	0.985705	0.0101945	0.268893
0.0134559	0.359436	0.0107402	0.217545
0.0149493	0.386332	0.0109073	0.230432
0.0129431	0.423106	0.00913768	0.187493
0.0132694	0.423106	0.00913768	0.187493
0.0140753	0.378609	0.00911209	0.174963
0.0131713	0.298578	0.00888292	0.16346
0.0145487	0.484555	0.00926196	0.187214
0.0138726	0.402201	0.00903292	0.192185
0.0138321	0.317256	0.00926712	0.166923
0.0139099	0.328548	0.00903887	0.160018
0.0138175	0.328548	0.00903887	0.160018
0.0136807	0.364553	0.00906128	0.162997
0.0130851	0.182962	0.00917985	0.151615
0.0138966	0.194549	0.00900634	0.138329
0.014073	0.188535	0.00938827	0.155304
0.0143902	0.278045	0.0095683	0.151146
0.0143902	0.383826	0.00901224	0.167003
0.0146433	0.483815	0.00956049	0.190212
0.0147004	0.435114	0.00910975	0.169347
0.0140491	0.400646	0.00913514	0.172569
0.0137781	0.283274	0.00874338	0.135106
0.0147693	0.354665	0.008545	0.158763
0.0130234	0.477769	0.00882076	0.165352
0.0145039	0.649185	0.0104886	0.246688
0.0128489	0.651015	0.0104685	0.237831
0.0149258	0.666146	0.0091774	0.194237
0.0141867	0.4828	0.00957469	0.200886
0.01342	0.25496	0.00977509	0.180678
0.01342	0.51664	0.00985276	0.228891
0.0138074	0.240096	0.00908587	0.158407
0.0138074	0.270666	0.00904872	0.145963
0.0133393	0.270666	0.00904872	0.145963
0.0145336	0.316362	0.00897348	0.169037
0.0145336	0.839457	0.0100538	0.253119
0.0145336	0.914471	0.0100881	0.27192
0.013182	0.836299	0.0101849	0.256941
0.0141413	0.440764	0.0107845	0.2241
0.0141413	0.717649	0.00902288	0.196289
0.0135573	0.645945	0.0110791	0.257903
0.0135573	0.640977	0.011024	0.257703
0.0137193	0.755577	0.00970603	0.233145
0.0132565	0.585571	0.010609	0.260623
0.0135518	0.715816	0.00996442	0.276852
0.0130153	0.756671	0.0102105	0.268427
0.013262	0.92608	0.0102854	0.252965
0.013262	0.948099	0.00990253	0.295171
0.0131039	0.979243	0.00981615	0.250788
0.0127901	0.664605	0.0101336	0.273788
0.013109	0.632048	0.0099144	0.213054
0.0134554	0.593666	0.0104496	0.236205
0.0138341	0.371312	0.0105634	0.238785
0.0138341	0.384317	0.00850939	0.169378
0.0138341	0.237813	0.00935599	0.148849
0.0138341	0.276229	0.00892979	0.152543
0.0134869	0.270078	0.00846776	0.155969
0.0131121	0.223921	0.00859642	0.146969
0.0138433	0.243702	0.00874438	0.150081
0.0138433	0.573919	0.0095187	0.226842
0.0142672	0.787893	0.00960675	0.240624
0.0155476	0.505531	0.00948375	0.209632
0.0145998	0.670677	0.0105153	0.256493
0.0134923	0.288431	0.0103458	0.209128
0.0136709	0.297438	0.0101841	0.192563
0.0137061	0.285421	0.0101278	0.192657
0.0134897	0.69995	0.00937171	0.226894
0.0134897	0.784134	0.00925909	0.222171
0.0141031	0.657444	0.00974101	0.221695
0.0145972	0.532039	0.00974358	0.222121
0.0130046	0.721767	0.00995965	0.244435
0.0136634	0.798828	0.00976051	0.232543
0.0137274	0.841451	0.0094942	0.231281
0.0140172	0.848672	0.00919668	0.228052
0.0134942	0.859664	0.00917281	0.242221
0.0131192	0.702974	0.00937478	0.206397
0.0141481	0.585302	0.00917156	0.22048
0.0143553	0.732282	0.00934528	0.210152
0.0144691	0.707977	0.0101197	0.235612
0.0135258	0.359324	0.00996271	0.211237
0.0134025	0.512355	0.0102486	0.226523
0.0137653	0.35973	0.00881221	0.162099
0.0130252	0.35973	0.00881221	0.162099
0.0141823	0.378436	0.00838935	0.156666
0.0135662	0.314586	0.00849397	0.151121
0.0126169	0.241323	0.00862164	0.142394
0.0131973	0.241323	0.00862164	0.142394
0.0143634	0.256186	0.00893068	0.143231
0.0142864	0.24008	0.00900031	0.144403
0.0136681	0.24008	0.00900031	0.144403
0.0143391	0.24008	0.00900031	0.144403
0.0143391	0.407194	0.00919244	0.185342
0.0130793	0.407194	0.00919244	0.185342
0.0137146	0.931626	0.0106664	0.316248
0.0139668	0.318975	0.010022	0.199733
0.0150018	0.563951	0.00986351	0.215614
0.0143537	0.822166	0.00943884	0.241865
0.013841	0.929181	0.00987654	0.246247
0.013841	0.934041	0.00943092	0.244859
0.0139633	0.471135	0.0099275	0.253513
0.0144848	0.776889	0.0103639	0.21698
0.0131844	0.537995	0.0101694	0.270582
0.0142644	0.531298	0.0100304	0.226324
0.0142923	0.31955	0.00975185	0.186561
0.0135853	0.498809	0.00962649	0.220639
0.0138975	0.531905	0.00970855	0.215882
0.0138041	0.624496	0.00945962	0.211238
0.0133647	0.433644	0.00910685	0.170901
0.0133647	0.437184	0.00960059	0.218031
0.0132848	0.300587	0.00993884	0.201034
0.0142365	0.579682	0.00942805	0.199711
0.0142365	0.383913	0.00941082	0.196895
0.0136231	0.612619	0.00921292	0.2031
0.0136231	0.433235	0.00950735	0.215177
0.0137593	0.383749	0.00922383	0.179558
0.0137593	0.558248	0.00914428	0.199033
0.0136318	0.48599	0.0102187	0.226806
0.0138701	0.297021	0.0101348	0.176388
0.0128426	0.666146	0.00950217	0.231639
0.0136723	0.624296	0.0100133	0.227902
0.0137114	0.264988	0.00903079	0.160657
0.0138705	0.421788	0.00887215	0.171486
0.0139147	0.726406	0.00971992	0.249478
0.0139147	0.493804	0.0110264	0.255752
0.0139147	0.587194	0.0107509	0.273194
0.0140384	0.428124	0.0107979	0.282242
0.013748	0.9869	0.00945583	0.268186
0.0122527	0.941848	0.010106	0.243026
0.0151876	0.57287	0.00996327	0.259768
0.0122437	0.948739	0.00986465	0.251301
0.0127946	0.376948	0.0103057	0.218145
0.0131189	0.462226	0.00959247	0.199749
0.0126887	0.321958	0.00955042	0.207816
0.0131214	0.619422	0.0093089	0.208519
0.0133088	0.741677	0.00877964	0.204052
0.0145277	0.606345	0.00825313	0.184218
0.0138841	0.46099	0.0105324	0.222151
0.0138841	0.809553	0.010025	0.251953
0.0138654	0.768116	0.00951524	0.244248
0.0141164	0.758833	0.00951513	0.212111
0.0144845	0.846585	0.0107554	0.294713
0.014736	0.941561	0.0110269	0.326841
0.0134406	0.914141	0.0103614	0.293325
0.0133211	0.85002	0.0103446	0.275287
0.0128306	0.429774	0.00972532	0.215727
0.014941	0.336704	0.00971903	0.215545
0.014941	0.421635	0.00984224	0.209478
0.012736	0.325527	0.00950004	0.179857
0.0134938	0.627802	0.0099484	0.239343
0.0136984	0.540057	0.0103134	0.240548
0.0136984	0.75604	0.0093713	0.219631
0.0142745	0.402603	0.0107002	0.224453
0.0131839	0.816711	0.00940273	0.227535
0.0131839	0.381372	0.00990804	0.196917
0.0144354	0.320353	0.00944628	0.179993
0.0135473	0.372656	0.00879016	0.169805
0.0141129	0.208578	0.00935762	0.144342
0.0141129	0.511242	0.00938165	0.203141
0.0143511	0.675118	0.00957344	0.22207
0.0131767	0.660106	0.00954822	0.231971
0.0144596	0.769701	0.00937207	0.217967
0.0141746	0.753502	0.00951476	0.227054
0.0126163	0.702642	0.0104054	0.257415
0.012745	0.326849	0.00978611	0.195527
0.013684	0.661173	0.00957448	0.247176
0.0137258	0.821845	0.0104923	0.246502
0.0137333	0.909763	0.0106082	0.314462
0.0139787	0.377865	0.0107312	0.254705
0.0142657	0.529392	0.0108278	0.236838
0.013867	0.592604	0.00909066	0.202079
0.013867	0.493731	0.00846418	0.183035
0.013867	0.417137	0.00870619	0.170362
0.013867	0.295371	0.00868578	0.167413
0.013867	0.295371	0.00868578	0.167413
0.0135528	0.270823	0.00883812	0.159251
0.0138127	0.302513	0.00864097	0.164326
0.0138832	0.648931	0.00875254	0.204931
0.0138832	0.394445	0.00943934	0.189649
0.0140227	0.382214	0.00982041	0.199786
0.0141837	0.346501	0.0104305	0.227361
0.0137212	0.382821	0.0102824	0.194054
0.0136722	0.935522	0.0101342	0.262661
0.0131735	0.284424	0.0103122	0.185121
0.0145421	0.441307	0.0101796	0.211633
0.0132255	0.404273	0.0101678	0.215893
0.0145773	0.633613	0.00913443	0.202279
0.0144785	0.48506	0.00952118	0.20174
0.0128633	0.269318	0.0106069	0.17609
0.0129263	0.946312	0.0101251	0.263593
0.0131314	0.937136	0.0100066	0.262273
0.0128537	0.351989	0.00991684	0.201031
0.0148979	0.409876	0.00993252	0.199856
0.0132033	0.927312	0.00939561	0.255
0.0140398	0.443271	0.0108058	0.231043
0.0127065	0.490793	0.0111168	0.257753
0.0150584	0.580905	0.00951817	0.204264
0.0139227	0.283148	0.0101059	0.180316
0.0139709	0.904108	0.00907679	0.225084
0.0136804	0.938483	0.00953048	0.239864
0.0138066	0.49738	0.010093	0.245636
0.0139949	0.963273	0.0102478	0.27215
0.0146096	0.219185	0.0095971	0.170713
0.01314	0.481111	0.00967945	0.195643
0.0140389	0.281902	0.00921147	0.173798
0.0138032	0.272759	0.00925274	0.162098
0.0138032	0.272759	0.00925274	0.162098
0.0138032	0.272759	0.00925274	0.162098
0.0139307	0.272759	0.00925274	0.162098
0.0143524	0.272759	0.00925274	0.162098
0.0147756	0.423783	0.00916022	0.186179
0.0139912	0.675204	0.0096123	0.23048
0.0136796	0.555304	0.00927706	0.207256
0.0140554	0.250267	0.00956703	0.149453
0.0140225	0.256011	0.00950765	0.165163
0.0141375	0.415605	0.0088152	0.180976
0.0135134	0.405569	0.00946424	0.186403
0.0141747	0.31423	0.00927997	0.176047
0.0135186	0.31423	0.00927997	0.176047
0.0130262	0.301448	0.00847685	0.16481
0.0147018	0.312513	0.00833955	0.147642
0.014246	0.312513	0.00833955	0.147642
0.014246	0.263689	0.00823426	0.14118
0.014246	0.263689	0.00823426	0.14118
0.0134184	0.247459	0.00818187	0.128029
0.0119698	0.210887	0.00827897	0.129736
0.0141978	0.253205	0.00831549	0.133032
0.0139873	0.213292	0.00827743	0.13192
0.0139873	0.206295	0.00832854	0.123263
0.0148247	0.206295	0.00832854	0.123263
0.0142242	0.206295	0.00832854	0.123263
0.0125049	0.232316	0.00832107	0.122067
0.0146911	0.190725	0.00878672	0.121807
0.0145892	0.151949	0.00884699	0.126153
0.0147647	0.191306	0.0089986	0.122818
0.0134752	0.147345	0.00903006	0.120633
0.0133803	0.147345	0.00903006	0.120633
0.0126522	0.142342	0.0090376	0.117336
0.0125023	0.161566	0.00916366	0.117261
0.0130288	0.161566	0.00916366	0.117261
0.0130288	0.161566	0.00916366	0.117261
0.0143132	0.123592	0.00919245	0.112744
0.0154144	0.123592	0.00919245	0.112744
0.0122856	0.123592	0.00919245	0.112744
0.0134947	0.123857	0.00917598	0.11089
0.0143719	0.156867	0.00922927	0.122657
0.0132581	0.156867	0.00922927	0.122657
0.0135619	0.159922	0.00927829	0.122872
0.0134238	0.159922	0.00927829	0.122872
0.0142667	0.159922	0.00927829	0.122872
0.0145287	0.159922	0.00927829	0.122872
0.0125096	0.14455	0.00916244	0.12819
0.013527	0.200356	0.00909249	0.123993
0.0138541	0.152766	0.00881145	0.125002
0.0135609	0.175366	0.00844663	0.123062
0.0135609	0.211743	0.0083905	0.120889
0.0140446	0.211743	0.0083905	0.120889
0.0146418	0.685403	0.00850874	0.189232
0.0149739	0.237518	0.0107574	0.199582
0.013337	0.291899	0.0110082	0.188971
0.0136936	0.502097	0.010201	0.233365
0.0134482	0.183819	0.00868033	0.137578
0.0139448	0.20256	0.00823338	0.135933
0.0135173	0.412556	0.00888136	0.179664
0.0146025	0.608106	0.00992426	0.235313
0.0139275	0.545133	0.00971656	0.259721
0.013735	0.590359	0.0106599	0.219258
0.0132698	0.811765	0.0089391	0.192056
0.013512	0.410506	0.00989326	0.195551
0.0134587	0.301461	0.00953821	0.180455
0.0146361	0.372452	0.00948412	0.188826
0.0128825	0.448821	0.00982487	0.224286
0.0148569	0.988778	0.0098581	0.249578
0.0128548	0.980155	0.0110376	0.294786
0.013263	0.991589	0.010163	0.254811
0.0133039	0.990966	0.00970014	0.266114
0.0144078	0.985999	0.0104023	0.251606
0.0131992	0.871543	0.00950907	0.286438
0.0129621	0.948644	0.0102103	0.237213
0.0129621	0.800091	0.0099727	0.266372
0.0132259	0.63317	0.00917	0.256853
0.0131445	0.889153	0.0100813	0.269591
0.0146957	0.957254	0.0106163	0.304294
0.0131144	0.941004	0.0102072	0.268427
0.0124653	0.36504	0.00955114	0.208205
0.013078	0.924422	0.00951635	0.262685
0.0142504	0.73772	0.0094968	0.213095
0.0137401	0.987422	0.0104843	0.312048
0.0139042	0.388279	0.00964099	0.165259
0.0136768	0.279227	0.00959566	0.168588
0.0136299	0.486092	0.00894346	0.188382
0.0141311	0.458784	0.00879757	0.18453
0.0140958	0.606167	0.0093975	0.222838
0.0140958	0.784862	0.00909674	0.207059
0.0139032	0.405906	0.00982235	0.201952
0.0143293	0.571951	0.00948163	0.2164
0.0132514	0.228447	0.0091758	0.156103
0.0133633	0.995345	0.0107943	0.306192
0.0135274	0.259144	0.0102876	0.178809
0.0133648	0.908085	0.00923493	0.244466
0.0137789	0.87938	0.00995261	0.239179
0.0138924	0.746816	0.0111112	0.325571
0.0138574	0.843005	0.0110569	0.304026
0.0131625	0.985392	0.0108024	0.286846
0.013425	0.82461	0.0108156	0.308491
0.0142541	0.820521	0.010776	0.282298
0.0140133	0.987549	0.0104593	0.269215
0.0140133	0.96102	0.00992173	0.278476
0.0138323	0.908461	0.00985227	0.257439
0.0138323	0.248677	0.00949439	0.171528
0.0132941	0.515237	0.010579	0.237197
0.0137533	0.974172	0.0106907	0.285058
0.0139064	0.995438	0.0112748	0.368038
0.0139469	0.997059	0.0119013	0.365982
0.0139469	0.993109	0.011003	0.384412
0.0135979	0.934047	0.0105606	0.299682
0.0137457	0.453875	0.0114866	0.258348
0.014038	0.955999	0.0102395	0.286527
0.0136801	0.204915	0.0100047	0.149716
0.0142684	0.204915	0.0100047	0.149716
0.0136678	0.170668	0.0101983	0.151439
0.0137698	0.170668	0.0101983	0.151439
0.01409	0.170668	0.0101983	0.151439
0.0138105	0.940564	0.00938075	0.240126
0.0138105	0.877277	0.00922789	0.222869
0.0136508	0.877045	0.0106624	0.270394
0.0138025	0.537105	0.00955196	0.193781
0.0138025	0.402512	0.00982531	0.196662
0.013888	0.319449	0.0104437	0.205039
0.0138348	0.331659	0.0093878	0.178146
0.0137647	0.302863	0.00836513	0.170806
0.0135203	0.424168	0.00840096	0.157632
0.0139212	0.425973	0.00994115	0.189412
0.0133303	0.907823	0.0102135	0.253015
0.0151894	0.891391	0.00983148	0.263701
0.0146037	0.313543	0.0101272	0.181109
0.0144748	0.246167	0.0100077	0.183937
0.0131099	0.555504	0.00901543	0.19606
0.014573	0.383077	0.00918257	0.186584
0.0131489	0.400717	0.00972763	0.19261
0.0137024	0.422199	0.00948253	0.19256
0.0150904	0.684005	0.00901768	0.218773
0.0143787	0.850161	0.00931175	0.239692
0.0144832	0.886772	0.00899179	0.206924
0.0136669	0.699421	0.0104397	0.262381
0.0136913	0.237923	0.0091006	0.153417
0.0136913	0.237923	0.0091006	0.153417
0.0136913	0.259824	0.00891745	0.154469
0.0134298	0.293872	0.00908404	0.151754
0.0132963	0.288458	0.00913925	0.157715
0.01361	0.288458	0.00913925	0.157715
0.0126518	0.471434	0.00909677	0.190201
0.0140461	0.306664	0.00934564	0.177496
0.0140461	0.219047	0.0095739	0.160763
0.0142076	0.194398	0.00969558	0.155979
0.0146177	0.235177	0.00948166	0.148719
0.0124483	0.235177	0.00948166	0.148719
0.0128439	0.247316	0.00967139	0.15778
0.0121433	0.320271	0.00953563	0.157709
0.0116997	0.278454	0.00953627	0.158171
0.0127233	0.278454	0.00953627	0.158171
0.0125468	0.278454	0.00953627	0.158171
0.0128602	0.246415	0.00956424	0.161602
0.0128602	0.36429	0.00961185	0.160234
0.0128602	0.36429	0.00961185	0.160234
0.0130915	0.382494	0.00976841	0.171506
0.0143652	0.293848	0.0104608	0.192823
0.0141435	0.7328	0.0104839	0.316501
0.0129783	0.931768	0.010108	0.341711
0.0126557	0.348082	0.0114329	0.280603
0.0144034	0.713146	0.0103515	0.286567
0.0131881	0.875611	0.0102892	0.301691
0.0148433	0.764552	0.00934983	0.249197
0.0136971	0.635111	0.00920926	0.234476
0.0136953	0.914529	0.0100247	0.244788
0.0143922	0.770852	0.0107785	0.300743
0.013886	0.545235	0.00949294	0.201226
0.0138185	0.526075	0.0103785	0.226326
0.013561	0.433073	0.00906838	0.199834
0.0134748	0.557138	0.00924126	0.180291
0.0143189	0.785341	0.00958134	0.262386
0.0146484	0.902743	0.0100909	0.277601
0.0142202	0.261011	0.0101617	0.178122
0.0142726	0.975419	0.00998378	0.25571
0.014624	0.429836	0.010624	0.283823
0.0162341	0.973685	0.0100964	0.261342
0.0148636	0.335815	0.00944287	0.184185
0.0131145	0.242884	0.00942835	0.154403
0.013186	0.348186	0.00956284	0.181608
0.0144918	0.311037	0.00907434	0.164806
0.0133021	0.419315	0.00958023	0.185291
0.0130934	0.434443	0.0102148	0.240251
0.0117615	0.80656	0.0099328	0.234844
0.0138213	0.879297	0.00973499	0.24242
0.014534	0.2562	0.00935565	0.156874
0.0132744	0.523493	0.0108205	0.279554
0.0138777	0.590843	0.00891059	0.199599
0.0139091	0.777341	0.0109971	0.270294
0.0145176	0.46713	0.0104246	0.247523
0.0145176	0.457306	0.0110698	0.252839
0.0145096	0.818191	0.00968849	0.241872
0.0135087	0.560158	0.00918564	0.21499
0.0135118	0.680972	0.00933038	0.209889
0.0141279	0.538599	0.00968599	0.218702
0.0141279	0.373978	0.00929128	0.170709
0.0134372	0.439156	0.00993615	0.200011
0.014615	0.439156	0.00993615	0.200011
0.0143356	0.821953	0.0102978	0.279123
0.0143356	0.738695	0.00948317	0.218791
0.0150204	0.76206	0.00981268	0.217743
0.01468	0.647833	0.00986024	0.247282
0.0137025	0.830831	0.0102562	0.254971
0.0134669	0.769996	0.00930185	0.225937
0.0121021	0.787794	0.00960808	0.228206
0.0128421	0.521626	0.0109054	0.257738
0.013053	0.748501	0.00952279	0.244056
0.0129878	0.584664	0.0106612	0.249197
0.014583	0.486253	0.0107664	0.234228
0.0132562	0.6444	0.00880126	0.226444
0.0134681	0.687819	0.0088009	0.218927
0.0134056	0.855581	0.00883029	0.206083
0.0140082	0.908555	0.00969789	0.230621
0.0136328	0.661752	0.0112518	0.291636
0.0136328	0.957533	0.00990076	0.234527
0.0140591	0.33128	0.0104596	0.187971
0.0140591	0.319409	0.0103167	0.222505
0.0142105	0.276822	0.0102125	0.183331
0.0147671	0.276822	0.0102125	0.183331
0.0147671	0.462097	0.00878248	0.19992
0.0129663	0.316136	0.00989176	0.204942
0.0142771	0.392355	0.00978058	0.208357
0.0135083	0.871018	0.00886741	0.192533
0.0145711	0.892513	0.00895387	0.238433
0.0129945	0.389295	0.00955003	0.207073
0.0127531	0.851584	0.0110172	0.296539
0.0149847	0.83748	0.0111943	0.282175
0.0140168	0.726656	0.00944767	0.220283
0.0136848	0.427845	0.00944904	0.203119
0.0130709	0.605887	0.00967123	0.211857
0.0133482	0.356589	0.00926878	0.182207
0.0146094	0.34243	0.00985443	0.199992
0.0146094	0.284358	0.00888211	0.162982
0.0131487	0.284358	0.00888211	0.162982
0.0145348	0.256829	0.00887227	0.160899
0.0156808	0.366411	0.0097241	0.188081
0.0144723	0.366411	0.0097241	0.188081
0.0131335	0.282158	0.00974757	0.169407
0.0142762	0.510183	0.00923416	0.19862
0.0135419	0.576449	0.00916992	0.211158
0.0142066	0.232893	0.0104582	0.169839
0.0134867	0.228068	0.0101887	0.175297
0.0134652	0.298675	0.0101592	0.191067
0.0129233	0.298675	0.0101592	0.191067
0.0128124	0.567024	0.00927138	0.208207
0.0147119	0.727759	0.00894653	0.203247
0.0141032	0.530101	0.0115351	0.283804
0.0141032	0.398746	0.0114233	0.294744
0.0133296	0.673308	0.0109642	0.266407
0.0140092	0.803638	0.00980961	0.252707
0.014778	0.762091	0.00980823	0.259523
0.0131054	0.84201	0.0109448	0.302226
0.0136437	0.76845	0.0106047	0.330879
0.0140195	0.808936	0.0100053	0.272055
0.0135568	0.294355	0.00909769	0.146123
0.0142788	0.453056	0.00967838	0.218104
0.0133725	0.479348	0.00915665	0.205099
0.0137197	0.391091	0.00914432	0.201988
0.0133923	0.589179	0.00936908	0.197846
0.0134578	0.47229	0.0092483	0.18308
0.0142617	0.528128	0.00919557	0.196922
0.013407	0.304582	0.00993452	0.186672
0.0134629	0.522903	0.00977065	0.218998
0.0137692	0.353759	0.00959365	0.193602
0.0137692	0.378127	0.00970121	0.185882
0.0143009	0.499437	0.00981849	0.184847
0.0140186	0.781713	0.00928817	0.249754
0.0133421	0.774473	0.00934449	0.213691
0.0136356	0.662024	0.00970709	0.236265
0.0143324	0.788703	0.00917477	0.241329
0.014556	0.834509	0.00898617	0.227254
0.0135603	0.843434	0.00893766	0.215932
0.0135693	0.398118	0.00848507	0.177982
0.0136209	0.353865	0.0105405	0.230026
0.014138	0.342439	0.00962801	0.197324
0.0145187	0.336789	0.00937947	0.179016
0.0145187	0.336789	0.00937947	0.179016
0.0145187	0.336789	0.00937947	0.179016
0.0145187	0.326512	0.00820773	0.154198
0.0136514	0.355497	0.00859835	0.159893
0.0150879	0.323823	0.00860515	0.160133
0.0147248	0.328018	0.00856983	0.153112
0.0139464	0.225364	0.00874753	0.143599
0.0127507	0.170574	0.00886192	0.131001
0.0127507	0.188221	0.0092125	0.129228
0.0127022	0.19774	0.00899329	0.125798
0.0128855	0.157681	0.00886983	0.126795
0.0134862	0.196242	0.00892122	0.116686
0.0141896	0.196242	0.00892122	0.116686
0.0134679	0.115232	0.00922314	0.114487
0.0123095	0.133208	0.00932348	0.10784
0.0134487	0.138317	0.00917173	0.105941
0.0137476	0.138317	0.00917173	0.105941
0.0137114	0.0992884	0.00923618	0.106565
0.0137114	0.0992884	0.00923618	0.106565
0.0137114	0.098344	0.00935412	0.100469
0.0137114	0.107159	0.00933976	0.10468
0.0137341	0.107159	0.00933976	0.10468
0.0134972	0.115115	0.00901684	0.101473
0.012896	0.115115	0.00901684	0.101473
0.0137937	0.115115	0.00901684	0.101473
0.0138103	0.104389	0.0091077	0.0959224
0.0139629	0.107113	0.0090409	0.0975373
0.0143367	0.107113	0.0090409	0.0975373
0.0140532	0.107113	0.0090409	0.0975373
0.0133918	0.107113	0.0090409	0.0975373
0.0133485	0.107113	0.0090409	0.0975373
0.0139456	0.107113	0.0090409	0.0975373
0.0135466	0.107113	0.0090409	0.0975373
0.0147613	0.103049	0.00914436	0.0994857
0.0140896	0.103049	0.00914436	0.0994857
0.0135411	0.100852	0.00900853	0.100279
0.0132128	0.100852	0.00900853	0.100279
0.014124	0.103652	0.00894493	0.0988501
0.014124	0.103652	0.00894493	0.0988501
0.014124	0.103652	0.00894493	0.0988501
0.014124	0.103652	0.00894493	0.0988501
0.0128077	0.0910847	0.00887088	0.0877425
0.0128077	0.0910847	0.00887088	0.0877425
0.0149168	0.0910847	0.00887088	0.0877425
0.0131912	0.0910847	0.00887088	0.0877425
0.0138384	0.0910847	0.00887088	0.0877425
0.0142297	0.0910847	0.00887088	0.0877425
0.0138915	0.0910847	0.00887088	0.0877425
0.0134824	0.0910847	0.00887088	0.0877425
0.0134824	0.0910847	0.00887088	0.0877425
0.0129765	0.0908387	0.00871631	0.0846329
0.0141218	0.0908387	0.00871631	0.0846329
0.0140474	0.0921	0.00847282	0.0832603
0.0140474	0.103241	0.00812658	0.0874771
0.0138535	0.103241	0.00812658	0.0874771
0.0137547	0.103241	0.00812658	0.0874771
0.0139341	0.103241	0.00812658	0.0874771
0.0137166	0.103241	0.00812658	0.0874771
0.0140413	0.103241	0.00812658	0.0874771
0.0137002	0.103241	0.00812658	0.0874771
0.0140035	0.103241	0.00812658	0.0874771
0.0146142	0.103241	0.00812658	0.0874771
0.0140273	0.103241	0.00812658	0.0874771
0.0140205	0.103241	0.00812658	0.0874771
0.0138341	0.103241	0.00812658	0.0874771
0.013568	0.103241	0.00812658	0.0874771
0.013568	0.103241	0.00812658	0.0874771
0.0135681	0.103241	0.00812658	0.0874771
0.0140942	0.103241	0.00812658	0.0874771
0.014236	0.102673	0.00802667	0.0857389
0.0144694	0.100811	0.00806039	0.0857793
0.0140739	0.100811	0.00806039	0.0857793
0.0138104	0.100811	0.00806039	0.0857793
0.0138104	0.100811	0.00806039	0.0857793
0.013782	0.100811	0.00806039	0.0857793
0.0132068	0.100811	0.00806039	0.0857793
0.0132068	0.108201	0.00787562	0.0861883
0.0140983	0.108201	0.00787562	0.0861883
0.0140983	0.108201	0.00787562	0.0861883
0.0145928	0.108201	0.00787562	0.0861883
0.0135232	0.109224	0.00802843	0.0898803
0.0140464	0.109224	0.00802843	0.0898803
0.0140464	0.109224	0.00802843	0.0898803
0.0138998	0.109224	0.00802843	0.0898803
0.0132309	0.109224	0.00802843	0.0898803
0.0136427	0.109224	0.00802843	0.0898803
0.0143839	0.109224	0.00802843	0.0898803
0.01333	0.119002	0.00797111	0.0919774
0.0144169	0.119002	0.00797111	0.0919774
0.0144342	0.143362	0.00799538	0.0970121
0.0146555	0.0962949	0.00795125	0.0911689
0.0144475	0.0962949	0.00795125	0.0911689
0.0142001	0.0962949	0.00795125	0.0911689
0.0135168	0.0962949	0.00795125	0.0911689
0.0141565	0.0962949	0.00795125	0.0911689
0.0133326	0.0962949	0.00795125	0.0911689
0.0133358	0.0962949	0.00795125	0.0911689
0.0133112	0.0962949	0.00795125	0.0911689
0.01347	0.0962949	0.00795125	0.0911689
0.014202	0.0962949	0.00795125	0.0911689
0.0132352	0.0962949	0.00795125	0.0911689
0.0129396	0.0962949	0.00795125	0.0911689
0.0127064	0.0962949	0.00795125	0.0911689
0.0134618	0.0962949	0.00795125	0.0911689
0.0123115	0.0962949	0.00795125	0.0911689
0.0133623	0.0962949	0.00795125	0.0911689
0.0133623	0.0962949	0.00795125	0.0911689
0.0141923	0.0962949	0.00795125	0.0911689
0.0139642	0.0962949	0.00795125	0.0911689
0.0135862	0.0962949	0.00795125	0.0911689
0.013532	0.0962949	0.00795125	0.0911689
0.0137844	0.0962949	0.00795125	0.0911689
0.0122875	0.0962949	0.00795125	0.0911689
0.0137638	0.0962949	0.00795125	0.0911689
0.0126098	0.0962949	0.00795125	0.0911689
0.0126019	0.0962949	0.00795125	0.0911689
0.0134944	0.10213	0.00786134	0.0887646
0.0138229	0.10213	0.00786134	0.0887646
0.0140166	0.10213	0.00786134	0.0887646
0.0150359	0.10213	0.00786134	0.0887646
0.0147461	0.10213	0.00786134	0.0887646
0.0147461	0.10213	0.00786134	0.0887646
0.0147522	0.10213	0.00786134	0.0887646
0.014072	0.142802	0.00769375	0.0922976
0.014072	0.142802	0.00769375	0.0922976
0.0134658	0.142802	0.00769375	0.0922976
0.0136274	0.142802	0.00769375	0.0922976
0.013286	0.122367	0.0076826	0.0955802
0.0122373	0.146127	0.00776649	0.10008
0.0127911	0.146127	0.00776649	0.10008
0.0153371	0.146127	0.00776649	0.10008
0.0133208	0.146127	0.00776649	0.10008
0.0137322	0.146127	0.00776649	0.10008
0.0139256	0.15196	0.00782623	0.0958572
0.0139065	0.15196	0.00782623	0.0958572
0.0136966	0.15196	0.00782623	0.0958572
0.013993	0.15196	0.00782623	0.0958572
0.0134481	0.143489	0.00770739	0.101193
0.0139704	0.143489	0.00770739	0.101193
0.0138255	0.143489	0.00770739	0.101193
0.0138677	0.143489	0.00770739	0.101193
0.0137003	0.143489	0.00770739	0.101193
0.0137003	0.172168	0.00765665	0.104824
0.0139592	0.172168	0.00765665	0.104824
0.0135557	0.172168	0.00765665	0.104824
0.0135557	0.156923	0.00778414	0.108087
0.0135557	0.156923	0.00778414	0.108087
0.0137514	0.156923	0.00778414	0.108087
0.0127672	0.156923	0.00778414	0.108087
0.013299	0.156923	0.00778414	0.108087
0.0132935	0.156923	0.00778414	0.108087
0.0147298	0.204915	0.00783435	0.112194
0.0136975	0.192636	0.00764379	0.110447
0.0150363	0.192636	0.00764379	0.110447
0.0140608	0.192636	0.00764379	0.110447
0.0138892	0.192636	0.00764379	0.110447
0.0149507	0.195138	0.00777113	0.113235
0.0149507	0.195138	0.00777113	0.113235
0.012813	0.195138	0.00777113	0.113235
0.0138316	0.195138	0.00777113	0.113235
0.0138316	0.195138	0.00777113	0.113235
0.014118	0.195138	0.00777113	0.113235
0.0129179	0.193648	0.0078817	0.114575
0.0137019	0.268661	0.00821397	0.133207
0.0137074	0.268661	0.00821397	0.133207
0.0136829	0.268661	0.00821397	0.133207
0.0131339	0.268661	0.00821397	0.133207
0.0131339	0.286588	0.00818619	0.138577
0.0144618	0.304297	0.010159	0.191935
0.014454	0.471054	0.00964462	0.203256
0.0143904	0.424472	0.00969029	0.215903
0.0140294	0.30864	0.00961023	0.182635
0.0137567	0.413016	0.0088503	0.186261
0.0137018	0.271093	0.00902676	0.167399
0.0140492	0.338512	0.00933898	0.181557
0.0145364	0.346557	0.0099415	0.187515
0.0132145	0.297852	0.00993336	0.182092
0.0137899	0.62418	0.00919977	0.217743
0.0137197	0.941632	0.0090808	0.225287
0.0139193	0.584786	0.00948118	0.23693
0.0133707	0.696877	0.00980598	0.211795
0.0138575	0.433311	0.00985273	0.215079
0.0127204	0.724081	0.00947675	0.224074
0.0144831	0.82145	0.00914688	0.228294
0.0143339	0.797749	0.00919674	0.209502
0.0141536	0.705624	0.00973586	0.23575
0.0139699	0.626958	0.00986655	0.244059
0.0137116	0.26009	0.00922183	0.171606
0.0142012	0.385291	0.00973983	0.187349
0.0142012	0.249809	0.0101338	0.172062
0.0142012	0.429216	0.00925829	0.199643
0.0140867	0.535604	0.0104075	0.228387
0.0136363	0.431722	0.00872597	0.179886
0.0136363	0.431722	0.00872597	0.179886
0.0133039	0.31467	0.00897507	0.154283
0.0140512	0.661705	0.0104283	0.251041
0.0133098	0.547391	0.00999161	0.234266
0.0142804	0.766745	0.00930613	0.218237
0.0134251	0.686899	0.00953849	0.245573
0.0135466	0.863823	0.00959072	0.233928
0.014807	0.35833	0.0104654	0.213882
0.0123287	0.381822	0.0100625	0.20767
0.0127647	0.282632	0.0101925	0.175288
0.0134537	0.387391	0.0100214	0.206049
0.0144946	0.299757	0.0100625	0.187856
0.0143096	0.299757	0.0100625	0.187856
0.013322	0.299757	0.0100625	0.187856
0.013322	0.436394	0.0101593	0.22291
0.013671	0.497938	0.00995394	0.21912
0.0136041	0.493965	0.00980206	0.197364
0.0140001	0.442719	0.0100115	0.197038
0.0140819	0.674972	0.00954102	0.225541
0.0140819	0.891428	0.010197	0.269438
0.015161	0.759872	0.0103289	0.270266
0.0127035	0.411509	0.0105064	0.216402
0.014349	0.633488	0.00925926	0.216602
0.014784	0.405391	0.0093254	0.201752
0.013114	0.227647	0.0101801	0.173999
0.0145525	0.227647	0.0101801	0.173999
0.0141009	0.240212	0.00989986	0.174958
0.0137953	0.381587	0.00975351	0.184032
0.0140961	0.417582	0.0102297	0.207973
0.0145663	0.837967	0.00979166	0.250516
0.0146215	0.843799	0.00980047	0.245018
0.012625	0.516528	0.00894428	0.196456
0.0149513	0.685765	0.00876668	0.192197
0.0139755	0.350106	0.0094691	0.190234
0.0139982	0.412997	0.00941466	0.186569
0.0137334	0.492659	0.0105692	0.235851
0.0137334	0.789803	0.0102942	0.268051
0.013884	0.372894	0.00935603	0.199949
0.0138424	0.741028	0.0100571	0.278911
0.0138308	0.233475	0.011086	0.215161
0.0135362	0.365549	0.00874571	0.167599
0.0138135	0.235125	0.00976255	0.15903
0.014443	0.194352	0.00963744	0.142829
0.0133242	0.304258	0.00925786	0.167672
0.0141278	0.242307	0.00924842	0.150997
0.0141278	0.589859	0.0083787	0.187682
0.0141278	0.595102	0.00957821	0.213276
0.0136571	0.868439	0.00863838	0.20822
0.0136571	0.952066	0.00865667	0.217329
0.0136999	0.946776	0.008539	0.195649
0.0136393	0.752499	0.00956154	0.222648
0.0118456	0.294543	0.00986381	0.166826
0.0134347	0.414414	0.0090043	0.180466
0.0142996	0.277573	0.009349	0.161968
0.0133949	0.277573	0.009349	0.161968
0.0133949	0.277573	0.009349	0.161968
0.0132689	0.300433	0.00915988	0.172963
0.012574	0.501615	0.00937627	0.184909
0.0127337	0.434475	0.00987762	0.198983
0.0134342	0.536907	0.00903573	0.195124
0.0141619	0.387241	0.0102387	0.212671
0.0138732	0.36607	0.00887903	0.178681
0.0138732	0.427292	0.00973165	0.199057
0.0142633	0.244362	0.00930345	0.160429
0.0135591	0.358585	0.00880503	0.180233
0.013627	0.366501	0.00893953	0.175594
0.0140182	0.633572	0.0107866	0.275731
0.0141016	0.597049	0.00929943	0.206931
0.0133423	0.724286	0.00906755	0.222942
0.0133668	0.971697	0.00911295	0.234436
0.0140908	0.895236	0.0116381	0.409879
0.0139759	0.26948	0.00907855	0.152119
0.0136778	0.26948	0.00907855	0.152119
0.0136778	0.291405	0.00893864	0.165244
0.0136778	0.284683	0.00876978	0.158826
0.0130025	0.314989	0.0103814	0.191735
0.0130642	0.49503	0.0100064	0.235166
0.0144727	0.72868	0.0102721	0.221304
0.0132153	0.700458	0.0100336	0.242077
0.0130441	0.570489	0.00924274	0.220021
0.0147135	0.498483	0.0091922	0.226553
0.0129978	0.633692	0.00950835	0.216774
0.0145047	0.457704	0.0101213	0.236567
0.0142454	0.436439	0.00924518	0.204085
0.0135822	0.713102	0.00935517	0.215726
0.0141669	0.781857	0.0108064	0.255714
0.0141669	0.575696	0.0105139	0.292284
0.0133683	0.796713	0.00993275	0.258027
0.0141402	0.766479	0.00993481	0.273995
0.0141402	0.931582	0.00956986	0.231446
0.0142879	0.769039	0.00980014	0.253437
0.01378	0.886008	0.00947512	0.230018
0.013409	0.867942	0.0100766	0.261546
0.0127272	0.884255	0.0100936	0.267762
0.0149928	0.528246	0.00967528	0.246382
0.0140272	0.634043	0.00994853	0.222907
0.0140374	0.691091	0.00887415	0.215159
0.014466	0.573442	0.00940141	0.197465
0.0142917	0.480595	0.00874002	0.20056
0.0142917	0.503052	0.00876815	0.183454
0.0127921	0.399668	0.00930069	0.189359
0.0134542	0.77129	0.00977716	0.237405
0.0140732	0.817019	0.0104383	0.269653
0.0140732	0.630063	0.00978556	0.226274
0.0132054	0.935352	0.0100917	0.283164
0.0148294	0.293228	0.00968601	0.16922
0.0137457	0.287997	0.00964506	0.177644
0.0145142	0.287997	0.00964506	0.177644
0.0133938	0.328615	0.00966201	0.191622
0.0142102	0.328615	0.00966201	0.191622
0.0137652	0.513412	0.0100178	0.241939
0.0137565	0.593891	0.00928562	0.204189
0.0144022	0.424406	0.00930498	0.199624
0.0131583	0.424406	0.00930498	0.199624
0.0135999	0.424406	0.00930498	0.199624
0.0128721	0.215272	0.0094907	0.154961
0.0140362	0.268242	0.00952961	0.162597
0.0136101	0.268242	0.00952961	0.162597
0.0132603	0.820249	0.0109346	0.299146
0.0132603	0.879579	0.0110265	0.315729
0.0132603	0.743092	0.0103558	0.265831
0.0144187	0.335739	0.00950492	0.172665
0.0139692	0.343845	0.00993004	0.194825
0.0134347	0.347053	0.00981659	0.198854
0.0134347	0.274296	0.00882219	0.14618
0.013222	0.365999	0.00955506	0.183067
0.0144573	0.400253	0.0087874	0.18186
0.0132219	0.245959	0.00866934	0.145531
0.0133183	0.245959	0.00866934	0.145531
0.0142055	0.279478	0.00891714	0.150692
0.0139838	0.326392	0.00899117	0.163082
0.0139838	0.305531	0.00998627	0.203483
0.0139838	0.252741	0.00983216	0.188922
0.0132993	0.46257	0.00934271	0.179364
0.0132993	0.465988	0.00907098	0.185587
0.01307	0.324829	0.00786371	0.148214
0.013607	0.279126	0.00824986	0.143922
0.0137468	0.919868	0.0108344	0.340791
0.013641	0.779859	0.0107054	0.279398
0.0149018	0.806314	0.0107699	0.284808
0.0143829	0.2831	0.0110135	0.242069
0.0132958	0.572564	0.0101765	0.24214
0.0132156	0.443422	0.00950492	0.185864
0.0132156	0.420984	0.0100461	0.206896
0.0127046	0.331372	0.00971532	0.196118
0.0128544	0.616971	0.0107227	0.26808
0.0150389	0.60617	0.0102552	0.261314
0.0129457	0.7474	0.00921884	0.242458
0.0137912	0.81077	0.0092039	0.204565
0.0137912	0.698407	0.00993711	0.217818
0.01428	0.802273	0.00938462	0.226181
0.0132909	0.595786	0.00951997	0.219681
0.0132534	0.575963	0.0096131	0.214674
0.0132534	0.388269	0.00949187	0.185586
0.0127826	0.380552	0.00929047	0.164037
0.0132495	0.654181	0.010695	0.294534
0.0132495	0.339246	0.00923744	0.161514
0.0128618	0.354234	0.00920471	0.166984
0.0135614	0.270083	0.00927367	0.156661
0.0142902	0.349843	0.0091293	0.161761
0.0134654	0.677998	0.0107516	0.263276
0.014016	0.318223	0.0109289	0.243897
0.0139473	0.260361	0.0103818	0.206442
0.0139032	0.375572	0.0104694	0.192582
0.0137918	0.97718	0.0100409	0.264707
0.0137918	0.980914	0.0101287	0.286154
0.0149472	0.939102	0.00982412	0.276988
0.0149472	0.8531	0.0104046	0.251488
0.0141313	0.769575	0.00921589	0.248542
0.0139203	0.361461	0.0093125	0.183132
0.0135475	0.367042	0.00910019	0.181059
0.0142391	0.315867	0.00994324	0.182893
0.0139492	0.28296	0.00992315	0.180878
0.0139492	0.922803	0.0106941	0.250093
0.0139455	0.927816	0.0108039	0.248597
0.0139455	0.95512	0.00964886	0.279497
0.0133091	0.768965	0.00977623	0.274244
0.0142738	0.774788	0.00941738	0.203695
0.0134302	0.704394	0.00994258	0.234906
0.0134302	0.659658	0.0101926	0.243388
0.0134302	0.40059	0.0096323	0.2167
0.0140235	0.592904	0.0103389	0.225579
0.0143228	0.49459	0.0107292	0.255236
0.0133422	0.896551	0.00954367	0.22457
0.0133422	0.899688	0.00924921	0.242936
0.0143798	0.951285	0.00927291	0.225109
0.0143798	0.555133	0.0108721	0.286404
0.0138067	0.979699	0.0101146	0.275443
0.0138067	0.604508	0.00948161	0.216922
0.0140031	0.480271	0.0104168	0.234798
0.0143262	0.60415	0.00981234	0.225953
0.0142649	0.255215	0.00999137	0.17672
0.0135326	0.223431	0.00985296	0.164573
0.0141429	0.223431	0.00985296	0.164573
0.0146489	0.223431	0.00985296	0.164573
0.0127927	0.223431	0.00985296	0.164573
0.0149059	0.207732	0.0096616	0.139029
0.0138127	0.181702	0.00970949	0.137064
0.0144677	0.255778	0.00916128	0.154548
0.0142958	0.564391	0.00879374	0.192648
0.013957	0.621887	0.0102713	0.20914
0.0136618	0.541676	0.0102163	0.251379
0.0136618	0.478534	0.00963095	0.187341
0.0136618	0.731183	0.00962964	0.216027
0.0138333	0.64883	0.00957961	0.223363
0.0139576	0.51291	0.0103158	0.278709
0.0138032	0.673336	0.0104268	0.220805
0.0141956	0.77834	0.00978138	0.277253
0.0145425	0.847395	0.0100756	0.254733
0.0132887	0.917098	0.0103221	0.288082
0.0138437	0.867485	0.010068	0.249944
0.0138008	0.462618	0.0106316	0.235587
0.0138008	0.809415	0.0102937	0.289092
0.0138008	0.720226	0.0103428	0.253553
0.0126583	0.619688	0.0104809	0.26651
0.0131216	0.478501	0.0106111	0.221375
0.0145603	0.742095	0.00954917	0.257056
0.0140744	0.758801	0.00953539	0.274011
0.0143486	0.802755	0.00981474	0.239301
0.0141144	0.631934	0.0104931	0.233236
0.0141144	0.564559	0.0100145	0.25643
0.0138591	0.735725	0.0102368	0.24951
0.0137554	0.40269	0.00995017	0.203815
0.0139263	0.702511	0.0102696	0.281782
0.0141758	0.929331	0.00982535	0.233785
0.0141284	0.351291	0.0107322	0.224582
0.0148326	0.344004	0.00848562	0.163888
0.0128701	0.350677	0.00874998	0.173928
0.0147266	0.357558	0.00953781	0.168412
0.0127644	0.705557	0.0094681	0.220918
0.0130553	0.603088	0.0107504	0.255471
0.0130553	0.390118	0.0108548	0.227087
0.0144243	0.774313	0.00914935	0.22185
0.0132931	0.768012	0.00889107	0.21002
0.0139009	0.863527	0.00848051	0.20543
0.0139487	0.472841	0.00915555	0.197474
0.0139487	0.444519	0.00924164	0.18517
0.0139487	0.268127	0.00945065	0.172323
0.0131308	0.603405	0.0106001	0.262475
0.014582	0.572638	0.0105027	0.230399
0.0129862	0.305176	0.0103941	0.203703
0.0124216	0.69091	0.00950909	0.235415
0.0130992	0.600432	0.0106783	0.263382
0.014334	0.357255	0.00978772	0.190871
0.013953	0.69834	0.0096346	0.229289
0.0144978	0.464823	0.0100223	0.209348
0.0134795	0.464823	0.0100223	0.209348
0.0134495	0.415946	0.0101454	0.20041
0.0136366	0.957982	0.0109197	0.289069
0.0136366	0.941474	0.0108609	0.305351
0.0136366	0.646237	0.0105082	0.272285
0.0140185	0.331064	0.00888765	0.180585
0.0131325	0.521178	0.00931485	0.19011
0.0140327	0.540611	0.00920149	0.200761
0.0140327	0.234528	0.00994948	0.158957
0.0138207	0.473666	0.0102213	0.241102
0.0141161	0.610189	0.0106387	0.242077
0.0141161	0.667489	0.00939127	0.202899
0.0135303	0.353256	0.00971456	0.210681
0.0129411	0.39709	0.00959843	0.218024
0.014262	0.507226	0.0096998	0.22402
0.0132861	0.587575	0.0103209	0.235259
0.0142309	0.848778	0.0104309	0.270321
0.0141693	0.814661	0.0114968	0.321772
0.0142313	0.655453	0.0107926	0.292131
0.0137373	0.914094	0.0110908	0.320392
0.0133061	0.209746	0.00917874	0.146924
0.0131321	0.209746	0.00917874	0.146924
0.0143228	0.209746	0.00917874	0.146924
0.0133319	0.209746	0.00917874	0.146924
0.0144923	0.25547	0.0088902	0.14315
0.0144923	0.25547	0.0088902	0.14315
0.0141431	0.25547	0.0088902	0.14315
0.0132042	0.258898	0.00933157	0.173754
0.0136067	0.261009	0.00925908	0.15854
0.0136202	0.261009	0.00925908	0.15854
0.0142781	0.312007	0.00912288	0.149492
0.0142673	0.312007	0.00912288	0.149492
0.0139392	0.312007	0.00912288	0.149492
0.0151833	0.222587	0.00896135	0.150239
0.0140976	0.222587	0.00896135	0.150239
0.0152582	0.222587	0.00896135	0.150239
0.0147108	0.30803	0.00905346	0.161754
0.0140846	0.325027	0.00875418	0.165925
0.0137544	0.445135	0.00853768	0.178567
0.0146016	0.404318	0.00837413	0.170739
0.0130465	0.400441	0.00865043	0.166553
0.0134109	0.829176	0.0101345	0.294302
0.0134109	0.495256	0.00911122	0.200433
0.0134109	0.500792	0.0107022	0.220182
0.0131681	0.513934	0.0106509	0.198533
0.0145712	0.378472	0.00995878	0.247423
0.0141337	0.834658	0.010234	0.277892
0.0144206	0.864084	0.00900854	0.21253
0.0151596	0.979059	0.0089164	0.218487
0.0126757	0.401188	0.00947044	0.200038
0.0143207	0.267799	0.00902767	0.180857
0.0143207	0.369066	0.00915312	0.175305
0.0137047	0.369066	0.00915312	0.175305
0.0141883	0.430828	0.00857157	0.172826
0.0141883	0.244436	0.00992958	0.173366
0.0134032	0.483647	0.0102063	0.230442
0.0130904	0.38941	0.00884574	0.179793
0.01468	0.518066	0.00895046	0.19566
0.0137493	0.553008	0.00875511	0.189825
0.0141351	0.335313	0.00988569	0.181361
0.0135189	0.440402	0.0093066	0.187801
0.0137148	0.298873	0.00961361	0.179831
0.0137932	0.298873	0.00961361	0.179831
0.0137519	0.257163	0.00954241	0.180337
0.0139782	0.439651	0.00902232	0.189661
0.0137484	0.411218	0.00881193	0.192684
0.0137484	0.411218	0.00881193	0.192684
0.0130976	0.750687	0.0108463	0.273635
0.014646	0.685971	0.0105943	0.255687
0.0136296	0.682308	0.00996508	0.268097
0.0138364	0.843892	0.00931357	0.20691
0.0138364	0.575088	0.0111086	0.255872
0.0129928	0.2533	0.00826249	0.151477
0.0146085	0.460349	0.010639	0.231163
0.0139275	0.223932	0.00874899	0.138925
0.0148768	0.192987	0.00863521	0.13345
0.0137537	0.224114	0.00870415	0.12839
0.0137537	0.224114	0.00870415	0.12839
0.0137537	0.192148	0.00862519	0.132643
0.0142644	0.2031	0.00882564	0.131824
0.0135572	0.2031	0.00882564	0.131824
0.0130781	0.2031	0.00882564	0.131824
0.0138083	0.26048	0.00865222	0.136268
0.0139812	0.26048	0.00865222	0.136268
0.0133391	0.26048	0.00865222	0.136268
0.013676	0.26048	0.00865222	0.136268
0.0136428	0.355809	0.00800836	0.155638
0.0129846	0.237044	0.00813456	0.1374
0.013697	0.529355	0.00798178	0.159026
0.0138506	0.338688	0.00820304	0.146915
0.0134006	0.338688	0.00820304	0.146915
0.0134006	0.793788	0.0102239	0.266617
0.013736	0.429615	0.00964724	0.201508
0.0135507	0.56171	0.00929267	0.206277
0.0129365	0.466628	0.00976899	0.207965
0.0134589	0.352775	0.00938849	0.184055
0.0138988	0.377108	0.0095616	0.205199
0.0137194	0.317537	0.00952513	0.179954
0.0137239	0.680563	0.00940152	0.209644
0.0130803	0.351679	0.00989135	0.208733
0.0135269	0.911181	0.0107584	0.298911
0.0125101	0.906101	0.0104851	0.354387
0.0150086	0.369389	0.0114724	0.269954
0.0131468	0.416575	0.0116142	0.265447
0.0142947	0.60325	0.0108734	0.288937
0.0132371	0.784954	0.0102117	0.247326
0.0142877	0.524156	0.0102516	0.230208
[truncated: 38,001 more rows]

## Sheet: Extended Data Fig1d 1
rep	time_h	MS1_intensity	isotope
0	0	565810000	h
1	0	669740000	h
2	0	232050000	h
0	3	426320000	h
1	3	342670000	h
2	3	547560000	h
0	6	522810000	h
1	6	492320000	h
2	6	431450000	h
0	9	518840000	h
1	9	382840000	h
2	9	318070000	h
0	12	292000000	h
1	12	318330000	h
2	12	102240000	h
0	15	128230000	h
1	15	391900000	h
2	15	230310000	h
0	18	180950000	h
1	18	286400000	h
2	18	356400000	h
0	21	160570000	h
1	21	311460000	h
2	21	99310000	h
0	24	185580000	h
1	24	150340000	h
2	24	179260000	h
0	0	32300000	m
1	0	95619000	m
2	0	91197000	m
0	3	207820000	m
1	3	109080000	m
2	3	228220000	m
0	6	242070000	m
1	6	253740000	m
2	6	186150000	m
0	9	211690000	m
1	9	124590000	m
2	9	115610000	m
0	12	109110000	m
1	12	142090000	m
2	12	47798000	m
0	15	54278000	m
1	15	173570000	m
2	15	90110000	m
0	18	87144000	m
1	18	118710000	m
2	18	149630000	m
0	21	102040000	m
1	21	154690000	m
2	21	49188000	m
0	24	51619000	m
1	24	53164000	m
2	24	55774000	m
0	0	0	l
1	0	0	l
2	0	0	l
0	3	142600000	l
1	3	104790000	l
2	3	145460000	l
0	6	278350000	l
1	6	295710000	l
2	6	208470000	l
0	9	426860000	l
1	9	282410000	l
2	9	247040000	l
0	12	300350000	l
1	12	333850000	l
2	12	103690000	l
0	15	160800000	l
1	15	466280000	l
2	15	283930000	l
0	18	269690000	l
1	18	380690000	l
2	18	487620000	l
0	21	394250000	l
1	21	435130000	l
2	21	172760000	l
0	24	241620000	l
1	24	174900000	l
2	24	222800000	l

## Sheet: Extended Data Fig1d 2
rep	time_h	MS1_relative_intensity	isotope	plot
0	3	0.548858	h	scatter
1	3	0.615715	h	scatter
2	3	0.594373	h	scatter
0	6	0.501145	h	scatter
1	6	0.47258	h	scatter
2	6	0.522292	h	scatter
0	9	0.448285	h	scatter
1	9	0.484706	h	scatter
2	9	0.467255	h	scatter
0	12	0.416275	h	scatter
1	12	0.400783	h	scatter
2	12	0.402951	h	scatter
0	15	0.373513	h	scatter
1	15	0.37984	h	scatter
2	15	0.381087	h	scatter
0	18	0.336473	h	scatter
1	18	0.364469	h	scatter
2	18	0.358678	h	scatter
0	21	0.244451	h	scatter
1	21	0.345575	h	scatter
2	21	0.309128	h	scatter
0	3	0.267554	m	scatter
1	3	0.195997	m	scatter
2	3	0.247731	m	scatter
0	6	0.232039	m	scatter
1	6	0.243566	m	scatter
2	6	0.225344	m	scatter
0	9	0.182903	m	scatter
1	9	0.157741	m	scatter
2	9	0.169835	m	scatter
0	12	0.155547	m	scatter
1	12	0.178894	m	scatter
2	12	0.188383	m	scatter
0	15	0.158103	m	scatter
1	15	0.168229	m	scatter
2	15	0.149102	m	scatter
0	18	0.162043	m	scatter
1	18	0.151069	m	scatter
2	18	0.150586	m	scatter
0	21	0.155345	m	scatter
1	21	0.171634	m	scatter
2	21	0.153111	m	scatter
0	3	0.183588	l	scatter
1	3	0.188288	l	scatter
2	3	0.157896	l	scatter
0	6	0.266816	l	scatter
1	6	0.283853	l	scatter
2	6	0.252364	l	scatter
0	9	0.368813	l	scatter
1	9	0.357553	l	scatter
2	9	0.36291	l	scatter
0	12	0.428178	l	scatter
1	12	0.420323	l	scatter
2	12	0.408666	l	scatter
0	15	0.468384	l	scatter
1	15	0.451931	l	scatter
2	15	0.469811	l	scatter
0	18	0.501484	l	scatter
1	18	0.484462	l	scatter
2	18	0.490736	l	scatter
0	21	0.600204	l	scatter
1	21	0.482791	l	scatter
2	21	0.537761	l	scatter
0	0	0.674119	h	line
0	0.1	0.671399	h	line
0	0.2	0.66869	h	line
0	0.3	0.665992	h	line
0	0.4	0.663305	h	line
0	0.5	0.660628	h	line
0	0.6	0.657963	h	line
0	0.7	0.655308	h	line
0	0.8	0.652664	h	line
0	0.9	0.650031	h	line
0	1	0.647408	h	line
0	1.1	0.644796	h	line
0	1.2	0.642195	h	line
0	1.3	0.639604	h	line
0	1.4	0.637023	h	line
0	1.5	0.634453	h	line
0	1.6	0.631893	h	line
0	1.7	0.629343	h	line
0	1.8	0.626804	h	line
0	1.9	0.624275	h	line
0	2	0.621756	h	line
0	2.1	0.619248	h	line
0	2.2	0.616749	h	line
0	2.3	0.614261	h	line
0	2.4	0.611783	h	line
0	2.5	0.609314	h	line
0	2.6	0.606856	h	line
0	2.7	0.604407	h	line
0	2.8	0.601969	h	line
0	2.9	0.59954	h	line
0	3	0.597121	h	line
0	3.1	0.594712	h	line
0	3.2	0.592312	h	line
0	3.3	0.589923	h	line
0	3.4	0.587542	h	line
0	3.5	0.585172	h	line
0	3.6	0.582811	h	line
0	3.7	0.580459	h	line
0	3.8	0.578117	h	line
0	3.9	0.575785	h	line
0	4	0.573462	h	line
0	4.1	0.571148	h	line
0	4.2	0.568844	h	line
0	4.3	0.566548	h	line
0	4.4	0.564263	h	line
0	4.5	0.561986	h	line
0	4.6	0.559718	h	line
0	4.7	0.55746	h	line
0	4.8	0.555211	h	line
0	4.9	0.552971	h	line
0	5	0.55074	h	line
0	5.1	0.548518	h	line
0	5.2	0.546305	h	line
0	5.3	0.5441	h	line
0	5.4	0.541905	h	line
0	5.5	0.539719	h	line
0	5.6	0.537541	h	line
0	5.7	0.535372	h	line
0	5.8	0.533212	h	line
0	5.9	0.531061	h	line
0	6	0.528918	h	line
0	6.1	0.526784	h	line
0	6.2	0.524659	h	line
0	6.3	0.522542	h	line
0	6.4	0.520434	h	line
0	6.5	0.518334	h	line
0	6.6	0.516242	h	line
0	6.7	0.51416	h	line
0	6.8	0.512085	h	line
0	6.9	0.510019	h	line
0	7	0.507961	h	line
0	7.1	0.505912	h	line
0	7.2	0.50387	h	line
0	7.3	0.501837	h	line
0	7.4	0.499813	h	line
0	7.5	0.497796	h	line
0	7.6	0.495788	h	line
0	7.7	0.493787	h	line
0	7.8	0.491795	h	line
0	7.9	0.489811	h	line
0	8	0.487835	h	line
0	8.1	0.485866	h	line
0	8.2	0.483906	h	line
0	8.3	0.481954	h	line
0	8.4	0.480009	h	line
0	8.5	0.478072	h	line
0	8.6	0.476143	h	line
0	8.7	0.474222	h	line
0	8.8	0.472309	h	line
0	8.9	0.470403	h	line
0	9	0.468505	h	line
0	9.1	0.466615	h	line
0	9.2	0.464732	h	line
0	9.3	0.462857	h	line
0	9.4	0.46099	h	line
0	9.5	0.45913	h	line
0	9.6	0.457277	h	line
0	9.7	0.455432	h	line
0	9.8	0.453595	h	line
0	9.9	0.451765	h	line
0	10	0.449942	h	line
0	10.1	0.448127	h	line
0	10.2	0.446319	h	line
0	10.3	0.444518	h	line
0	10.4	0.442724	h	line
0	10.5	0.440938	h	line
0	10.6	0.439159	h	line
0	10.7	0.437387	h	line
0	10.8	0.435622	h	line
0	10.9	0.433865	h	line
0	11	0.432114	h	line
0	11.1	0.430371	h	line
0	11.2	0.428634	h	line
0	11.3	0.426905	h	line
0	11.4	0.425183	h	line
0	11.5	0.423467	h	line
0	11.6	0.421759	h	line
0	11.7	0.420057	h	line
0	11.8	0.418362	h	line
0	11.9	0.416674	h	line
0	12	0.414993	h	line
0	12.1	0.413319	h	line
0	12.2	0.411651	h	line
0	12.3	0.40999	h	line
0	12.4	0.408336	h	line
0	12.5	0.406688	h	line
0	12.6	0.405047	h	line
0	12.7	0.403413	h	line
0	12.8	0.401786	h	line
0	12.9	0.400164	h	line
0	13	0.39855	h	line
0	13.1	0.396942	h	line
0	13.2	0.39534	h	line
0	13.3	0.393745	h	line
0	13.4	0.392157	h	line
0	13.5	0.390574	h	line
0	13.6	0.388999	h	line
0	13.7	0.387429	h	line
0	13.8	0.385866	h	line
0	13.9	0.384309	h	line
0	14	0.382758	h	line
0	14.1	0.381214	h	line
0	14.2	0.379676	h	line
0	14.3	0.378144	h	line
0	14.4	0.376618	h	line
0	14.5	0.375099	h	line
0	14.6	0.373585	h	line
0	14.7	0.372078	h	line
0	14.8	0.370577	h	line
0	14.9	0.369082	h	line
0	15	0.367593	h	line
0	15.1	0.366109	h	line
0	15.2	0.364632	h	line
0	15.3	0.363161	h	line
0	15.4	0.361696	h	line
0	15.5	0.360237	h	line
0	15.6	0.358783	h	line
0	15.7	0.357336	h	line
0	15.8	0.355894	h	line
0	15.9	0.354458	h	line
0	16	0.353028	h	line
0	16.1	0.351603	h	line
0	16.2	0.350185	h	line
0	16.3	0.348772	h	line
0	16.4	0.347365	h	line
0	16.5	0.345963	h	line
0	16.6	0.344567	h	line
0	16.7	0.343177	h	line
0	16.8	0.341792	h	line
0	16.9	0.340413	h	line
0	17	0.33904	h	line
0	17.1	0.337672	h	line
0	17.2	0.33631	h	line
0	17.3	0.334953	h	line
0	17.4	0.333601	h	line
0	17.5	0.332255	h	line
0	17.6	0.330915	h	line
0	17.7	0.32958	h	line
0	17.8	0.32825	h	line
0	17.9	0.326925	h	line
0	18	0.325606	h	line
0	18.1	0.324293	h	line
0	18.2	0.322984	h	line
0	18.3	0.321681	h	line
0	18.4	0.320383	h	line
0	18.5	0.319091	h	line
0	18.6	0.317803	h	line
0	18.7	0.316521	h	line
0	18.8	0.315244	h	line
0	18.9	0.313972	h	line
0	19	0.312705	h	line
0	19.1	0.311443	h	line
0	19.2	0.310187	h	line
0	19.3	0.308935	h	line
0	19.4	0.307689	h	line
0	19.5	0.306447	h	line
0	19.6	0.305211	h	line
0	19.7	0.30398	h	line
0	19.8	0.302753	h	line
0	19.9	0.301532	h	line
0	20	0.300315	h	line
0	20.1	0.299103	h	line
0	20.2	0.297896	h	line
0	20.3	0.296695	h	line
0	20.4	0.295497	h	line
0	20.5	0.294305	h	line
0	20.6	0.293118	h	line
0	20.7	0.291935	h	line
0	20.8	0.290757	h	line
0	20.9	0.289584	h	line
0	21	0.288416	h	line
0	21.1	0.287252	h	line
0	21.2	0.286093	h	line
0	21.3	0.284939	h	line
0	21.4	0.283789	h	line
0	21.5	0.282644	h	line
0	21.6	0.281504	h	line
0	21.7	0.280368	h	line
0	21.8	0.279237	h	line
0	21.9	0.27811	h	line
0	22	0.276988	h	line
0	22.1	0.27587	h	line
0	22.2	0.274757	h	line
0	22.3	0.273649	h	line
0	22.4	0.272545	h	line
0	22.5	0.271445	h	line
0	22.6	0.27035	h	line
0	22.7	0.269259	h	line
0	22.8	0.268173	h	line
0	22.9	0.267091	h	line
0	23	0.266013	h	line
0	23.1	0.26494	h	line
0	23.2	0.263871	h	line
0	23.3	0.262806	h	line
0	23.4	0.261746	h	line
0	23.5	0.26069	h	line
0	23.6	0.259638	h	line
0	23.7	0.25859	h	line
0	23.8	0.257547	h	line
0	23.9	0.256508	h	line
0	24	0.255473	h	line
0	0	0.325881	m	line
0	0.1	0.324567	m	line
0	0.2	0.323257	m	line
0	0.3	0.321953	m	line
0	0.4	0.320654	m	line
0	0.5	0.31936	m	line
0	0.6	0.318072	m	line
0	0.7	0.316788	m	line
0	0.8	0.31551	m	line
0	0.9	0.314237	m	line
0	1	0.312969	m	line
0	1.1	0.311707	m	line
0	1.2	0.310449	m	line
0	1.3	0.309196	m	line
0	1.4	0.307949	m	line
0	1.5	0.306706	m	line
0	1.6	0.305469	m	line
0	1.7	0.304236	m	line
0	1.8	0.303009	m	line
0	1.9	0.301786	m	line
0	2	0.300569	m	line
0	2.1	0.299356	m	line
0	2.2	0.298148	m	line
0	2.3	0.296945	m	line
0	2.4	0.295747	m	line
0	2.5	0.294554	m	line
0	2.6	0.293365	m	line
0	2.7	0.292182	m	line
0	2.8	0.291003	m	line
0	2.9	0.289829	m	line
0	3	0.288659	m	line
0	3.1	0.287495	m	line
0	3.2	0.286335	m	line
0	3.3	0.28518	m	line
0	3.4	0.284029	m	line
0	3.5	0.282883	m	line
0	3.6	0.281742	m	line
0	3.7	0.280605	m	line
0	3.8	0.279473	m	line
0	3.9	0.278345	m	line
0	4	0.277222	m	line
0	4.1	0.276104	m	line
0	4.2	0.27499	m	line
0	4.3	0.27388	m	line
0	4.4	0.272775	m	line
0	4.5	0.271674	m	line
0	4.6	0.270578	m	line
0	4.7	0.269487	m	line
0	4.8	0.268399	m	line
0	4.9	0.267316	m	line
0	5	0.266238	m	line
0	5.1	0.265164	m	line
0	5.2	0.264094	m	line
0	5.3	0.263028	m	line
0	5.4	0.261967	m	line
0	5.5	0.26091	m	line
0	5.6	0.259857	m	line
0	5.7	0.258809	m	line
0	5.8	0.257765	m	line
0	5.9	0.256725	m	line
0	6	0.255689	m	line
0	6.1	0.254657	m	line
0	6.2	0.25363	m	line
0	6.3	0.252606	m	line
0	6.4	0.251587	m	line
0	6.5	0.250572	m	line
0	6.6	0.249561	m	line
0	6.7	0.248554	m	line
0	6.8	0.247551	m	line
0	6.9	0.246553	m	line
0	7	0.245558	m	line
0	7.1	0.244567	m	line
0	7.2	0.24358	m	line
0	7.3	0.242598	m	line
0	7.4	0.241619	m	line
0	7.5	0.240644	m	line
0	7.6	0.239673	m	line
0	7.7	0.238706	m	line
0	7.8	0.237743	m	line
0	7.9	0.236784	m	line
0	8	0.235828	m	line
0	8.1	0.234877	m	line
0	8.2	0.233929	m	line
0	8.3	0.232985	m	line
0	8.4	0.232045	m	line
0	8.5	0.231109	m	line
0	8.6	0.230177	m	line
0	8.7	0.229248	m	line
0	8.8	0.228323	m	line
0	8.9	0.227402	m	line
0	9	0.226484	m	line
0	9.1	0.22557	m	line
0	9.2	0.22466	m	line
0	9.3	0.223754	m	line
0	9.4	0.222851	m	line
0	9.5	0.221952	m	line
0	9.6	0.221056	m	line
0	9.7	0.220165	m	line
0	9.8	0.219276	m	line
0	9.9	0.218392	m	line
0	10	0.21751	m	line
0	10.1	0.216633	m	line
0	10.2	0.215759	m	line
0	10.3	0.214888	m	line
0	10.4	0.214021	m	line
0	10.5	0.213158	m	line
0	10.6	0.212298	m	line
0	10.7	0.211441	m	line
0	10.8	0.210588	m	line
0	10.9	0.209738	m	line
0	11	0.208892	m	line
0	11.1	0.208049	m	line
0	11.2	0.20721	m	line
0	11.3	0.206374	m	line
0	11.4	0.205541	m	line
0	11.5	0.204712	m	line
0	11.6	0.203886	m	line
0	11.7	0.203063	m	line
0	11.8	0.202244	m	line
0	11.9	0.201428	m	line
0	12	0.200615	m	line
0	12.1	0.199806	m	line
0	12.2	0.199	m	line
0	12.3	0.198197	m	line
0	12.4	0.197397	m	line
0	12.5	0.196601	m	line
0	12.6	0.195808	m	line
0	12.7	0.195017	m	line
0	12.8	0.194231	m	line
0	12.9	0.193447	m	line
0	13	0.192666	m	line
0	13.1	0.191889	m	line
0	13.2	0.191115	m	line
0	13.3	0.190344	m	line
0	13.4	0.189576	m	line
0	13.5	0.188811	m	line
0	13.6	0.188049	m	line
0	13.7	0.18729	m	line
0	13.8	0.186535	m	line
0	13.9	0.185782	m	line
0	14	0.185033	m	line
0	14.1	0.184286	m	line
0	14.2	0.183542	m	line
0	14.3	0.182802	m	line
0	14.4	0.182064	m	line
0	14.5	0.18133	m	line
0	14.6	0.180598	m	line
0	14.7	0.17987	m	line
0	14.8	0.179144	m	line
0	14.9	0.178421	m	line
0	15	0.177701	m	line
0	15.1	0.176984	m	line
0	15.2	0.17627	m	line
0	15.3	0.175559	m	line
0	15.4	0.174851	m	line
0	15.5	0.174145	m	line
0	15.6	0.173442	m	line
0	15.7	0.172743	m	line
0	15.8	0.172046	m	line
0	15.9	0.171352	m	line
0	16	0.17066	m	line
0	16.1	0.169972	m	line
0	16.2	0.169286	m	line
0	16.3	0.168603	m	line
0	16.4	0.167923	m	line
0	16.5	0.167245	m	line
0	16.6	0.16657	m	line
0	16.7	0.165898	m	line
0	16.8	0.165229	m	line
0	16.9	0.164562	m	line
0	17	0.163898	m	line
0	17.1	0.163237	m	line
0	17.2	0.162578	m	line
0	17.3	0.161922	m	line
0	17.4	0.161269	m	line
0	17.5	0.160618	m	line
0	17.6	0.15997	m	line
0	17.7	0.159325	m	line
0	17.8	0.158682	m	line
0	17.9	0.158042	m	line
0	18	0.157404	m	line
0	18.1	0.156769	m	line
0	18.2	0.156137	m	line
0	18.3	0.155507	m	line
0	18.4	0.154879	m	line
0	18.5	0.154254	m	line
0	18.6	0.153632	m	line
0	18.7	0.153012	m	line
0	18.8	0.152395	m	line
0	18.9	0.15178	m	line
0	19	0.151167	m	line
0	19.1	0.150558	m	line
0	19.2	0.14995	m	line
0	19.3	0.149345	m	line
0	19.4	0.148743	m	line
0	19.5	0.148142	m	line
0	19.6	0.147545	m	line
0	19.7	0.146949	m	line
0	19.8	0.146356	m	line
0	19.9	0.145766	m	line
0	20	0.145178	m	line
0	20.1	0.144592	m	line
0	20.2	0.144009	m	line
0	20.3	0.143428	m	line
0	20.4	0.142849	m	line
0	20.5	0.142273	m	line
0	20.6	0.141699	m	line
0	20.7	0.141127	m	line
0	20.8	0.140558	m	line
0	20.9	0.13999	m	line
0	21	0.139426	m	line
0	21.1	0.138863	m	line
0	21.2	0.138303	m	line
0	21.3	0.137745	m	line
0	21.4	0.137189	m	line
0	21.5	0.136635	m	line
0	21.6	0.136084	m	line
0	21.7	0.135535	m	line
0	21.8	0.134988	m	line
0	21.9	0.134444	m	line
0	22	0.133901	m	line
0	22.1	0.133361	m	line
0	22.2	0.132823	m	line
0	22.3	0.132287	m	line
0	22.4	0.131753	m	line
0	22.5	0.131222	m	line
0	22.6	0.130692	m	line
0	22.7	0.130165	m	line
0	22.8	0.12964	m	line
0	22.9	0.129117	m	line
0	23	0.128596	m	line
0	23.1	0.128077	m	line
0	23.2	0.12756	m	line
0	23.3	0.127045	m	line
0	23.4	0.126533	m	line
0	23.5	0.126022	m	line
0	23.6	0.125514	m	line
0	23.7	0.125007	m	line
0	23.8	0.124503	m	line
0	23.9	0.124001	m	line
0	24	0.1235	m	line
0	0	0	l	line
0	0.1	0.00403471	l	line
0	0.2	0.00805314	l	line
0	0.3	0.0120554	l	line
0	0.4	0.0160414	l	line
0	0.5	0.0200114	l	line
0	0.6	0.0239654	l	line
0	0.7	0.0279034	l	line
0	0.8	0.0318255	l	line
0	0.9	0.0357318	l	line
0	1	0.0396224	l	line
0	1.1	0.0434972	l	line
0	1.2	0.0473564	l	line
0	1.3	0.0512001	l	line
0	1.4	0.0550282	l	line
0	1.5	0.0588409	l	line
0	1.6	0.0626382	l	line
0	1.7	0.0664202	l	line
0	1.8	0.0701869	l	line
0	1.9	0.0739384	l	line
0	2	0.0776748	l	line
0	2.1	0.0813961	l	line
0	2.2	0.0851024	l	line
0	2.3	0.0887938	l	line
0	2.4	0.0924702	l	line
0	2.5	0.0961318	l	line
0	2.6	0.0997787	l	line
0	2.7	0.103411	l	line
0	2.8	0.107028	l	line
0	2.9	0.110631	l	line
0	3	0.11422	l	line
0	3.1	0.117793	l	line
0	3.2	0.121353	l	line
0	3.3	0.124898	l	line
0	3.4	0.128429	l	line
0	3.5	0.131945	l	line
0	3.6	0.135448	l	line
0	3.7	0.138936	l	line
0	3.8	0.14241	l	line
0	3.9	0.14587	l	line
0	4	0.149316	l	line
0	4.1	0.152749	l	line
0	4.2	0.156167	l	line
0	4.3	0.159572	l	line
0	4.4	0.162962	l	line
0	4.5	0.16634	l	line
0	4.6	0.169703	l	line
0	4.7	0.173053	l	line
0	4.8	0.17639	l	line
0	4.9	0.179713	l	line
0	5	0.183022	l	line
0	5.1	0.186319	l	line
0	5.2	0.189602	l	line
0	5.3	0.192871	l	line
0	5.4	0.196128	l	line
0	5.5	0.199371	l	line
0	5.6	0.202602	l	line
0	5.7	0.205819	l	line
0	5.8	0.209023	l	line
0	5.9	0.212214	l	line
0	6	0.215393	l	line
0	6.1	0.218559	l	line
0	6.2	0.221711	l	line
0	6.3	0.224852	l	line
0	6.4	0.227979	l	line
0	6.5	0.231094	l	line
0	6.6	0.234196	l	line
0	6.7	0.237286	l	line
0	6.8	0.240363	l	line
0	6.9	0.243428	l	line
0	7	0.246481	l	line
0	7.1	0.249521	l	line
0	7.2	0.252549	l	line
0	7.3	0.255565	l	line
0	7.4	0.258568	l	line
0	7.5	0.26156	l	line
0	7.6	0.264539	l	line
0	7.7	0.267507	l	line
0	7.8	0.270462	l	line
0	7.9	0.273406	l	line
0	8	0.276337	l	line
0	8.1	0.279257	l	line
0	8.2	0.282165	l	line
0	8.3	0.285061	l	line
0	8.4	0.287946	l	line
0	8.5	0.290819	l	line
0	8.6	0.29368	l	line
0	8.7	0.29653	l	line
0	8.8	0.299368	l	line
0	8.9	0.302195	l	line
0	9	0.30501	l	line
0	9.1	0.307814	l	line
0	9.2	0.310607	l	line
0	9.3	0.313389	l	line
0	9.4	0.316159	l	line
0	9.5	0.318918	l	line
0	9.6	0.321666	l	line
0	9.7	0.324403	l	line
0	9.8	0.327129	l	line
0	9.9	0.329844	l	line
0	10	0.332548	l	line
0	10.1	0.33524	l	line
0	10.2	0.337923	l	line
0	10.3	0.340594	l	line
0	10.4	0.343254	l	line
0	10.5	0.345904	l	line
0	10.6	0.348543	l	line
0	10.7	0.351172	l	line
0	10.8	0.35379	l	line
0	10.9	0.356397	l	line
0	11	0.358994	l	line
0	11.1	0.36158	l	line
0	11.2	0.364156	l	line
0	11.3	0.366721	l	line
0	11.4	0.369276	l	line
0	11.5	0.371821	l	line
0	11.6	0.374356	l	line
0	11.7	0.37688	l	line
0	11.8	0.379394	l	line
0	11.9	0.381898	l	line
0	12	0.384392	l	line
0	12.1	0.386876	l	line
0	12.2	0.389349	l	line
0	12.3	0.391813	l	line
0	12.4	0.394267	l	line
0	12.5	0.396711	l	line
0	12.6	0.399145	l	line
0	12.7	0.401569	l	line
0	12.8	0.403984	l	line
0	12.9	0.406389	l	line
0	13	0.408784	l	line
0	13.1	0.411169	l	line
0	13.2	0.413545	l	line
0	13.3	0.415911	l	line
0	13.4	0.418268	l	line
0	13.5	0.420615	l	line
0	13.6	0.422952	l	line
0	13.7	0.425281	l	line
0	13.8	0.427599	l	line
0	13.9	0.429909	l	line
0	14	0.432209	l	line
0	14.1	0.4345	l	line
0	14.2	0.436782	l	line
0	14.3	0.439054	l	line
0	14.4	0.441317	l	line
0	14.5	0.443571	l	line
0	14.6	0.445816	l	line
0	14.7	0.448052	l	line
0	14.8	0.450279	l	line
0	14.9	0.452497	l	line
0	15	0.454706	l	line
0	15.1	0.456906	l	line
0	15.2	0.459098	l	line
0	15.3	0.46128	l	line
0	15.4	0.463454	l	line
0	15.5	0.465618	l	line
0	15.6	0.467774	l	line
0	15.7	0.469922	l	line
0	15.8	0.47206	l	line
0	15.9	0.474191	l	line
0	16	0.476312	l	line
0	16.1	0.478425	l	line
0	16.2	0.480529	l	line
0	16.3	0.482625	l	line
0	16.4	0.484713	l	line
0	16.5	0.486792	l	line
0	16.6	0.488862	l	line
0	16.7	0.490925	l	line
0	16.8	0.492979	l	line
0	16.9	0.495024	l	line
0	17	0.497062	l	line
0	17.1	0.499091	l	line
0	17.2	0.501112	l	line
0	17.3	0.503125	l	line
0	17.4	0.50513	l	line
0	17.5	0.507126	l	line
0	17.6	0.509115	l	line
0	17.7	0.511096	l	line
0	17.8	0.513068	l	line
0	17.9	0.515033	l	line
0	18	0.516989	l	line
0	18.1	0.518938	l	line
0	18.2	0.520879	l	line
0	18.3	0.522812	l	line
0	18.4	0.524738	l	line
0	18.5	0.526655	l	line
0	18.6	0.528565	l	line
0	18.7	0.530467	l	line
0	18.8	0.532361	l	line
0	18.9	0.534248	l	line
0	19	0.536127	l	line
0	19.1	0.537999	l	line
0	19.2	0.539863	l	line
0	19.3	0.54172	l	line
0	19.4	0.543569	l	line
0	19.5	0.54541	l	line
0	19.6	0.547244	l	line
0	19.7	0.549071	l	line
0	19.8	0.55089	l	line
0	19.9	0.552702	l	line
0	20	0.554507	l	line
0	20.1	0.556305	l	line
0	20.2	0.558095	l	line
0	20.3	0.559878	l	line
0	20.4	0.561654	l	line
0	20.5	0.563422	l	line
0	20.6	0.565184	l	line
0	20.7	0.566938	l	line
0	20.8	0.568685	l	line
0	20.9	0.570425	l	line
0	21	0.572159	l	line
0	21.1	0.573885	l	line
0	21.2	0.575604	l	line
0	21.3	0.577316	l	line
0	21.4	0.579022	l	line
0	21.5	0.58072	l	line
0	21.6	0.582412	l	line
0	21.7	0.584097	l	line
0	21.8	0.585775	l	line
0	21.9	0.587446	l	line
0	22	0.589111	l	line
0	22.1	0.590769	l	line
0	22.2	0.59242	l	line
0	22.3	0.594064	l	line
0	22.4	0.595702	l	line
0	22.5	0.597333	l	line
0	22.6	0.598958	l	line
0	22.7	0.600576	l	line
0	22.8	0.602188	l	line
0	22.9	0.603793	l	line
0	23	0.605391	l	line
0	23.1	0.606983	l	line
0	23.2	0.608569	l	line
0	23.3	0.610148	l	line
0	23.4	0.611721	l	line
0	23.5	0.613288	l	line
0	23.6	0.614848	l	line
0	23.7	0.616402	l	line
0	23.8	0.61795	l	line
0	23.9	0.619491	l	line
0	24	0.621026	l	line
1	0	0.661736	h	line
1	0.1	0.658964	h	line
1	0.2	0.656204	h	line
1	0.3	0.653456	h	line
1	0.4	0.650719	h	line
1	0.5	0.647993	h	line
1	0.6	0.645279	h	line
1	0.7	0.642576	h	line
1	0.8	0.639885	h	line
1	0.9	0.637205	h	line
1	1	0.634536	h	line
1	1.1	0.631878	h	line
1	1.2	0.629231	h	line
1	1.3	0.626596	h	line
1	1.4	0.623971	h	line
1	1.5	0.621357	h	line
1	1.6	0.618755	h	line
1	1.7	0.616163	h	line
1	1.8	0.613582	h	line
1	1.9	0.611012	h	line
1	2	0.608453	h	line
1	2.1	0.605905	h	line
1	2.2	0.603367	h	line
1	2.3	0.600839	h	line
1	2.4	0.598323	h	line
1	2.5	0.595817	h	line
1	2.6	0.593321	h	line
1	2.7	0.590836	h	line
1	2.8	0.588361	h	line
1	2.9	0.585897	h	line
1	3	0.583443	h	line
1	3.1	0.580999	h	line
1	3.2	0.578565	h	line
1	3.3	0.576142	h	line
1	3.4	0.573729	h	line
1	3.5	0.571326	h	line
1	3.6	0.568933	h	line
1	3.7	0.56655	h	line
1	3.8	0.564177	h	line
1	3.9	0.561813	h	line
1	4	0.55946	h	line
1	4.1	0.557117	h	line
1	4.2	0.554783	h	line
1	4.3	0.55246	h	line
1	4.4	0.550146	h	line
1	4.5	0.547841	h	line
1	4.6	0.545547	h	line
1	4.7	0.543262	h	line
1	4.8	0.540986	h	line
1	4.9	0.53872	h	line
1	5	0.536464	h	line
1	5.1	0.534217	h	line
1	5.2	0.531979	h	line
1	5.3	0.529751	h	line
1	5.4	0.527532	h	line
1	5.5	0.525322	h	line
1	5.6	0.523122	h	line
1	5.7	0.520931	h	line
1	5.8	0.518749	h	line
1	5.9	0.516576	h	line
1	6	0.514412	h	line
1	6.1	0.512258	h	line
1	6.2	0.510112	h	line
1	6.3	0.507975	h	line
1	6.4	0.505848	h	line
1	6.5	0.503729	h	line
1	6.6	0.501619	h	line
1	6.7	0.499518	h	line
1	6.8	0.497426	h	line
1	6.9	0.495342	h	line
1	7	0.493268	h	line
1	7.1	0.491201	h	line
1	7.2	0.489144	h	line
1	7.3	0.487095	h	line
1	7.4	0.485055	h	line
1	7.5	0.483023	h	line
1	7.6	0.481	h	line
1	7.7	0.478985	h	line
1	7.8	0.476979	h	line
1	7.9	0.474981	h	line
1	8	0.472992	h	line
1	8.1	0.471011	h	line
1	8.2	0.469038	h	line
1	8.3	0.467073	h	line
1	8.4	0.465117	h	line
1	8.5	0.463169	h	line
1	8.6	0.461229	h	line
1	8.7	0.459297	h	line
1	8.8	0.457373	h	line
1	8.9	0.455457	h	line
1	9	0.453549	h	line
1	9.1	0.45165	h	line
1	9.2	0.449758	h	line
1	9.3	0.447874	h	line
1	9.4	0.445998	h	line
1	9.5	0.44413	h	line
1	9.6	0.44227	h	line
1	9.7	0.440417	h	line
1	9.8	0.438573	h	line
1	9.9	0.436736	h	line
1	10	0.434906	h	line
1	10.1	0.433085	h	line
1	10.2	0.431271	h	line
1	10.3	0.429464	h	line
1	10.4	0.427665	h	line
1	10.5	0.425874	h	line
1	10.6	0.42409	h	line
1	10.7	0.422314	h	line
1	10.8	0.420545	h	line
1	10.9	0.418784	h	line
1	11	0.41703	h	line
1	11.1	0.415283	h	line
1	11.2	0.413543	h	line
1	11.3	0.411811	h	line
1	11.4	0.410086	h	line
1	11.5	0.408369	h	line
1	11.6	0.406658	h	line
1	11.7	0.404955	h	line
1	11.8	0.403259	h	line
1	11.9	0.40157	h	line
1	12	0.399888	h	line
1	12.1	0.398213	h	line
1	12.2	0.396545	h	line
1	12.3	0.394884	h	line
1	12.4	0.39323	h	line
1	12.5	0.391583	h	line
1	12.6	0.389943	h	line
1	12.7	0.388309	h	line
1	12.8	0.386683	h	line
1	12.9	0.385063	h	line
1	13	0.38345	h	line
1	13.1	0.381844	h	line
1	13.2	0.380245	h	line
1	13.3	0.378652	h	line
1	13.4	0.377066	h	line
1	13.5	0.375487	h	line
1	13.6	0.373914	h	line
1	13.7	0.372348	h	line
1	13.8	0.370788	h	line
1	13.9	0.369235	h	line
1	14	0.367689	h	line
1	14.1	0.366148	h	line
1	14.2	0.364615	h	line
1	14.3	0.363088	h	line
1	14.4	0.361567	h	line
1	14.5	0.360052	h	line
1	14.6	0.358544	h	line
1	14.7	0.357042	h	line
1	14.8	0.355547	h	line
1	14.9	0.354058	h	line
1	15	0.352575	h	line
1	15.1	0.351098	h	line
1	15.2	0.349627	h	line
1	15.3	0.348163	h	line
1	15.4	0.346705	h	line
1	15.5	0.345252	h	line
1	15.6	0.343806	h	line
1	15.7	0.342366	h	line
1	15.8	0.340932	h	line
1	15.9	0.339504	h	line
1	16	0.338082	h	line
1	16.1	0.336666	h	line
1	16.2	0.335256	h	line
1	16.3	0.333852	h	line
1	16.4	0.332453	h	line
1	16.5	0.331061	h	line
1	16.6	0.329674	h	line
1	16.7	0.328293	h	line
1	16.8	0.326918	h	line
1	16.9	0.325549	h	line
1	17	0.324185	h	line
1	17.1	0.322827	h	line
1	17.2	0.321475	h	line
1	17.3	0.320129	h	line
1	17.4	0.318788	h	line
1	17.5	0.317453	h	line
1	17.6	0.316123	h	line
1	17.7	0.314799	h	line
1	17.8	0.31348	h	line
1	17.9	0.312167	h	line
1	18	0.31086	h	line
1	18.1	0.309558	h	line
1	18.2	0.308261	h	line
1	18.3	0.30697	h	line
1	18.4	0.305684	h	line
1	18.5	0.304404	h	line
1	18.6	0.303129	h	line
1	18.7	0.301859	h	line
1	18.8	0.300595	h	line
1	18.9	0.299336	h	line
1	19	0.298082	h	line
1	19.1	0.296833	h	line
1	19.2	0.29559	h	line
1	19.3	0.294352	h	line
1	19.4	0.293119	h	line
1	19.5	0.291891	h	line
1	19.6	0.290669	h	line
1	19.7	0.289451	h	line
1	19.8	0.288239	h	line
1	19.9	0.287031	h	line
1	20	0.285829	h	line
1	20.1	0.284632	h	line
1	20.2	0.28344	h	line
1	20.3	0.282253	h	line
1	20.4	0.28107	h	line
1	20.5	0.279893	h	line
1	20.6	0.278721	h	line
1	20.7	0.277553	h	line
1	20.8	0.276391	h	line
1	20.9	0.275233	h	line
1	21	0.27408	h	line
1	21.1	0.272932	h	line
1	21.2	0.271789	h	line
1	21.3	0.270651	h	line
1	21.4	0.269517	h	line
1	21.5	0.268388	h	line
1	21.6	0.267264	h	line
1	21.7	0.266145	h	line
1	21.8	0.26503	h	line
1	21.9	0.26392	h	line
1	22	0.262814	h	line
1	22.1	0.261713	h	line
1	22.2	0.260617	h	line
1	22.3	0.259526	h	line
1	22.4	0.258439	h	line
1	22.5	0.257356	h	line
1	22.6	0.256278	h	line
1	22.7	0.255205	h	line
1	22.8	0.254136	h	line
1	22.9	0.253071	h	line
1	23	0.252011	h	line
1	23.1	0.250956	h	line
1	23.2	0.249905	h	line
1	23.3	0.248858	h	line
1	23.4	0.247815	h	line
1	23.5	0.246777	h	line
1	23.6	0.245744	h	line
1	23.7	0.244714	h	line
1	23.8	0.243689	h	line
1	23.9	0.242669	h	line
1	24	0.241652	h	line
1	0	0.338264	m	line
1	0.1	0.336847	m	line
1	0.2	0.335436	m	line
1	0.3	0.334031	m	line
1	0.4	0.332632	m	line
1	0.5	0.331239	m	line
1	0.6	0.329851	m	line
1	0.7	0.32847	m	line
1	0.8	0.327094	m	line
1	0.9	0.325724	m	line
1	1	0.324359	m	line
1	1.1	0.323001	m	line
1	1.2	0.321648	m	line
1	1.3	0.320301	m	line
1	1.4	0.318959	m	line
1	1.5	0.317623	m	line
1	1.6	0.316293	m	line
1	1.7	0.314968	m	line
1	1.8	0.313649	m	line
1	1.9	0.312335	m	line
1	2	0.311027	m	line
1	2.1	0.309724	m	line
1	2.2	0.308427	m	line
1	2.3	0.307135	m	line
1	2.4	0.305848	m	line
1	2.5	0.304567	m	line
1	2.6	0.303292	m	line
1	2.7	0.302021	m	line
1	2.8	0.300756	m	line
1	2.9	0.299496	m	line
1	3	0.298242	m	line
1	3.1	0.296993	m	line
1	3.2	0.295749	m	line
1	3.3	0.29451	m	line
1	3.4	0.293276	m	line
1	3.5	0.292048	m	line
1	3.6	0.290825	m	line
1	3.7	0.289607	m	line
1	3.8	0.288394	m	line
1	3.9	0.287186	m	line
1	4	0.285983	m	line
1	4.1	0.284785	m	line
1	4.2	0.283592	m	line
1	4.3	0.282404	m	line
1	4.4	0.281221	m	line
1	4.5	0.280043	m	line
1	4.6	0.27887	m	line
1	4.7	0.277702	m	line
1	4.8	0.276539	m	line
1	4.9	0.275381	m	line
1	5	0.274227	m	line
1	5.1	0.273079	m	line
1	5.2	0.271935	m	line
1	5.3	0.270796	m	line
1	5.4	0.269662	m	line
1	5.5	0.268532	m	line
1	5.6	0.267408	m	line
1	5.7	0.266287	m	line
1	5.8	0.265172	m	line
1	5.9	0.264061	m	line
1	6	0.262955	m	line
1	6.1	0.261854	m	line
1	6.2	0.260757	m	line
1	6.3	0.259665	m	line
1	6.4	0.258577	m	line
1	6.5	0.257494	m	line
1	6.6	0.256416	m	line
1	6.7	0.255342	m	line
1	6.8	0.254272	m	line
1	6.9	0.253207	m	line
1	7	0.252147	m	line
1	7.1	0.25109	m	line
1	7.2	0.250039	m	line
1	7.3	0.248991	m	line
1	7.4	0.247949	m	line
1	7.5	0.24691	m	line
1	7.6	0.245876	m	line
1	7.7	0.244846	m	line
1	7.8	0.24382	m	line
1	7.9	0.242799	m	line
1	8	0.241782	m	line
1	8.1	0.240769	m	line
1	8.2	0.239761	m	line
1	8.3	0.238757	m	line
1	8.4	0.237757	m	line
1	8.5	0.236761	m	line
1	8.6	0.235769	m	line
1	8.7	0.234782	m	line
1	8.8	0.233798	m	line
1	8.9	0.232819	m	line
1	9	0.231844	m	line
1	9.1	0.230873	m	line
1	9.2	0.229906	m	line
1	9.3	0.228943	m	line
1	9.4	0.227984	m	line
1	9.5	0.227029	m	line
1	9.6	0.226078	m	line
1	9.7	0.225131	m	line
1	9.8	0.224188	m	line
1	9.9	0.223249	m	line
1	10	0.222314	m	line
1	10.1	0.221383	m	line
1	10.2	0.220455	m	line
1	10.3	0.219532	m	line
1	10.4	0.218612	m	line
1	10.5	0.217697	m	line
1	10.6	0.216785	m	line
1	10.7	0.215877	m	line
1	10.8	0.214973	m	line
1	10.9	0.214072	m	line
1	11	0.213176	m	line
1	11.1	0.212283	m	line
1	11.2	0.211394	m	line
1	11.3	0.210508	m	line
1	11.4	0.209626	m	line
1	11.5	0.208748	m	line
1	11.6	0.207874	m	line
1	11.7	0.207003	m	line
1	11.8	0.206136	m	line
1	11.9	0.205273	m	line
1	12	0.204413	m	line
1	12.1	0.203557	m	line
1	12.2	0.202704	m	line
1	12.3	0.201855	m	line
1	12.4	0.20101	m	line
1	12.5	0.200168	m	line
1	12.6	0.199329	m	line
1	12.7	0.198494	m	line
1	12.8	0.197663	m	line
1	12.9	0.196835	m	line
1	13	0.196011	m	line
1	13.1	0.19519	m	line
1	13.2	0.194372	m	line
1	13.3	0.193558	m	line
1	13.4	0.192747	m	line
1	13.5	0.19194	m	line
1	13.6	0.191136	m	line
1	13.7	0.190335	m	line
1	13.8	0.189538	m	line
1	13.9	0.188744	m	line
1	14	0.187954	m	line
1	14.1	0.187166	m	line
1	14.2	0.186382	m	line
1	14.3	0.185602	m	line
1	14.4	0.184824	m	line
1	14.5	0.18405	m	line
1	14.6	0.183279	m	line
1	14.7	0.182512	m	line
1	14.8	0.181747	m	line
1	14.9	0.180986	m	line
1	15	0.180228	m	line
1	15.1	0.179473	m	line
1	15.2	0.178721	m	line
1	15.3	0.177973	m	line
1	15.4	0.177227	m	line
1	15.5	0.176485	m	line
1	15.6	0.175746	m	line
1	15.7	0.175009	m	line
1	15.8	0.174276	m	line
1	15.9	0.173546	m	line
1	16	0.17282	m	line
1	16.1	0.172096	m	line
1	16.2	0.171375	m	line
1	16.3	0.170657	m	line
1	16.4	0.169942	m	line
1	16.5	0.16923	m	line
1	16.6	0.168522	m	line
1	16.7	0.167816	m	line
1	16.8	0.167113	m	line
1	16.9	0.166413	m	line
1	17	0.165716	m	line
1	17.1	0.165022	m	line
1	17.2	0.164331	m	line
1	17.3	0.163642	m	line
1	17.4	0.162957	m	line
1	17.5	0.162274	m	line
1	17.6	0.161595	m	line
1	17.7	0.160918	m	line
1	17.8	0.160244	m	line
1	17.9	0.159572	m	line
1	18	0.158904	m	line
1	18.1	0.158239	m	line
1	18.2	0.157576	m	line
1	18.3	0.156916	m	line
1	18.4	0.156258	m	line
1	18.5	0.155604	m	line
1	18.6	0.154952	m	line
1	18.7	0.154303	m	line
1	18.8	0.153657	m	line
1	18.9	0.153013	m	line
1	19	0.152372	m	line
1	19.1	0.151734	m	line
1	19.2	0.151099	m	line
1	19.3	0.150466	m	line
1	19.4	0.149835	m	line
1	19.5	0.149208	m	line
1	19.6	0.148583	m	line
1	19.7	0.147961	m	line
1	19.8	0.147341	m	line
1	19.9	0.146724	m	line
1	20	0.146109	m	line
1	20.1	0.145497	m	line
1	20.2	0.144888	m	line
1	20.3	0.144281	m	line
1	20.4	0.143676	m	line
1	20.5	0.143075	m	line
1	20.6	0.142475	m	line
1	20.7	0.141879	m	line
1	20.8	0.141284	m	line
1	20.9	0.140693	m	line
1	21	0.140103	m	line
1	21.1	0.139516	m	line
1	21.2	0.138932	m	line
1	21.3	0.13835	m	line
1	21.4	0.137771	m	line
1	21.5	0.137194	m	line
1	21.6	0.136619	m	line
1	21.7	0.136047	m	line
1	21.8	0.135477	m	line
1	21.9	0.134909	m	line
1	22	0.134344	m	line
1	22.1	0.133782	m	line
1	22.2	0.133221	m	line
1	22.3	0.132663	m	line
1	22.4	0.132108	m	line
1	22.5	0.131554	m	line
1	22.6	0.131003	m	line
1	22.7	0.130455	m	line
1	22.8	0.129908	m	line
1	22.9	0.129364	m	line
1	23	0.128822	m	line
1	23.1	0.128283	m	line
1	23.2	0.127745	m	line
1	23.3	0.12721	m	line
1	23.4	0.126677	m	line
1	23.5	0.126147	m	line
1	23.6	0.125618	m	line
1	23.7	0.125092	m	line
1	23.8	0.124568	m	line
1	23.9	0.124047	m	line
1	24	0.123527	m	line
1	0	0	l	line
1	0.1	0.00418857	l	line
1	0.2	0.00835959	l	line
1	0.3	0.0125131	l	line
1	0.4	0.0166493	l	line
1	0.5	0.0207681	l	line
1	0.6	0.0248697	l	line
1	0.7	0.0289541	l	line
1	0.8	0.0330214	l	line
1	0.9	0.0370716	l	line
1	1	0.0411049	l	line
1	1.1	0.0451213	l	line
1	1.2	0.0491209	l	line
1	1.3	0.0531037	l	line
1	1.4	0.0570698	l	line
1	1.5	0.0610194	l	line
1	1.6	0.0649524	l	line
1	1.7	0.0688689	l	line
1	1.8	0.072769	l	line
1	1.9	0.0766527	l	line
1	2	0.0805202	l	line
1	2.1	0.0843715	l	line
1	2.2	0.0882067	l	line
1	2.3	0.0920258	l	line
1	2.4	0.0958289	l	line
1	2.5	0.0996161	l	line
1	2.6	0.103387	l	line
1	2.7	0.107143	l	line
1	2.8	0.110883	l	line
1	2.9	0.114607	l	line
1	3	0.118315	l	line
1	3.1	0.122008	l	line
1	3.2	0.125686	l	line
1	3.3	0.129348	l	line
1	3.4	0.132995	l	line
1	3.5	0.136626	l	line
1	3.6	0.140243	l	line
1	3.7	0.143844	l	line
1	3.8	0.14743	l	line
1	3.9	0.151001	l	line
1	4	0.154557	l	line
1	4.1	0.158098	l	line
1	4.2	0.161625	l	line
1	4.3	0.165136	l	line
1	4.4	0.168633	l	line
1	4.5	0.172115	l	line
1	4.6	0.175583	l	line
1	4.7	0.179036	l	line
1	4.8	0.182475	l	line
1	4.9	0.185899	l	line
1	5	0.189309	l	line
1	5.1	0.192704	l	line
1	5.2	0.196086	l	line
1	5.3	0.199453	l	line
1	5.4	0.202806	l	line
1	5.5	0.206145	l	line
1	5.6	0.20947	l	line
1	5.7	0.212782	l	line
1	5.8	0.216079	l	line
1	5.9	0.219362	l	line
1	6	0.222632	l	line
1	6.1	0.225888	l	line
1	6.2	0.229131	l	line
1	6.3	0.23236	l	line
1	6.4	0.235575	l	line
1	6.5	0.238777	l	line
1	6.6	0.241965	l	line
1	6.7	0.24514	l	line
1	6.8	0.248302	l	line
1	6.9	0.251451	l	line
1	7	0.254586	l	line
1	7.1	0.257708	l	line
1	7.2	0.260817	l	line
1	7.3	0.263913	l	line
1	7.4	0.266996	l	line
1	7.5	0.270067	l	line
1	7.6	0.273124	l	line
1	7.7	0.276169	l	line
1	7.8	0.2792	l	line
1	7.9	0.28222	l	line
1	8	0.285226	l	line
1	8.1	0.28822	l	line
1	8.2	0.291201	l	line
1	8.3	0.29417	l	line
1	8.4	0.297127	l	line
1	8.5	0.300071	l	line
1	8.6	0.303002	l	line
1	8.7	0.305922	l	line
1	8.8	0.308829	l	line
1	8.9	0.311724	l	line
1	9	0.314607	l	line
1	9.1	0.317478	l	line
1	9.2	0.320336	l	line
1	9.3	0.323183	l	line
1	9.4	0.326018	l	line
1	9.5	0.328841	l	line
1	9.6	0.331652	l	line
1	9.7	0.334452	l	line
1	9.8	0.337239	l	line
1	9.9	0.340015	l	line
1	10	0.34278	l	line
1	10.1	0.345533	l	line
1	10.2	0.348274	l	line
1	10.3	0.351004	l	line
1	10.4	0.353722	l	line
1	10.5	0.356429	l	line
1	10.6	0.359125	l	line
1	10.7	0.361809	l	line
1	10.8	0.364482	l	line
1	10.9	0.367144	l	line
1	11	0.369795	l	line
1	11.1	0.372434	l	line
1	11.2	0.375063	l	line
1	11.3	0.377681	l	line
1	11.4	0.380287	l	line
1	11.5	0.382883	l	line
1	11.6	0.385468	l	line
1	11.7	0.388042	l	line
1	11.8	0.390605	l	line
1	11.9	0.393158	l	line
1	12	0.395699	l	line
1	12.1	0.39823	l	line
1	12.2	0.400751	l	line
1	12.3	0.403261	l	line
1	12.4	0.405761	l	line
1	12.5	0.40825	l	line
1	12.6	0.410728	l	line
1	12.7	0.413196	l	line
1	12.8	0.415654	l	line
1	12.9	0.418102	l	line
1	13	0.420539	l	line
1	13.1	0.422966	l	line
1	13.2	0.425383	l	line
1	13.3	0.42779	l	line
1	13.4	0.430187	l	line
1	13.5	0.432573	l	line
1	13.6	0.43495	l	line
1	13.7	0.437317	l	line
1	13.8	0.439674	l	line
1	13.9	0.442021	l	line
1	14	0.444358	l	line
1	14.1	0.446685	l	line
1	14.2	0.449003	l	line
1	14.3	0.451311	l	line
1	14.4	0.453609	l	line
1	14.5	0.455897	l	line
1	14.6	0.458176	l	line
1	14.7	0.460446	l	line
1	14.8	0.462706	l	line
1	14.9	0.464956	l	line
1	15	0.467197	l	line
1	15.1	0.469429	l	line
1	15.2	0.471651	l	line
1	15.3	0.473864	l	line
1	15.4	0.476068	l	line
1	15.5	0.478263	l	line
1	15.6	0.480448	l	line
1	15.7	0.482624	l	line
1	15.8	0.484791	l	line
1	15.9	0.486949	l	line
1	16	0.489098	l	line
1	16.1	0.491238	l	line
1	16.2	0.493369	l	line
1	16.3	0.495491	l	line
1	16.4	0.497604	l	line
1	16.5	0.499709	l	line
1	16.6	0.501804	l	line
1	16.7	0.503891	l	line
1	16.8	0.505969	l	line
1	16.9	0.508038	l	line
1	17	0.510099	l	line
1	17.1	0.512151	l	line
1	17.2	0.514194	l	line
1	17.3	0.516229	l	line
1	17.4	0.518255	l	line
1	17.5	0.520273	l	line
1	17.6	0.522282	l	line
1	17.7	0.524283	l	line
1	17.8	0.526276	l	line
1	17.9	0.52826	l	line
1	18	0.530236	l	line
1	18.1	0.532204	l	line
1	18.2	0.534163	l	line
1	18.3	0.536114	l	line
1	18.4	0.538057	l	line
1	18.5	0.539992	l	line
1	18.6	0.541919	l	line
1	18.7	0.543838	l	line
1	18.8	0.545748	l	line
1	18.9	0.547651	l	line
1	19	0.549546	l	line
1	19.1	0.551433	l	line
1	19.2	0.553311	l	line
1	19.3	0.555182	l	line
1	19.4	0.557045	l	line
1	19.5	0.558901	l	line
1	19.6	0.560748	l	line
1	19.7	0.562588	l	line
1	19.8	0.56442	l	line
1	19.9	0.566245	l	line
1	20	0.568062	l	line
1	20.1	0.569871	l	line
1	20.2	0.571672	l	line
1	20.3	0.573467	l	line
1	20.4	0.575253	l	line
1	20.5	0.577032	l	line
1	20.6	0.578804	l	line
1	20.7	0.580568	l	line
1	20.8	0.582325	l	line
1	20.9	0.584074	l	line
1	21	0.585816	l	line
1	21.1	0.587551	l	line
1	21.2	0.589279	l	line
1	21.3	0.590999	l	line
1	21.4	0.592712	l	line
1	21.5	0.594418	l	line
1	21.6	0.596117	l	line
1	21.7	0.597809	l	line
1	21.8	0.599493	l	line
1	21.9	0.601171	l	line
1	22	0.602841	l	line
1	22.1	0.604505	l	line
1	22.2	0.606162	l	line
1	22.3	0.607811	l	line
1	22.4	0.609454	l	line
1	22.5	0.61109	l	line
1	22.6	0.612719	l	line
1	22.7	0.614341	l	line
1	22.8	0.615956	l	line
1	22.9	0.617565	l	line
1	23	0.619167	l	line
1	23.1	0.620762	l	line
1	23.2	0.62235	l	line
1	23.3	0.623932	l	line
1	23.4	0.625507	l	line
1	23.5	0.627076	l	line
1	23.6	0.628638	l	line
1	23.7	0.630193	l	line
1	23.8	0.631742	l	line
1	23.9	0.633285	l	line
1	24	0.634821	l	line
2	0	0.675107	h	line
2	0.1	0.672392	h	line
2	0.2	0.669687	h	line
2	0.3	0.666993	h	line
2	0.4	0.66431	h	line
2	0.5	0.661638	h	line
2	0.6	0.658976	h	line
2	0.7	0.656326	h	line
2	0.8	0.653686	h	line
2	0.9	0.651056	h	line
2	1	0.648437	h	line
2	1.1	0.645829	h	line
2	1.2	0.643231	h	line
2	1.3	0.640643	h	line
2	1.4	0.638066	h	line
2	1.5	0.6355	h	line
2	1.6	0.632943	h	line
2	1.7	0.630397	h	line
2	1.8	0.627862	h	line
2	1.9	0.625336	h	line
2	2	0.622821	h	line
2	2.1	0.620315	h	line
2	2.2	0.61782	h	line
2	2.3	0.615335	h	line
2	2.4	0.61286	h	line
2	2.5	0.610394	h	line
2	2.6	0.607939	h	line
2	2.7	0.605494	h	line
2	2.8	0.603058	h	line
2	2.9	0.600632	h	line
2	3	0.598216	h	line
2	3.1	0.59581	h	line
2	3.2	0.593413	h	line
2	3.3	0.591026	h	line
2	3.4	0.588649	h	line
2	3.5	0.586281	h	line
2	3.6	0.583922	h	line
2	3.7	0.581573	h	line
2	3.8	0.579234	h	line
2	3.9	0.576904	h	line
2	4	0.574583	h	line
2	4.1	0.572272	h	line
2	4.2	0.56997	h	line
2	4.3	0.567677	h	line
2	4.4	0.565394	h	line
2	4.5	0.56312	h	line
2	4.6	0.560854	h	line
2	4.7	0.558598	h	line
2	4.8	0.556351	h	line
2	4.9	0.554113	h	line
2	5	0.551885	h	line
2	5.1	0.549665	h	line
2	5.2	0.547453	h	line
2	5.3	0.545251	h	line
2	5.4	0.543058	h	line
2	5.5	0.540874	h	line
2	5.6	0.538698	h	line
2	5.7	0.536531	h	line
2	5.8	0.534373	h	line
2	5.9	0.532223	h	line
2	6	0.530082	h	line
2	6.1	0.52795	h	line
2	6.2	0.525826	h	line
2	6.3	0.523711	h	line
2	6.4	0.521604	h	line
2	6.5	0.519506	h	line
2	6.6	0.517417	h	line
2	6.7	0.515335	h	line
2	6.8	0.513262	h	line
2	6.9	0.511198	h	line
2	7	0.509141	h	line
2	7.1	0.507093	h	line
2	7.2	0.505053	h	line
2	7.3	0.503022	h	line
2	7.4	0.500998	h	line
2	7.5	0.498983	h	line
2	7.6	0.496976	h	line
2	7.7	0.494977	h	line
2	7.8	0.492986	h	line
2	7.9	0.491003	h	line
2	8	0.489028	h	line
2	8.1	0.487061	h	line
2	8.2	0.485101	h	line
2	8.3	0.48315	h	line
2	8.4	0.481206	h	line
2	8.5	0.479271	h	line
2	8.6	0.477343	h	line
2	8.7	0.475423	h	line
2	8.8	0.47351	h	line
2	8.9	0.471606	h	line
2	9	0.469709	h	line
2	9.1	0.467819	h	line
2	9.2	0.465937	h	line
2	9.3	0.464063	h	line
2	9.4	0.462196	h	line
2	9.5	0.460337	h	line
2	9.6	0.458485	h	line
2	9.7	0.456641	h	line
2	9.8	0.454804	h	line
2	9.9	0.452975	h	line
2	10	0.451153	h	line
2	10.1	0.449338	h	line
2	10.2	0.44753	h	line
2	10.3	0.44573	h	line
2	10.4	0.443937	h	line
2	10.5	0.442152	h	line
2	10.6	0.440373	h	line
2	10.7	0.438602	h	line
2	10.8	0.436837	h	line
2	10.9	0.43508	h	line
2	11	0.43333	h	line
2	11.1	0.431587	h	line
2	11.2	0.429851	h	line
2	11.3	0.428122	h	line
2	11.4	0.4264	h	line
2	11.5	0.424684	h	line
2	11.6	0.422976	h	line
2	11.7	0.421275	h	line
2	11.8	0.41958	h	line
2	11.9	0.417892	h	line
2	12	0.416211	h	line
2	12.1	0.414537	h	line
2	12.2	0.412869	h	line
2	12.3	0.411209	h	line
2	12.4	0.409555	h	line
2	12.5	0.407907	h	line
2	12.6	0.406266	h	line
2	12.7	0.404632	h	line
2	12.8	0.403004	h	line
2	12.9	0.401383	h	line
2	13	0.399769	h	line
2	13.1	0.398161	h	line
2	13.2	0.396559	h	line
2	13.3	0.394964	h	line
2	13.4	0.393375	h	line
2	13.5	0.391793	h	line
2	13.6	0.390217	h	line
2	13.7	0.388647	h	line
2	13.8	0.387084	h	line
2	13.9	0.385527	h	line
2	14	0.383976	h	line
2	14.1	0.382431	h	line
2	14.2	0.380893	h	line
2	14.3	0.379361	h	line
2	14.4	0.377835	h	line
2	14.5	0.376315	h	line
2	14.6	0.374801	h	line
2	14.7	0.373294	h	line
2	14.8	0.371792	h	line
2	14.9	0.370296	h	line
2	15	0.368807	h	line
2	15.1	0.367323	h	line
2	15.2	0.365846	h	line
2	15.3	0.364374	h	line
2	15.4	0.362908	h	line
2	15.5	0.361449	h	line
2	15.6	0.359995	h	line
2	15.7	0.358547	h	line
2	15.8	0.357104	h	line
2	15.9	0.355668	h	line
2	16	0.354237	h	line
2	16.1	0.352812	h	line
2	16.2	0.351393	h	line
2	16.3	0.34998	h	line
2	16.4	0.348572	h	line
2	16.5	0.34717	h	line
2	16.6	0.345773	h	line
2	16.7	0.344382	h	line
2	16.8	0.342997	h	line
2	16.9	0.341617	h	line
2	17	0.340243	h	line
2	17.1	0.338874	h	line
2	17.2	0.337511	h	line
2	17.3	0.336154	h	line
2	17.4	0.334801	h	line
2	17.5	0.333455	h	line
2	17.6	0.332113	h	line
2	17.7	0.330777	h	line
2	17.8	0.329447	h	line
2	17.9	0.328122	h	line
2	18	0.326802	h	line
2	18.1	0.325487	h	line
2	18.2	0.324178	h	line
2	18.3	0.322874	h	line
2	18.4	0.321575	h	line
2	18.5	0.320281	h	line
2	18.6	0.318993	h	line
2	18.7	0.31771	h	line
2	18.8	0.316432	h	line
2	18.9	0.315159	h	line
2	19	0.313891	h	line
2	19.1	0.312629	h	line
2	19.2	0.311371	h	line
2	19.3	0.310119	h	line
2	19.4	0.308871	h	line
2	19.5	0.307629	h	line
2	19.6	0.306391	h	line
2	19.7	0.305159	h	line
2	19.8	0.303931	h	line
2	19.9	0.302709	h	line
2	20	0.301491	h	line
2	20.1	0.300278	h	line
2	20.2	0.29907	h	line
2	20.3	0.297867	h	line
2	20.4	0.296669	h	line
2	20.5	0.295476	h	line
2	20.6	0.294287	h	line
2	20.7	0.293103	h	line
2	20.8	0.291924	h	line
2	20.9	0.29075	h	line
2	21	0.289581	h	line
2	21.1	0.288416	h	line
2	21.2	0.287256	h	line
2	21.3	0.2861	h	line
2	21.4	0.284949	h	line
2	21.5	0.283803	h	line
2	21.6	0.282661	h	line
2	21.7	0.281524	h	line
2	21.8	0.280392	h	line
2	21.9	0.279264	h	line
2	22	0.278141	h	line
2	22.1	0.277022	h	line
2	22.2	0.275908	h	line
2	22.3	0.274798	h	line
2	22.4	0.273692	h	line
2	22.5	0.272591	h	line
2	22.6	0.271495	h	line
2	22.7	0.270403	h	line
2	22.8	0.269315	h	line
2	22.9	0.268232	h	line
2	23	0.267153	h	line
2	23.1	0.266078	h	line
2	23.2	0.265008	h	line
2	23.3	0.263942	h	line
2	23.4	0.26288	h	line
2	23.5	0.261823	h	line
2	23.6	0.260769	h	line
2	23.7	0.25972	h	line
2	23.8	0.258676	h	line
2	23.9	0.257635	h	line
2	24	0.256599	h	line
2	0	0.324893	m	line
2	0.1	0.323586	m	line
2	0.2	0.322284	m	line
2	0.3	0.320988	m	line
2	0.4	0.319697	m	line
2	0.5	0.318411	m	line
2	0.6	0.31713	m	line
2	0.7	0.315854	m	line
2	0.8	0.314584	m	line
2	0.9	0.313318	m	line
2	1	0.312058	m	line
2	1.1	0.310803	m	line
2	1.2	0.309552	m	line
2	1.3	0.308307	m	line
2	1.4	0.307067	m	line
2	1.5	0.305832	m	line
2	1.6	0.304602	m	line
2	1.7	0.303376	m	line
2	1.8	0.302156	m	line
2	1.9	0.30094	m	line
2	2	0.29973	m	line
2	2.1	0.298524	m	line
2	2.2	0.297323	m	line
2	2.3	0.296127	m	line
2	2.4	0.294936	m	line
2	2.5	0.29375	m	line
2	2.6	0.292568	m	line
2	2.7	0.291391	m	line
2	2.8	0.290219	m	line
2	2.9	0.289052	m	line
2	3	0.287889	m	line
2	3.1	0.286731	m	line
2	3.2	0.285578	m	line
2	3.3	0.284429	m	line
2	3.4	0.283285	m	line
2	3.5	0.282145	m	line
2	3.6	0.28101	m	line
2	3.7	0.27988	m	line
2	3.8	0.278754	m	line
2	3.9	0.277633	m	line
2	4	0.276516	m	line
2	4.1	0.275404	m	line
2	4.2	0.274296	m	line
2	4.3	0.273193	m	line
2	4.4	0.272094	m	line
2	4.5	0.270999	m	line
2	4.6	0.269909	m	line
2	4.7	0.268823	m	line
2	4.8	0.267742	m	line
2	4.9	0.266665	m	line
2	5	0.265592	m	line
2	5.1	0.264524	m	line
2	5.2	0.26346	m	line
2	5.3	0.2624	m	line
2	5.4	0.261345	m	line
2	5.5	0.260293	m	line
2	5.6	0.259246	m	line
2	5.7	0.258203	m	line
2	5.8	0.257165	m	line
2	5.9	0.25613	m	line
2	6	0.2551	m	line
2	6.1	0.254074	m	line
2	6.2	0.253052	m	line
2	6.3	0.252034	m	line
2	6.4	0.25102	m	line
2	6.5	0.25001	m	line
2	6.6	0.249005	m	line
2	6.7	0.248003	m	line
2	6.8	0.247005	m	line
2	6.9	0.246012	m	line
2	7	0.245022	m	line
2	7.1	0.244037	m	line
2	7.2	0.243055	m	line
2	7.3	0.242077	m	line
2	7.4	0.241104	m	line
2	7.5	0.240134	m	line
2	7.6	0.239168	m	line
2	7.7	0.238206	m	line
2	7.8	0.237247	m	line
2	7.9	0.236293	m	line
2	8	0.235343	m	line
2	8.1	0.234396	m	line
2	8.2	0.233453	m	line
2	8.3	0.232514	m	line
2	8.4	0.231579	m	line
2	8.5	0.230647	m	line
2	8.6	0.229719	m	line
2	8.7	0.228795	m	line
2	8.8	0.227875	m	line
2	8.9	0.226958	m	line
2	9	0.226045	m	line
2	9.1	0.225136	m	line
2	9.2	0.224231	m	line
2	9.3	0.223329	m	line
2	9.4	0.22243	m	line
2	9.5	0.221535	m	line
2	9.6	0.220644	m	line
2	9.7	0.219757	m	line
2	9.8	0.218873	m	line
2	9.9	0.217992	m	line
2	10	0.217115	m	line
2	10.1	0.216242	m	line
2	10.2	0.215372	m	line
2	10.3	0.214506	m	line
2	10.4	0.213643	m	line
2	10.5	0.212784	m	line
2	10.6	0.211928	m	line
2	10.7	0.211075	m	line
2	10.8	0.210226	m	line
2	10.9	0.209381	m	line
2	11	0.208538	m	line
2	11.1	0.207699	m	line
2	11.2	0.206864	m	line
2	11.3	0.206032	m	line
2	11.4	0.205203	m	line
2	11.5	0.204378	m	line
2	11.6	0.203556	m	line
2	11.7	0.202737	m	line
2	11.8	0.201921	m	line
2	11.9	0.201109	m	line
2	12	0.2003	m	line
2	12.1	0.199494	m	line
2	12.2	0.198692	m	line
2	12.3	0.197893	m	line
2	12.4	0.197097	m	line
2	12.5	0.196304	m	line
2	12.6	0.195514	m	line
2	12.7	0.194728	m	line
2	12.8	0.193944	m	line
2	12.9	0.193164	m	line
2	13	0.192387	m	line
2	13.1	0.191613	m	line
2	13.2	0.190842	m	line
2	13.3	0.190075	m	line
2	13.4	0.18931	m	line
2	13.5	0.188549	m	line
2	13.6	0.18779	m	line
2	13.7	0.187035	m	line
2	13.8	0.186283	m	line
2	13.9	0.185533	m	line
2	14	0.184787	m	line
2	14.1	0.184044	m	line
2	14.2	0.183303	m	line
2	14.3	0.182566	m	line
2	14.4	0.181832	m	line
2	14.5	0.1811	m	line
2	14.6	0.180372	m	line
2	14.7	0.179646	m	line
2	14.8	0.178923	m	line
2	14.9	0.178204	m	line
2	15	0.177487	m	line
2	15.1	0.176773	m	line
2	15.2	0.176062	m	line
2	15.3	0.175354	m	line
2	15.4	0.174648	m	line
2	15.5	0.173946	m	line
2	15.6	0.173246	m	line
2	15.7	0.172549	m	line
2	15.8	0.171855	m	line
2	15.9	0.171164	m	line
2	16	0.170475	m	line
2	16.1	0.169789	m	line
2	16.2	0.169106	m	line
2	16.3	0.168426	m	line
2	16.4	0.167749	m	line
2	16.5	0.167074	m	line
2	16.6	0.166402	m	line
2	16.7	0.165733	m	line
2	16.8	0.165066	m	line
2	16.9	0.164402	m	line
2	17	0.163741	m	line
2	17.1	0.163082	m	line
2	17.2	0.162426	m	line
2	17.3	0.161773	m	line
2	17.4	0.161122	m	line
2	17.5	0.160474	m	line
2	17.6	0.159828	m	line
2	17.7	0.159185	m	line
2	17.8	0.158545	m	line
2	17.9	0.157907	m	line
2	18	0.157272	m	line
2	18.1	0.156639	m	line
2	18.2	0.156009	m	line
2	18.3	0.155382	m	line
2	18.4	0.154757	m	line
2	18.5	0.154134	m	line
2	18.6	0.153514	m	line
2	18.7	0.152897	m	line
2	18.8	0.152282	m	line
2	18.9	0.151669	m	line
2	19	0.151059	m	line
2	19.1	0.150451	m	line
2	19.2	0.149846	m	line
2	19.3	0.149243	m	line
2	19.4	0.148643	m	line
2	19.5	0.148045	m	line
2	19.6	0.14745	m	line
2	19.7	0.146856	m	line
2	19.8	0.146266	m	line
2	19.9	0.145677	m	line
2	20	0.145091	m	line
2	20.1	0.144508	m	line
2	20.2	0.143926	m	line
2	20.3	0.143347	m	line
2	20.4	0.142771	m	line
2	20.5	0.142197	m	line
2	20.6	0.141625	m	line
2	20.7	0.141055	m	line
2	20.8	0.140487	m	line
2	20.9	0.139922	m	line
2	21	0.13936	m	line
2	21.1	0.138799	m	line
2	21.2	0.138241	m	line
2	21.3	0.137685	m	line
2	21.4	0.137131	m	line
2	21.5	0.136579	m	line
2	21.6	0.13603	m	line
2	21.7	0.135483	m	line
2	21.8	0.134938	m	line
2	21.9	0.134395	m	line
2	22	0.133854	m	line
2	22.1	0.133316	m	line
2	22.2	0.132779	m	line
2	22.3	0.132245	m	line
2	22.4	0.131713	m	line
2	22.5	0.131184	m	line
2	22.6	0.130656	m	line
2	22.7	0.13013	m	line
2	22.8	0.129607	m	line
2	22.9	0.129085	m	line
2	23	0.128566	m	line
2	23.1	0.128049	m	line
2	23.2	0.127534	m	line
2	23.3	0.127021	m	line
2	23.4	0.12651	m	line
2	23.5	0.126001	m	line
2	23.6	0.125494	m	line
2	23.7	0.124989	m	line
2	23.8	0.124487	m	line
2	23.9	0.123986	m	line
2	24	0.123487	m	line
2	0	0	l	line
2	0.1	0.00402254	l	line
2	0.2	0.00802891	l	line
2	0.3	0.0120192	l	line
2	0.4	0.0159934	l	line
2	0.5	0.0199516	l	line
2	0.6	0.0238939	l	line
2	0.7	0.0278203	l	line
[truncated: 70,364 more rows]

## Sheet: Extended Data Fig1d 3
rep	time_h	MS1_relative_intensity	isotope	plot
0	3	0.548858	h	scatter
1	3	0.615715	h	scatter
2	3	0.594373	h	scatter
0	6	0.501145	h	scatter
1	6	0.47258	h	scatter
2	6	0.522292	h	scatter
0	9	0.448285	h	scatter
1	9	0.484706	h	scatter
2	9	0.467255	h	scatter
0	12	0.416275	h	scatter
1	12	0.400783	h	scatter
2	12	0.402951	h	scatter
0	15	0.373513	h	scatter
1	15	0.37984	h	scatter
2	15	0.381087	h	scatter
0	18	0.336473	h	scatter
1	18	0.364469	h	scatter
2	18	0.358678	h	scatter
0	21	0.244451	h	scatter
1	21	0.345575	h	scatter
2	21	0.309128	h	scatter
0	3	0.267554	m	scatter
1	3	0.195997	m	scatter
2	3	0.247731	m	scatter
0	6	0.232039	m	scatter
1	6	0.243566	m	scatter
2	6	0.225344	m	scatter
0	9	0.182903	m	scatter
1	9	0.157741	m	scatter
2	9	0.169835	m	scatter
0	12	0.155547	m	scatter
1	12	0.178894	m	scatter
2	12	0.188383	m	scatter
0	15	0.158103	m	scatter
1	15	0.168229	m	scatter
2	15	0.149102	m	scatter
0	18	0.162043	m	scatter
1	18	0.151069	m	scatter
2	18	0.150586	m	scatter
0	21	0.155345	m	scatter
1	21	0.171634	m	scatter
2	21	0.153111	m	scatter
0	3	0.183588	l	scatter
1	3	0.188288	l	scatter
2	3	0.157896	l	scatter
0	6	0.266816	l	scatter
1	6	0.283853	l	scatter
2	6	0.252364	l	scatter
0	9	0.368813	l	scatter
1	9	0.357553	l	scatter
2	9	0.36291	l	scatter
0	12	0.428178	l	scatter
1	12	0.420323	l	scatter
2	12	0.408666	l	scatter
0	15	0.468384	l	scatter
1	15	0.451931	l	scatter
2	15	0.469811	l	scatter
0	18	0.501484	l	scatter
1	18	0.484462	l	scatter
2	18	0.490736	l	scatter
0	21	0.600204	l	scatter
1	21	0.482791	l	scatter
2	21	0.537761	l	scatter
0	0	0.66687	h	line
0	0.1	0.663729	h	line
0	0.2	0.660667	h	line
0	0.3	0.657677	h	line
0	0.4	0.654753	h	line
0	0.5	0.651889	h	line
0	0.6	0.649081	h	line
0	0.7	0.646324	h	line
0	0.8	0.643615	h	line
0	0.9	0.64095	h	line
0	1	0.638325	h	line
0	1.1	0.635737	h	line
0	1.2	0.633185	h	line
0	1.3	0.630665	h	line
0	1.4	0.628175	h	line
0	1.5	0.625714	h	line
0	1.6	0.623279	h	line
0	1.7	0.620868	h	line
0	1.8	0.618481	h	line
0	1.9	0.616115	h	line
0	2	0.61377	h	line
0	2.1	0.611444	h	line
0	2.2	0.609136	h	line
0	2.3	0.606846	h	line
0	2.4	0.604572	h	line
0	2.5	0.602314	h	line
0	2.6	0.60007	h	line
0	2.7	0.597841	h	line
0	2.8	0.595626	h	line
0	2.9	0.593423	h	line
0	3	0.591233	h	line
0	3.1	0.589056	h	line
0	3.2	0.586889	h	line
0	3.3	0.584735	h	line
0	3.4	0.582591	h	line
0	3.5	0.580457	h	line
0	3.6	0.578334	h	line
0	3.7	0.576221	h	line
0	3.8	0.574118	h	line
0	3.9	0.572025	h	line
0	4	0.56994	h	line
0	4.1	0.567865	h	line
0	4.2	0.565799	h	line
0	4.3	0.563741	h	line
0	4.4	0.561692	h	line
0	4.5	0.559652	h	line
0	4.6	0.55762	h	line
0	4.7	0.555596	h	line
0	4.8	0.55358	h	line
0	4.9	0.551572	h	line
0	5	0.549572	h	line
0	5.1	0.54758	h	line
0	5.2	0.545596	h	line
0	5.3	0.543619	h	line
0	5.4	0.54165	h	line
0	5.5	0.539689	h	line
0	5.6	0.537734	h	line
0	5.7	0.535787	h	line
0	5.8	0.533848	h	line
0	5.9	0.531916	h	line
0	6	0.529991	h	line
0	6.1	0.528073	h	line
0	6.2	0.526162	h	line
0	6.3	0.524258	h	line
0	6.4	0.522361	h	line
0	6.5	0.520471	h	line
0	6.6	0.518588	h	line
0	6.7	0.516712	h	line
0	6.8	0.514843	h	line
0	6.9	0.512981	h	line
0	7	0.511125	h	line
0	7.1	0.509276	h	line
0	7.2	0.507434	h	line
0	7.3	0.505599	h	line
0	7.4	0.50377	h	line
0	7.5	0.501947	h	line
0	7.6	0.500132	h	line
0	7.7	0.498323	h	line
0	7.8	0.49652	h	line
0	7.9	0.494724	h	line
0	8	0.492935	h	line
0	8.1	0.491152	h	line
0	8.2	0.489375	h	line
0	8.3	0.487605	h	line
0	8.4	0.485841	h	line
0	8.5	0.484083	h	line
0	8.6	0.482332	h	line
0	8.7	0.480587	h	line
0	8.8	0.478848	h	line
0	8.9	0.477116	h	line
0	9	0.47539	h	line
0	9.1	0.47367	h	line
0	9.2	0.471956	h	line
0	9.3	0.470248	h	line
0	9.4	0.468547	h	line
0	9.5	0.466851	h	line
0	9.6	0.465162	h	line
0	9.7	0.463479	h	line
0	9.8	0.461801	h	line
0	9.9	0.46013	h	line
0	10	0.458465	h	line
0	10.1	0.456806	h	line
0	10.2	0.455153	h	line
0	10.3	0.453505	h	line
0	10.4	0.451864	h	line
0	10.5	0.450228	h	line
0	10.6	0.448599	h	line
0	10.7	0.446975	h	line
0	10.8	0.445357	h	line
0	10.9	0.443745	h	line
0	11	0.442138	h	line
0	11.1	0.440538	h	line
0	11.2	0.438943	h	line
0	11.3	0.437354	h	line
0	11.4	0.43577	h	line
0	11.5	0.434193	h	line
0	11.6	0.432621	h	line
0	11.7	0.431054	h	line
0	11.8	0.429493	h	line
0	11.9	0.427938	h	line
0	12	0.426389	h	line
0	12.1	0.424845	h	line
0	12.2	0.423306	h	line
0	12.3	0.421773	h	line
0	12.4	0.420246	h	line
0	12.5	0.418724	h	line
0	12.6	0.417207	h	line
0	12.7	0.415696	h	line
0	12.8	0.41419	h	line
0	12.9	0.41269	h	line
0	13	0.411195	h	line
0	13.1	0.409706	h	line
0	13.2	0.408222	h	line
0	13.3	0.406743	h	line
0	13.4	0.40527	h	line
0	13.5	0.403801	h	line
0	13.6	0.402339	h	line
0	13.7	0.400881	h	line
0	13.8	0.399429	h	line
0	13.9	0.397981	h	line
0	14	0.396539	h	line
0	14.1	0.395103	h	line
0	14.2	0.393671	h	line
0	14.3	0.392245	h	line
0	14.4	0.390823	h	line
0	14.5	0.389407	h	line
0	14.6	0.387996	h	line
0	14.7	0.38659	h	line
0	14.8	0.385189	h	line
0	14.9	0.383793	h	line
0	15	0.382402	h	line
0	15.1	0.381016	h	line
0	15.2	0.379635	h	line
0	15.3	0.378259	h	line
0	15.4	0.376888	h	line
0	15.5	0.375522	h	line
0	15.6	0.374161	h	line
0	15.7	0.372805	h	line
0	15.8	0.371453	h	line
0	15.9	0.370107	h	line
0	16	0.368765	h	line
0	16.1	0.367428	h	line
0	16.2	0.366096	h	line
0	16.3	0.364769	h	line
0	16.4	0.363446	h	line
0	16.5	0.362129	h	line
0	16.6	0.360816	h	line
0	16.7	0.359507	h	line
0	16.8	0.358204	h	line
0	16.9	0.356905	h	line
0	17	0.355611	h	line
0	17.1	0.354321	h	line
0	17.2	0.353036	h	line
0	17.3	0.351756	h	line
0	17.4	0.350481	h	line
0	17.5	0.349209	h	line
0	17.6	0.347943	h	line
0	17.7	0.346681	h	line
0	17.8	0.345424	h	line
0	17.9	0.344171	h	line
0	18	0.342923	h	line
0	18.1	0.341679	h	line
0	18.2	0.34044	h	line
0	18.3	0.339205	h	line
0	18.4	0.337974	h	line
0	18.5	0.336748	h	line
0	18.6	0.335527	h	line
0	18.7	0.33431	h	line
0	18.8	0.333097	h	line
0	18.9	0.331888	h	line
0	19	0.330684	h	line
0	19.1	0.329485	h	line
0	19.2	0.328289	h	line
0	19.3	0.327098	h	line
0	19.4	0.325912	h	line
0	19.5	0.324729	h	line
0	19.6	0.323551	h	line
0	19.7	0.322377	h	line
0	19.8	0.321207	h	line
0	19.9	0.320042	h	line
0	20	0.31888	h	line
0	20.1	0.317723	h	line
0	20.2	0.31657	h	line
0	20.3	0.315421	h	line
0	20.4	0.314277	h	line
0	20.5	0.313136	h	line
0	20.6	0.312	h	line
0	20.7	0.310867	h	line
0	20.8	0.309739	h	line
0	20.9	0.308615	h	line
0	21	0.307495	h	line
0	21.1	0.306379	h	line
0	21.2	0.305267	h	line
0	21.3	0.304159	h	line
0	21.4	0.303055	h	line
0	21.5	0.301955	h	line
0	21.6	0.300859	h	line
0	21.7	0.299766	h	line
0	21.8	0.298678	h	line
0	21.9	0.297594	h	line
0	22	0.296514	h	line
0	22.1	0.295437	h	line
0	22.2	0.294365	h	line
0	22.3	0.293296	h	line
0	22.4	0.292231	h	line
0	22.5	0.29117	h	line
0	22.6	0.290113	h	line
0	22.7	0.28906	h	line
0	22.8	0.28801	h	line
0	22.9	0.286964	h	line
0	23	0.285922	h	line
0	23.1	0.284884	h	line
0	23.2	0.28385	h	line
0	23.3	0.282819	h	line
0	23.4	0.281792	h	line
0	23.5	0.280769	h	line
0	23.6	0.279749	h	line
0	23.7	0.278733	h	line
0	23.8	0.277721	h	line
0	23.9	0.276712	h	line
0	24	0.275707	h	line
0	0	0.33313	m	line
0	0.1	0.327007	m	line
0	0.2	0.321339	m	line
0	0.3	0.316086	m	line
0	0.4	0.311212	m	line
0	0.5	0.306682	m	line
0	0.6	0.302466	m	line
0	0.7	0.298537	m	line
0	0.8	0.29487	m	line
0	0.9	0.291442	m	line
0	1	0.288232	m	line
0	1.1	0.285221	m	line
0	1.2	0.282392	m	line
0	1.3	0.27973	m	line
0	1.4	0.27722	m	line
0	1.5	0.274849	m	line
0	1.6	0.272606	m	line
0	1.7	0.270479	m	line
0	1.8	0.268458	m	line
0	1.9	0.266535	m	line
0	2	0.264702	m	line
0	2.1	0.26295	m	line
0	2.2	0.261274	m	line
0	2.3	0.259666	m	line
0	2.4	0.258122	m	line
0	2.5	0.256635	m	line
0	2.6	0.255202	m	line
0	2.7	0.253818	m	line
0	2.8	0.252479	m	line
0	2.9	0.25118	m	line
0	3	0.24992	m	line
0	3.1	0.248695	m	line
0	3.2	0.247502	m	line
0	3.3	0.246339	m	line
0	3.4	0.245204	m	line
0	3.5	0.244093	m	line
0	3.6	0.243006	m	line
0	3.7	0.241941	m	line
0	3.8	0.240895	m	line
0	3.9	0.239868	m	line
0	4	0.238859	m	line
0	4.1	0.237865	m	line
0	4.2	0.236886	m	line
0	4.3	0.235921	m	line
0	4.4	0.234969	m	line
0	4.5	0.234029	m	line
0	4.6	0.2331	m	line
0	4.7	0.232182	m	line
0	4.8	0.231273	m	line
0	4.9	0.230374	m	line
0	5	0.229483	m	line
0	5.1	0.228601	m	line
0	5.2	0.227726	m	line
0	5.3	0.226859	m	line
0	5.4	0.225999	m	line
0	5.5	0.225145	m	line
0	5.6	0.224298	m	line
0	5.7	0.223456	m	line
0	5.8	0.22262	m	line
0	5.9	0.22179	m	line
0	6	0.220965	m	line
0	6.1	0.220144	m	line
0	6.2	0.219329	m	line
0	6.3	0.218518	m	line
0	6.4	0.217712	m	line
0	6.5	0.21691	m	line
0	6.6	0.216112	m	line
0	6.7	0.215318	m	line
0	6.8	0.214528	m	line
0	6.9	0.213742	m	line
0	7	0.21296	m	line
0	7.1	0.212181	m	line
0	7.2	0.211406	m	line
0	7.3	0.210634	m	line
0	7.4	0.209866	m	line
0	7.5	0.209101	m	line
0	7.6	0.20834	m	line
0	7.7	0.207581	m	line
0	7.8	0.206826	m	line
0	7.9	0.206073	m	line
0	8	0.205324	m	line
0	8.1	0.204578	m	line
0	8.2	0.203835	m	line
0	8.3	0.203095	m	line
0	8.4	0.202358	m	line
0	8.5	0.201623	m	line
0	8.6	0.200892	m	line
0	8.7	0.200163	m	line
0	8.8	0.199437	m	line
0	8.9	0.198714	m	line
0	9	0.197993	m	line
0	9.1	0.197275	m	line
0	9.2	0.19656	m	line
0	9.3	0.195848	m	line
0	9.4	0.195138	m	line
0	9.5	0.194431	m	line
0	9.6	0.193727	m	line
0	9.7	0.193025	m	line
0	9.8	0.192326	m	line
0	9.9	0.191629	m	line
0	10	0.190935	m	line
0	10.1	0.190243	m	line
0	10.2	0.189554	m	line
0	10.3	0.188868	m	line
0	10.4	0.188184	m	line
0	10.5	0.187502	m	line
0	10.6	0.186823	m	line
0	10.7	0.186147	m	line
0	10.8	0.185472	m	line
0	10.9	0.184801	m	line
0	11	0.184132	m	line
0	11.1	0.183465	m	line
0	11.2	0.1828	m	line
0	11.3	0.182138	m	line
0	11.4	0.181479	m	line
0	11.5	0.180822	m	line
0	11.6	0.180167	m	line
0	11.7	0.179514	m	line
0	11.8	0.178864	m	line
0	11.9	0.178216	m	line
0	12	0.177571	m	line
0	12.1	0.176928	m	line
0	12.2	0.176287	m	line
0	12.3	0.175648	m	line
0	12.4	0.175012	m	line
0	12.5	0.174378	m	line
0	12.6	0.173747	m	line
0	12.7	0.173117	m	line
0	12.8	0.17249	m	line
0	12.9	0.171866	m	line
0	13	0.171243	m	line
0	13.1	0.170623	m	line
0	13.2	0.170005	m	line
0	13.3	0.169389	m	line
0	13.4	0.168775	m	line
0	13.5	0.168164	m	line
0	13.6	0.167554	m	line
0	13.7	0.166947	m	line
0	13.8	0.166342	m	line
0	13.9	0.16574	m	line
0	14	0.165139	m	line
0	14.1	0.164541	m	line
0	14.2	0.163945	m	line
0	14.3	0.163351	m	line
0	14.4	0.162759	m	line
0	14.5	0.162169	m	line
0	14.6	0.161581	m	line
0	14.7	0.160996	m	line
0	14.8	0.160412	m	line
0	14.9	0.159831	m	line
0	15	0.159252	m	line
0	15.1	0.158674	m	line
0	15.2	0.158099	m	line
0	15.3	0.157526	m	line
0	15.4	0.156955	m	line
0	15.5	0.156386	m	line
0	15.6	0.155819	m	line
0	15.7	0.155255	m	line
0	15.8	0.154692	m	line
0	15.9	0.154131	m	line
0	16	0.153572	m	line
0	16.1	0.153016	m	line
0	16.2	0.152461	m	line
0	16.3	0.151908	m	line
0	16.4	0.151357	m	line
0	16.5	0.150809	m	line
0	16.6	0.150262	m	line
0	16.7	0.149717	m	line
0	16.8	0.149174	m	line
0	16.9	0.148633	m	line
0	17	0.148094	m	line
0	17.1	0.147557	m	line
0	17.2	0.147022	m	line
0	17.3	0.146489	m	line
0	17.4	0.145958	m	line
0	17.5	0.145428	m	line
0	17.6	0.144901	m	line
0	17.7	0.144376	m	line
0	17.8	0.143852	m	line
0	17.9	0.14333	m	line
0	18	0.14281	m	line
0	18.1	0.142292	m	line
0	18.2	0.141776	m	line
0	18.3	0.141262	m	line
0	18.4	0.14075	m	line
0	18.5	0.140239	m	line
0	18.6	0.13973	m	line
0	18.7	0.139223	m	line
0	18.8	0.138718	m	line
0	18.9	0.138215	m	line
0	19	0.137714	m	line
0	19.1	0.137214	m	line
0	19.2	0.136716	m	line
0	19.3	0.13622	m	line
0	19.4	0.135726	m	line
0	19.5	0.135234	m	line
0	19.6	0.134743	m	line
0	19.7	0.134254	m	line
0	19.8	0.133767	m	line
0	19.9	0.133281	m	line
0	20	0.132798	m	line
0	20.1	0.132316	m	line
0	20.2	0.131836	m	line
0	20.3	0.131357	m	line
0	20.4	0.130881	m	line
0	20.5	0.130406	m	line
0	20.6	0.129932	m	line
0	20.7	0.129461	m	line
0	20.8	0.128991	m	line
0	20.9	0.128523	m	line
0	21	0.128056	m	line
0	21.1	0.127592	m	line
0	21.2	0.127128	m	line
0	21.3	0.126667	m	line
0	21.4	0.126207	m	line
0	21.5	0.125749	m	line
0	21.6	0.125293	m	line
0	21.7	0.124838	m	line
0	21.8	0.124385	m	line
0	21.9	0.123933	m	line
0	22	0.123483	m	line
0	22.1	0.123035	m	line
0	22.2	0.122588	m	line
0	22.3	0.122143	m	line
0	22.4	0.1217	m	line
0	22.5	0.121258	m	line
0	22.6	0.120818	m	line
0	22.7	0.120379	m	line
0	22.8	0.119942	m	line
0	22.9	0.119506	m	line
0	23	0.119072	m	line
0	23.1	0.11864	m	line
0	23.2	0.118209	m	line
0	23.3	0.11778	m	line
0	23.4	0.117352	m	line
0	23.5	0.116926	m	line
0	23.6	0.116502	m	line
0	23.7	0.116079	m	line
0	23.8	0.115657	m	line
0	23.9	0.115237	m	line
0	24	0.114818	m	line
0	0	0	l	line
0	0.1	0.00926371	l	line
0	0.2	0.0179936	l	line
0	0.3	0.0262367	l	line
0	0.4	0.0340358	l	line
0	0.5	0.0414295	l	line
0	0.6	0.0484532	l	line
0	0.7	0.0551386	l	line
0	0.8	0.061515	l	line
0	0.9	0.0676086	l	line
0	1	0.0734434	l	line
0	1.1	0.0790414	l	line
0	1.2	0.0844225	l	line
0	1.3	0.0896046	l	line
0	1.4	0.0946044	l	line
0	1.5	0.0994369	l	line
0	1.6	0.104116	l	line
0	1.7	0.108653	l	line
0	1.8	0.113061	l	line
0	1.9	0.11735	l	line
0	2	0.121529	l	line
0	2.1	0.125606	l	line
0	2.2	0.12959	l	line
0	2.3	0.133488	l	line
0	2.4	0.137306	l	line
0	2.5	0.141051	l	line
0	2.6	0.144728	l	line
0	2.7	0.148341	l	line
0	2.8	0.151896	l	line
0	2.9	0.155396	l	line
0	3	0.158846	l	line
0	3.1	0.162249	l	line
0	3.2	0.165608	l	line
0	3.3	0.168926	l	line
0	3.4	0.172206	l	line
0	3.5	0.175449	l	line
0	3.6	0.17866	l	line
0	3.7	0.181838	l	line
0	3.8	0.184987	l	line
0	3.9	0.188107	l	line
0	4	0.191201	l	line
0	4.1	0.19427	l	line
0	4.2	0.197315	l	line
0	4.3	0.200338	l	line
0	4.4	0.203339	l	line
0	4.5	0.206319	l	line
0	4.6	0.20928	l	line
0	4.7	0.212223	l	line
0	4.8	0.215147	l	line
0	4.9	0.218054	l	line
0	5	0.220944	l	line
0	5.1	0.223819	l	line
0	5.2	0.226678	l	line
0	5.3	0.229521	l	line
0	5.4	0.232351	l	line
0	5.5	0.235166	l	line
0	5.6	0.237968	l	line
0	5.7	0.240756	l	line
0	5.8	0.243532	l	line
0	5.9	0.246294	l	line
0	6	0.249045	l	line
0	6.1	0.251783	l	line
0	6.2	0.254509	l	line
0	6.3	0.257224	l	line
0	6.4	0.259927	l	line
0	6.5	0.262619	l	line
0	6.6	0.2653	l	line
0	6.7	0.26797	l	line
0	6.8	0.270629	l	line
0	6.9	0.273277	l	line
0	7	0.275915	l	line
0	7.1	0.278543	l	line
0	7.2	0.28116	l	line
0	7.3	0.283767	l	line
0	7.4	0.286364	l	line
0	7.5	0.288951	l	line
0	7.6	0.291529	l	line
0	7.7	0.294096	l	line
0	7.8	0.296654	l	line
0	7.9	0.299202	l	line
0	8	0.301741	l	line
0	8.1	0.30427	l	line
0	8.2	0.30679	l	line
0	8.3	0.309301	l	line
0	8.4	0.311802	l	line
0	8.5	0.314294	l	line
0	8.6	0.316777	l	line
0	8.7	0.31925	l	line
0	8.8	0.321715	l	line
0	8.9	0.324171	l	line
0	9	0.326617	l	line
0	9.1	0.329055	l	line
0	9.2	0.331484	l	line
0	9.3	0.333904	l	line
0	9.4	0.336315	l	line
0	9.5	0.338718	l	line
0	9.6	0.341111	l	line
0	9.7	0.343496	l	line
0	9.8	0.345873	l	line
0	9.9	0.348241	l	line
0	10	0.3506	l	line
0	10.1	0.352951	l	line
0	10.2	0.355293	l	line
0	10.3	0.357627	l	line
0	10.4	0.359952	l	line
0	10.5	0.362269	l	line
0	10.6	0.364578	l	line
0	10.7	0.366879	l	line
0	10.8	0.369171	l	line
0	10.9	0.371454	l	line
0	11	0.37373	l	line
0	11.1	0.375997	l	line
0	11.2	0.378257	l	line
0	11.3	0.380508	l	line
0	11.4	0.382751	l	line
0	11.5	0.384986	l	line
0	11.6	0.387213	l	line
0	11.7	0.389432	l	line
0	11.8	0.391642	l	line
0	11.9	0.393845	l	line
0	12	0.396041	l	line
0	12.1	0.398228	l	line
0	12.2	0.400407	l	line
0	12.3	0.402578	l	line
0	12.4	0.404742	l	line
0	12.5	0.406898	l	line
0	12.6	0.409046	l	line
0	12.7	0.411186	l	line
0	12.8	0.413319	l	line
0	12.9	0.415444	l	line
0	13	0.417562	l	line
0	13.1	0.419671	l	line
0	13.2	0.421774	l	line
0	13.3	0.423868	l	line
0	13.4	0.425955	l	line
0	13.5	0.428035	l	line
0	13.6	0.430107	l	line
0	13.7	0.432172	l	line
0	13.8	0.434229	l	line
0	13.9	0.436279	l	line
0	14	0.438321	l	line
0	14.1	0.440356	l	line
0	14.2	0.442384	l	line
0	14.3	0.444405	l	line
0	14.4	0.446418	l	line
0	14.5	0.448424	l	line
0	14.6	0.450423	l	line
0	14.7	0.452415	l	line
0	14.8	0.454399	l	line
0	14.9	0.456376	l	line
0	15	0.458347	l	line
0	15.1	0.46031	l	line
0	15.2	0.462266	l	line
0	15.3	0.464215	l	line
0	15.4	0.466157	l	line
0	15.5	0.468092	l	line
0	15.6	0.47002	l	line
0	15.7	0.471941	l	line
0	15.8	0.473855	l	line
0	15.9	0.475762	l	line
0	16	0.477663	l	line
0	16.1	0.479556	l	line
0	16.2	0.481443	l	line
0	16.3	0.483323	l	line
0	16.4	0.485196	l	line
0	16.5	0.487063	l	line
0	16.6	0.488923	l	line
0	16.7	0.490776	l	line
0	16.8	0.492622	l	line
0	16.9	0.494462	l	line
0	17	0.496295	l	line
0	17.1	0.498122	l	line
0	17.2	0.499941	l	line
0	17.3	0.501755	l	line
0	17.4	0.503562	l	line
0	17.5	0.505362	l	line
0	17.6	0.507156	l	line
0	17.7	0.508943	l	line
0	17.8	0.510724	l	line
0	17.9	0.512499	l	line
0	18	0.514267	l	line
0	18.1	0.516029	l	line
0	18.2	0.517784	l	line
0	18.3	0.519533	l	line
0	18.4	0.521276	l	line
0	18.5	0.523013	l	line
0	18.6	0.524743	l	line
0	18.7	0.526467	l	line
0	18.8	0.528185	l	line
0	18.9	0.529896	l	line
0	19	0.531602	l	line
0	19.1	0.533301	l	line
0	19.2	0.534994	l	line
0	19.3	0.536681	l	line
0	19.4	0.538362	l	line
0	19.5	0.540037	l	line
0	19.6	0.541706	l	line
0	19.7	0.543369	l	line
0	19.8	0.545026	l	line
0	19.9	0.546677	l	line
0	20	0.548322	l	line
0	20.1	0.549961	l	line
0	20.2	0.551594	l	line
0	20.3	0.553221	l	line
0	20.4	0.554843	l	line
0	20.5	0.556458	l	line
0	20.6	0.558068	l	line
0	20.7	0.559672	l	line
0	20.8	0.56127	l	line
0	20.9	0.562862	l	line
0	21	0.564449	l	line
0	21.1	0.56603	l	line
0	21.2	0.567605	l	line
0	21.3	0.569174	l	line
0	21.4	0.570738	l	line
0	21.5	0.572296	l	line
0	21.6	0.573849	l	line
0	21.7	0.575396	l	line
0	21.8	0.576937	l	line
0	21.9	0.578473	l	line
0	22	0.580003	l	line
0	22.1	0.581528	l	line
0	22.2	0.583047	l	line
0	22.3	0.584561	l	line
0	22.4	0.586069	l	line
0	22.5	0.587572	l	line
0	22.6	0.589069	l	line
0	22.7	0.590561	l	line
0	22.8	0.592048	l	line
0	22.9	0.593529	l	line
0	23	0.595005	l	line
0	23.1	0.596476	l	line
0	23.2	0.597941	l	line
0	23.3	0.599401	l	line
0	23.4	0.600856	l	line
0	23.5	0.602305	l	line
0	23.6	0.603749	l	line
0	23.7	0.605188	l	line
0	23.8	0.606622	l	line
0	23.9	0.608051	l	line
0	24	0.609474	l	line
1	0	0.654364	h	line
1	0.1	0.650965	h	line
1	0.2	0.647687	h	line
1	0.3	0.644518	h	line
1	0.4	0.641446	h	line
1	0.5	0.638463	h	line
1	0.6	0.635559	h	line
1	0.7	0.632726	h	line
1	0.8	0.629959	h	line
1	0.9	0.62725	h	line
1	1	0.624595	h	line
1	1.1	0.621989	h	line
1	1.2	0.619426	h	line
1	1.3	0.616905	h	line
1	1.4	0.61442	h	line
1	1.5	0.611969	h	line
1	1.6	0.609549	h	line
1	1.7	0.607157	h	line
1	1.8	0.604792	h	line
1	1.9	0.602452	h	line
1	2	0.600134	h	line
1	2.1	0.597838	h	line
1	2.2	0.595561	h	line
1	2.3	0.593303	h	line
1	2.4	0.591061	h	line
1	2.5	0.588837	h	line
1	2.6	0.586627	h	line
1	2.7	0.584432	h	line
1	2.8	0.582251	h	line
1	2.9	0.580083	h	line
1	3	0.577927	h	line
1	3.1	0.575784	h	line
1	3.2	0.573652	h	line
1	3.3	0.571531	h	line
1	3.4	0.569421	h	line
1	3.5	0.567321	h	line
1	3.6	0.565231	h	line
1	3.7	0.56315	h	line
1	3.8	0.56108	h	line
1	3.9	0.559018	h	line
1	4	0.556965	h	line
1	4.1	0.554922	h	line
1	4.2	0.552886	h	line
1	4.3	0.55086	h	line
1	4.4	0.548841	h	line
1	4.5	0.546831	h	line
1	4.6	0.544829	h	line
1	4.7	0.542834	h	line
1	4.8	0.540848	h	line
1	4.9	0.538869	h	line
1	5	0.536898	h	line
1	5.1	0.534934	h	line
1	5.2	0.532978	h	line
1	5.3	0.53103	h	line
1	5.4	0.529089	h	line
1	5.5	0.527155	h	line
1	5.6	0.525228	h	line
1	5.7	0.523308	h	line
1	5.8	0.521396	h	line
1	5.9	0.519491	h	line
1	6	0.517593	h	line
1	6.1	0.515701	h	line
1	6.2	0.513817	h	line
1	6.3	0.51194	h	line
1	6.4	0.510069	h	line
1	6.5	0.508205	h	line
1	6.6	0.506349	h	line
1	6.7	0.504499	h	line
1	6.8	0.502655	h	line
1	6.9	0.500819	h	line
1	7	0.498989	h	line
1	7.1	0.497166	h	line
1	7.2	0.495349	h	line
1	7.3	0.493539	h	line
1	7.4	0.491736	h	line
1	7.5	0.489939	h	line
1	7.6	0.488148	h	line
1	7.7	0.486364	h	line
1	7.8	0.484587	h	line
1	7.9	0.482816	h	line
1	8	0.481051	h	line
1	8.1	0.479293	h	line
1	8.2	0.477541	h	line
1	8.3	0.475796	h	line
1	8.4	0.474057	h	line
1	8.5	0.472324	h	line
1	8.6	0.470597	h	line
1	8.7	0.468877	h	line
1	8.8	0.467163	h	line
1	8.9	0.465455	h	line
1	9	0.463753	h	line
1	9.1	0.462058	h	line
1	9.2	0.460368	h	line
1	9.3	0.458685	h	line
1	9.4	0.457008	h	line
1	9.5	0.455337	h	line
1	9.6	0.453672	h	line
1	9.7	0.452013	h	line
1	9.8	0.45036	h	line
1	9.9	0.448712	h	line
1	10	0.447071	h	line
1	10.1	0.445436	h	line
1	10.2	0.443807	h	line
1	10.3	0.442184	h	line
1	10.4	0.440566	h	line
1	10.5	0.438954	h	line
1	10.6	0.437349	h	line
1	10.7	0.435749	h	line
1	10.8	0.434154	h	line
1	10.9	0.432566	h	line
1	11	0.430983	h	line
1	11.1	0.429406	h	line
1	11.2	0.427835	h	line
1	11.3	0.42627	h	line
1	11.4	0.42471	h	line
1	11.5	0.423156	h	line
1	11.6	0.421607	h	line
1	11.7	0.420064	h	line
1	11.8	0.418527	h	line
1	11.9	0.416995	h	line
1	12	0.415469	h	line
1	12.1	0.413948	h	line
1	12.2	0.412433	h	line
1	12.3	0.410923	h	line
1	12.4	0.409419	h	line
1	12.5	0.40792	h	line
1	12.6	0.406427	h	line
1	12.7	0.404939	h	line
1	12.8	0.403456	h	line
1	12.9	0.401979	h	line
1	13	0.400507	h	line
1	13.1	0.399041	h	line
1	13.2	0.397579	h	line
1	13.3	0.396124	h	line
1	13.4	0.394673	h	line
1	13.5	0.393228	h	line
1	13.6	0.391788	h	line
1	13.7	0.390353	h	line
1	13.8	0.388923	h	line
1	13.9	0.387499	h	line
1	14	0.386079	h	line
1	14.1	0.384665	h	line
1	14.2	0.383256	h	line
1	14.3	0.381852	h	line
1	14.4	0.380454	h	line
1	14.5	0.37906	h	line
1	14.6	0.377671	h	line
1	14.7	0.376288	h	line
1	14.8	0.374909	h	line
1	14.9	0.373535	h	line
1	15	0.372167	h	line
1	15.1	0.370803	h	line
1	15.2	0.369445	h	line
1	15.3	0.368091	h	line
1	15.4	0.366742	h	line
1	15.5	0.365398	h	line
1	15.6	0.364059	h	line
1	15.7	0.362725	h	line
1	15.8	0.361396	h	line
1	15.9	0.360071	h	line
1	16	0.358751	h	line
1	16.1	0.357436	h	line
1	16.2	0.356126	h	line
1	16.3	0.354821	h	line
1	16.4	0.35352	h	line
1	16.5	0.352225	h	line
1	16.6	0.350933	h	line
1	16.7	0.349647	h	line
1	16.8	0.348365	h	line
1	16.9	0.347088	h	line
1	17	0.345815	h	line
1	17.1	0.344548	h	line
1	17.2	0.343284	h	line
1	17.3	0.342026	h	line
1	17.4	0.340772	h	line
1	17.5	0.339522	h	line
1	17.6	0.338277	h	line
1	17.7	0.337037	h	line
1	17.8	0.335801	h	line
1	17.9	0.334569	h	line
1	18	0.333342	h	line
1	18.1	0.33212	h	line
1	18.2	0.330902	h	line
1	18.3	0.329688	h	line
1	18.4	0.328479	h	line
1	18.5	0.327274	h	line
1	18.6	0.326074	h	line
1	18.7	0.324878	h	line
1	18.8	0.323686	h	line
1	18.9	0.322499	h	line
1	19	0.321316	h	line
1	19.1	0.320137	h	line
1	19.2	0.318962	h	line
1	19.3	0.317792	h	line
1	19.4	0.316626	h	line
1	19.5	0.315465	h	line
1	19.6	0.314307	h	line
1	19.7	0.313154	h	line
1	19.8	0.312005	h	line
1	19.9	0.31086	h	line
1	20	0.30972	h	line
1	20.1	0.308583	h	line
1	20.2	0.307451	h	line
1	20.3	0.306322	h	line
1	20.4	0.305198	h	line
1	20.5	0.304078	h	line
1	20.6	0.302962	h	line
1	20.7	0.30185	h	line
1	20.8	0.300743	h	line
1	20.9	0.299639	h	line
1	21	0.298539	h	line
1	21.1	0.297443	h	line
1	21.2	0.296351	h	line
1	21.3	0.295264	h	line
1	21.4	0.29418	h	line
1	21.5	0.2931	h	line
1	21.6	0.292024	h	line
1	21.7	0.290952	h	line
1	21.8	0.289884	h	line
1	21.9	0.28882	h	line
1	22	0.287759	h	line
1	22.1	0.286703	h	line
1	22.2	0.28565	h	line
1	22.3	0.284602	h	line
1	22.4	0.283557	h	line
1	22.5	0.282515	h	line
1	22.6	0.281478	h	line
1	22.7	0.280445	h	line
1	22.8	0.279415	h	line
1	22.9	0.278389	h	line
1	23	0.277366	h	line
1	23.1	0.276348	h	line
1	23.2	0.275333	h	line
1	23.3	0.274322	h	line
1	23.4	0.273314	h	line
1	23.5	0.272311	h	line
1	23.6	0.27131	h	line
1	23.7	0.270314	h	line
1	23.8	0.269321	h	line
1	23.9	0.268332	h	line
1	24	0.267346	h	line
1	0	0.345636	m	line
1	0.1	0.337223	m	line
1	0.2	0.329583	m	line
1	0.3	0.322636	m	line
1	0.4	0.316309	m	line
1	0.5	0.310536	m	line
1	0.6	0.30526	m	line
1	0.7	0.300429	m	line
1	0.8	0.295997	m	line
1	0.9	0.291923	m	line
1	1	0.288171	m	line
1	1.1	0.284708	m	line
1	1.2	0.281503	m	line
1	1.3	0.278531	m	line
1	1.4	0.275769	m	line
1	1.5	0.273195	m	line
1	1.6	0.270789	m	line
1	1.7	0.268536	m	line
1	1.8	0.26642	m	line
1	1.9	0.264427	m	line
1	2	0.262545	m	line
1	2.1	0.260764	m	line
1	2.2	0.259072	m	line
1	2.3	0.257462	m	line
1	2.4	0.255925	m	line
1	2.5	0.254455	m	line
1	2.6	0.253044	m	line
1	2.7	0.251687	m	line
1	2.8	0.250379	m	line
1	2.9	0.249116	m	line
1	3	0.247893	m	line
1	3.1	0.246706	m	line
1	3.2	0.245552	m	line
1	3.3	0.244427	m	line
1	3.4	0.243331	m	line
1	3.5	0.242258	m	line
1	3.6	0.241209	m	line
1	3.7	0.24018	m	line
1	3.8	0.23917	m	line
1	3.9	0.238177	m	line
1	4	0.2372	m	line
1	4.1	0.236237	m	line
1	4.2	0.235288	m	line
1	4.3	0.234351	m	line
1	4.4	0.233425	m	line
1	4.5	0.23251	m	line
1	4.6	0.231604	m	line
1	4.7	0.230708	m	line
1	4.8	0.22982	m	line
1	4.9	0.22894	m	line
1	5	0.228067	m	line
1	5.1	0.227201	m	line
1	5.2	0.226342	m	line
1	5.3	0.225489	m	line
1	5.4	0.224641	m	line
1	5.5	0.223799	m	line
1	5.6	0.222963	m	line
1	5.7	0.222131	m	line
1	5.8	0.221304	m	line
1	5.9	0.220482	m	line
1	6	0.219664	m	line
1	6.1	0.218851	m	line
1	6.2	0.218041	m	line
1	6.3	0.217236	m	line
1	6.4	0.216434	m	line
1	6.5	0.215636	m	line
1	6.6	0.214842	m	line
1	6.7	0.214051	m	line
1	6.8	0.213264	m	line
1	6.9	0.21248	m	line
1	7	0.211699	m	line
1	7.1	0.210922	m	line
1	7.2	0.210148	m	line
1	7.3	0.209377	m	line
1	7.4	0.208609	m	line
1	7.5	0.207844	m	line
1	7.6	0.207083	m	line
1	7.7	0.206324	m	line
1	7.8	0.205568	m	line
1	7.9	0.204815	m	line
1	8	0.204065	m	line
1	8.1	0.203318	m	line
1	8.2	0.202574	m	line
1	8.3	0.201832	m	line
1	8.4	0.201094	m	line
1	8.5	0.200358	m	line
1	8.6	0.199624	m	line
1	8.7	0.198894	m	line
1	8.8	0.198166	m	line
1	8.9	0.197441	m	line
1	9	0.196719	m	line
1	9.1	0.195999	m	line
1	9.2	0.195282	m	line
1	9.3	0.194568	m	line
1	9.4	0.193856	m	line
1	9.5	0.193147	m	line
1	9.6	0.19244	m	line
1	9.7	0.191736	m	line
1	9.8	0.191035	m	line
1	9.9	0.190336	m	line
1	10	0.18964	m	line
1	10.1	0.188946	m	line
1	10.2	0.188255	m	line
1	10.3	0.187566	m	line
1	10.4	0.18688	m	line
1	10.5	0.186196	m	line
1	10.6	0.185515	m	line
1	10.7	0.184836	m	line
1	10.8	0.18416	m	line
1	10.9	0.183486	m	line
1	11	0.182815	m	line
1	11.1	0.182146	m	line
1	11.2	0.181479	m	line
1	11.3	0.180815	m	line
1	11.4	0.180153	m	line
1	11.5	0.179494	m	line
1	11.6	0.178837	m	line
1	11.7	0.178183	m	line
1	11.8	0.17753	m	line
1	11.9	0.176881	m	line
1	12	0.176233	m	line
1	12.1	0.175588	m	line
1	12.2	0.174945	m	line
1	12.3	0.174305	m	line
1	12.4	0.173667	m	line
1	12.5	0.173031	m	line
1	12.6	0.172398	m	line
1	12.7	0.171766	m	line
1	12.8	0.171138	m	line
1	12.9	0.170511	m	line
1	13	0.169887	m	line
1	13.1	0.169265	m	line
1	13.2	0.168645	m	line
1	13.3	0.168027	m	line
1	13.4	0.167412	m	line
1	13.5	0.166799	m	line
1	13.6	0.166188	m	line
1	13.7	0.165579	m	line
1	13.8	0.164973	m	line
1	13.9	0.164369	m	line
1	14	0.163767	m	line
1	14.1	0.163167	m	line
1	14.2	0.162569	m	line
1	14.3	0.161974	m	line
1	14.4	0.16138	m	line
1	14.5	0.160789	m	line
1	14.6	0.1602	m	line
1	14.7	0.159613	m	line
1	14.8	0.159028	m	line
1	14.9	0.158446	m	line
1	15	0.157865	m	line
1	15.1	0.157287	m	line
1	15.2	0.156711	m	line
1	15.3	0.156136	m	line
1	15.4	0.155564	m	line
1	15.5	0.154994	m	line
1	15.6	0.154426	m	line
1	15.7	0.15386	m	line
1	15.8	0.153296	m	line
1	15.9	0.152734	m	line
1	16	0.152175	m	line
1	16.1	0.151617	m	line
1	16.2	0.151061	m	line
1	16.3	0.150508	m	line
1	16.4	0.149956	m	line
1	16.5	0.149406	m	line
1	16.6	0.148858	m	line
1	16.7	0.148313	m	line
1	16.8	0.147769	m	line
1	16.9	0.147227	m	line
1	17	0.146688	m	line
1	17.1	0.14615	m	line
1	17.2	0.145614	m	line
1	17.3	0.14508	m	line
1	17.4	0.144548	m	line
1	17.5	0.144018	m	line
1	17.6	0.14349	m	line
1	17.7	0.142964	m	line
1	17.8	0.14244	m	line
1	17.9	0.141917	m	line
1	18	0.141397	m	line
1	18.1	0.140878	m	line
1	18.2	0.140361	m	line
1	18.3	0.139847	m	line
1	18.4	0.139334	m	line
1	18.5	0.138823	m	line
1	18.6	0.138314	m	line
1	18.7	0.137806	m	line
1	18.8	0.137301	m	line
1	18.9	0.136797	m	line
1	19	0.136295	m	line
1	19.1	0.135795	m	line
1	19.2	0.135297	m	line
1	19.3	0.134801	m	line
1	19.4	0.134306	m	line
1	19.5	0.133813	m	line
1	19.6	0.133322	m	line
1	19.7	0.132833	m	line
1	19.8	0.132346	m	line
1	19.9	0.13186	m	line
1	20	0.131376	m	line
1	20.1	0.130894	m	line
1	20.2	0.130414	m	line
1	20.3	0.129935	m	line
1	20.4	0.129459	m	line
1	20.5	0.128984	m	line
1	20.6	0.12851	m	line
1	20.7	0.128039	m	line
1	20.8	0.127569	m	line
1	20.9	0.1271	m	line
1	21	0.126634	m	line
1	21.1	0.126169	m	line
1	21.2	0.125706	m	line
1	21.3	0.125245	m	line
1	21.4	0.124785	m	line
1	21.5	0.124327	m	line
1	21.6	0.12387	m	line
1	21.7	0.123416	m	line
1	21.8	0.122963	m	line
1	21.9	0.122511	m	line
1	22	0.122061	m	line
1	22.1	0.121613	m	line
1	22.2	0.121167	m	line
1	22.3	0.120722	m	line
1	22.4	0.120279	m	line
1	22.5	0.119837	m	line
1	22.6	0.119397	m	line
1	22.7	0.118959	m	line
1	22.8	0.118522	m	line
1	22.9	0.118087	m	line
1	23	0.117653	m	line
1	23.1	0.117221	m	line
1	23.2	0.11679	m	line
1	23.3	0.116361	m	line
1	23.4	0.115934	m	line
1	23.5	0.115508	m	line
1	23.6	0.115084	m	line
1	23.7	0.114661	m	line
1	23.8	0.11424	m	line
1	23.9	0.113821	m	line
1	24	0.113403	m	line
1	0	0	l	line
1	0.1	0.0118123	l	line
1	0.2	0.0227296	l	line
1	0.3	0.0328459	l	line
1	0.4	0.042245	l	line
1	0.5	0.0510015	l	line
1	0.6	0.0591817	l	line
1	0.7	0.066845	l	line
1	0.8	0.074044	l	line
1	0.9	0.0808261	l	line
1	1	0.0872334	l	line
1	1.1	0.0933036	l	line
1	1.2	0.0990704	l	line
1	1.3	0.104564	l	line
1	1.4	0.109811	l	line
1	1.5	0.114837	l	line
1	1.6	0.119662	l	line
1	1.7	0.124307	l	line
1	1.8	0.128788	l	line
1	1.9	0.133121	l	line
1	2	0.13732	l	line
1	2.1	0.141399	l	line
1	2.2	0.145367	l	line
1	2.3	0.149236	l	line
1	2.4	0.153014	l	line
1	2.5	0.156709	l	line
1	2.6	0.160329	l	line
1	2.7	0.163881	l	line
1	2.8	0.16737	l	line
1	2.9	0.170801	l	line
1	3	0.17418	l	line
1	3.1	0.17751	l	line
1	3.2	0.180796	l	line
1	3.3	0.184042	l	line
1	3.4	0.187249	l	line
1	3.5	0.190421	l	line
1	3.6	0.19356	l	line
1	3.7	0.196669	l	line
1	3.8	0.19975	l	line
1	3.9	0.202805	l	line
1	4	0.205835	l	line
1	4.1	0.208841	l	line
1	4.2	0.211826	l	line
1	4.3	0.21479	l	line
1	4.4	0.217734	l	line
1	4.5	0.220659	l	line
1	4.6	0.223567	l	line
1	4.7	0.226458	l	line
1	4.8	0.229332	l	line
1	4.9	0.232191	l	line
1	5	0.235035	l	line
1	5.1	0.237864	l	line
1	5.2	0.24068	l	line
1	5.3	0.243481	l	line
1	5.4	0.24627	l	line
1	5.5	0.249046	l	line
1	5.6	0.251809	l	line
1	5.7	0.25456	l	line
1	5.8	0.2573	l	line
1	5.9	0.260027	l	line
1	6	0.262743	l	line
1	6.1	0.265448	l	line
1	6.2	0.268142	l	line
1	6.3	0.270825	l	line
1	6.4	0.273497	l	line
1	6.5	0.276158	l	line
1	6.6	0.27881	l	line
1	6.7	0.28145	l	line
1	6.8	0.284081	l	line
1	6.9	0.286701	l	line
1	7	0.289312	l	line
1	7.1	0.291912	l	line
1	7.2	0.294503	l	line
1	7.3	0.297084	l	line
1	7.4	0.299655	l	line
1	7.5	0.302217	l	line
1	7.6	0.304769	l	line
1	7.7	0.307312	l	line
1	7.8	0.309845	l	line
1	7.9	0.312369	l	line
1	8	0.314883	l	line
1	8.1	0.317389	l	line
1	8.2	0.319885	l	line
1	8.3	0.322372	l	line
1	8.4	0.32485	l	line
1	8.5	0.327318	l	line
1	8.6	0.329778	l	line
1	8.7	0.332229	l	line
1	8.8	0.334671	l	line
1	8.9	0.337104	l	line
1	9	0.339528	l	line
1	9.1	0.341943	l	line
1	9.2	0.344349	l	line
1	9.3	0.346747	l	line
1	9.4	0.349136	l	line
1	9.5	0.351516	l	line
1	9.6	0.353888	l	line
1	9.7	0.356251	l	line
1	9.8	0.358606	l	line
1	9.9	0.360951	l	line
1	10	0.363289	l	line
1	10.1	0.365618	l	line
1	10.2	0.367938	l	line
1	10.3	0.37025	l	line
1	10.4	0.372554	l	line
1	10.5	0.37485	l	line
1	10.6	0.377137	l	line
1	10.7	0.379415	l	line
1	10.8	0.381686	l	line
1	10.9	0.383948	l	line
1	11	0.386202	l	line
1	11.1	0.388448	l	line
1	11.2	0.390686	l	line
1	11.3	0.392915	l	line
1	11.4	0.395137	l	line
1	11.5	0.39735	l	line
1	11.6	0.399556	l	line
1	11.7	0.401753	l	line
1	11.8	0.403943	l	line
1	11.9	0.406124	l	line
1	12	0.408298	l	line
1	12.1	0.410464	l	line
1	12.2	0.412622	l	line
1	12.3	0.414772	l	line
1	12.4	0.416914	l	line
1	12.5	0.419049	l	line
1	12.6	0.421176	l	line
1	12.7	0.423295	l	line
1	12.8	0.425406	l	line
1	12.9	0.42751	l	line
1	13	0.429606	l	line
1	13.1	0.431695	l	line
1	13.2	0.433776	l	line
1	13.3	0.435849	l	line
1	13.4	0.437915	l	line
1	13.5	0.439973	l	line
1	13.6	0.442024	l	line
1	13.7	0.444068	l	line
1	13.8	0.446104	l	line
1	13.9	0.448133	l	line
1	14	0.450154	l	line
1	14.1	0.452168	l	line
1	14.2	0.454175	l	line
1	14.3	0.456174	l	line
1	14.4	0.458166	l	line
1	14.5	0.460151	l	line
1	14.6	0.462129	l	line
1	14.7	0.464099	l	line
1	14.8	0.466062	l	line
1	14.9	0.468019	l	line
1	15	0.469968	l	line
1	15.1	0.47191	l	line
1	15.2	0.473845	l	line
1	15.3	0.475773	l	line
1	15.4	0.477694	l	line
1	15.5	0.479608	l	line
1	15.6	0.481515	l	line
1	15.7	0.483415	l	line
1	15.8	0.485308	l	line
1	15.9	0.487194	l	line
1	16	0.489074	l	line
1	16.1	0.490947	l	line
1	16.2	0.492812	l	line
1	16.3	0.494671	l	line
1	16.4	0.496524	l	line
1	16.5	0.498369	l	line
1	16.6	0.500208	l	line
1	16.7	0.50204	l	line
1	16.8	0.503866	l	line
1	16.9	0.505685	l	line
1	17	0.507497	l	line
1	17.1	0.509303	l	line
1	17.2	0.511102	l	line
1	17.3	0.512894	l	line
1	17.4	0.51468	l	line
1	17.5	0.51646	l	line
1	17.6	0.518233	l	line
1	17.7	0.52	l	line
1	17.8	0.52176	l	line
1	17.9	0.523514	l	line
1	18	0.525261	l	line
1	18.1	0.527002	l	line
1	18.2	0.528737	l	line
1	18.3	0.530465	l	line
1	18.4	0.532187	l	line
1	18.5	0.533903	l	line
1	18.6	0.535613	l	line
1	18.7	0.537316	l	line
1	18.8	0.539013	l	line
1	18.9	0.540704	l	line
1	19	0.542389	l	line
1	19.1	0.544068	l	line
1	19.2	0.545741	l	line
1	19.3	0.547407	l	line
1	19.4	0.549068	l	line
1	19.5	0.550722	l	line
1	19.6	0.55237	l	line
1	19.7	0.554013	l	line
1	19.8	0.555649	l	line
1	19.9	0.55728	l	line
1	20	0.558904	l	line
1	20.1	0.560523	l	line
1	20.2	0.562135	l	line
1	20.3	0.563742	l	line
1	20.4	0.565343	l	line
1	20.5	0.566938	l	line
1	20.6	0.568527	l	line
1	20.7	0.570111	l	line
1	20.8	0.571689	l	line
1	20.9	0.573261	l	line
1	21	0.574827	l	line
1	21.1	0.576388	l	line
1	21.2	0.577942	l	line
1	21.3	0.579492	l	line
1	21.4	0.581035	l	line
1	21.5	0.582573	l	line
1	21.6	0.584106	l	line
1	21.7	0.585632	l	line
1	21.8	0.587153	l	line
1	21.9	0.588669	l	line
1	22	0.590179	l	line
1	22.1	0.591684	l	line
1	22.2	0.593183	l	line
1	22.3	0.594677	l	line
1	22.4	0.596165	l	line
1	22.5	0.597648	l	line
1	22.6	0.599125	l	line
1	22.7	0.600597	l	line
1	22.8	0.602063	l	line
1	22.9	0.603525	l	line
1	23	0.604981	l	line
1	23.1	0.606431	l	line
1	23.2	0.607877	l	line
1	23.3	0.609317	l	line
1	23.4	0.610751	l	line
1	23.5	0.612181	l	line
1	23.6	0.613605	l	line
1	23.7	0.615025	l	line
1	23.8	0.616439	l	line
1	23.9	0.617847	l	line
1	24	0.619251	l	line
2	0	0.644111	h	line
2	0.1	0.640626	h	line
2	0.2	0.637272	h	line
2	0.3	0.634036	h	line
2	0.4	0.630907	h	line
2	0.5	0.627874	h	line
2	0.6	0.624928	h	line
2	0.7	0.622062	h	line
2	0.8	0.619266	h	line
2	0.9	0.616535	h	line
2	1	0.613864	h	line
2	1.1	0.611246	h	line
2	1.2	0.608676	h	line
2	1.3	0.606152	h	line
2	1.4	0.603668	h	line
2	1.5	0.601222	h	line
2	1.6	0.59881	h	line
2	1.7	0.59643	h	line
2	1.8	0.594079	h	line
2	1.9	0.591755	h	line
2	2	0.589456	h	line
2	2.1	0.58718	h	line
2	2.2	0.584926	h	line
2	2.3	0.582692	h	line
2	2.4	0.580477	h	line
2	2.5	0.57828	h	line
2	2.6	0.576099	h	line
2	2.7	0.573935	h	line
2	2.8	0.571784	h	line
2	2.9	0.569648	h	line
2	3	0.567526	h	line
2	3.1	0.565416	h	line
2	3.2	0.563318	h	line
2	3.3	0.561232	h	line
2	3.4	0.559158	h	line
2	3.5	0.557094	h	line
2	3.6	0.55504	h	line
2	3.7	0.552997	h	line
2	3.8	0.550963	h	line
2	3.9	0.548939	h	line
2	4	0.546924	h	line
2	4.1	0.544918	h	line
2	4.2	0.542921	h	line
2	4.3	0.540932	h	line
2	4.4	0.538952	h	line
2	4.5	0.53698	h	line
2	4.6	0.535016	h	line
2	4.7	0.533061	h	line
2	4.8	0.531113	h	line
2	4.9	0.529172	h	line
2	5	0.52724	h	line
2	5.1	0.525315	h	line
2	5.2	0.523397	h	line
2	5.3	0.521487	h	line
2	5.4	0.519584	h	line
2	5.5	0.517689	h	line
2	5.6	0.5158	h	line
2	5.7	0.513919	h	line
2	5.8	0.512044	h	line
2	5.9	0.510177	h	line
2	6	0.508317	h	line
2	6.1	0.506463	h	line
2	6.2	0.504616	h	line
2	6.3	0.502777	h	line
2	6.4	0.500943	h	line
2	6.5	0.499117	h	line
2	6.6	0.497297	h	line
2	6.7	0.495484	h	line
2	6.8	0.493678	h	line
2	6.9	0.491878	h	line
2	7	0.490085	h	line
2	7.1	0.488298	h	line
2	7.2	0.486518	h	line
2	7.3	0.484744	h	line
2	7.4	0.482976	h	line
2	7.5	0.481215	h	line
2	7.6	0.479461	h	line
2	7.7	0.477712	h	line
2	7.8	0.47597	h	line
2	7.9	0.474235	h	line
2	8	0.472505	h	line
2	8.1	0.470782	h	line
2	8.2	0.469065	h	line
2	8.3	0.467354	h	line
2	8.4	0.46565	h	line
2	8.5	0.463951	h	line
2	8.6	0.462259	h	line
2	8.7	0.460573	h	line
2	8.8	0.458893	h	line
2	8.9	0.457219	h	line
2	9	0.455551	h	line
2	9.1	0.453889	h	line
2	9.2	0.452233	h	line
2	9.3	0.450583	h	line
2	9.4	0.448939	h	line
2	9.5	0.4473	h	line
2	9.6	0.445668	h	line
2	9.7	0.444042	h	line
2	9.8	0.442421	h	line
2	9.9	0.440806	h	line
2	10	0.439198	h	line
2	10.1	0.437595	h	line
2	10.2	0.435997	h	line
2	10.3	0.434406	h	line
2	10.4	0.43282	h	line
2	10.5	0.43124	h	line
2	10.6	0.429666	h	line
2	10.7	0.428097	h	line
2	10.8	0.426534	h	line
2	10.9	0.424976	h	line
2	11	0.423425	h	line
2	11.1	0.421879	h	line
2	11.2	0.420338	h	line
2	11.3	0.418803	h	line
2	11.4	0.417273	h	line
2	11.5	0.415749	h	line
2	11.6	0.414231	h	line
2	11.7	0.412718	h	line
2	11.8	0.41121	h	line
2	11.9	0.409708	h	line
2	12	0.408212	h	line
2	12.1	0.40672	h	line
2	12.2	0.405235	h	line
2	12.3	0.403754	h	line
2	12.4	0.402279	h	line
2	12.5	0.400809	h	line
2	12.6	0.399344	h	line
2	12.7	0.397885	h	line
2	12.8	0.396431	h	line
2	12.9	0.394983	h	line
2	13	0.393539	h	line
2	13.1	0.392101	h	line
2	13.2	0.390668	h	line
2	13.3	0.38924	h	line
2	13.4	0.387817	h	line
2	13.5	0.3864	h	line
2	13.6	0.384987	h	line
2	13.7	0.38358	h	line
2	13.8	0.382177	h	line
2	13.9	0.38078	h	line
2	14	0.379388	h	line
2	14.1	0.378001	h	line
2	14.2	0.376619	h	line
2	14.3	0.375242	h	line
2	14.4	0.37387	h	line
2	14.5	0.372502	h	line
2	14.6	0.37114	h	line
2	14.7	0.369783	h	line
2	14.8	0.368431	h	line
2	14.9	0.367083	h	line
2	15	0.365741	h	line
2	15.1	0.364403	h	line
2	15.2	0.36307	h	line
2	15.3	0.361742	h	line
2	15.4	0.360419	h	line
2	15.5	0.3591	h	line
2	15.6	0.357786	h	line
2	15.7	0.356477	h	line
2	15.8	0.355173	h	line
2	15.9	0.353874	h	line
2	16	0.352579	h	line
2	16.1	0.351289	h	line
2	16.2	0.350003	h	line
2	16.3	0.348723	h	line
2	16.4	0.347447	h	line
2	16.5	0.346175	h	line
2	16.6	0.344908	h	line
2	16.7	0.343646	h	line
2	16.8	0.342388	h	line
2	16.9	0.341135	h	line
2	17	0.339886	h	line
2	17.1	0.338642	h	line
2	17.2	0.337403	h	line
2	17.3	0.336168	h	line
2	17.4	0.334937	h	line
2	17.5	0.333711	h	line
2	17.6	0.332489	h	line
2	17.7	0.331272	h	line
2	17.8	0.330059	h	line
2	17.9	0.32885	h	line
2	18	0.327646	h	line
2	18.1	0.326447	h	line
2	18.2	0.325251	h	line
2	18.3	0.32406	h	line
2	18.4	0.322873	h	line
2	18.5	0.321691	h	line
2	18.6	0.320513	h	line
2	18.7	0.319339	h	line
2	18.8	0.318169	h	line
2	18.9	0.317004	h	line
2	19	0.315843	h	line
2	19.1	0.314686	h	line
2	19.2	0.313533	h	line
2	19.3	0.312385	h	line
2	19.4	0.311241	h	line
2	19.5	0.3101	h	line
2	19.6	0.308964	h	line
2	19.7	0.307832	h	line
2	19.8	0.306705	h	line
2	19.9	0.305581	h	line
2	20	0.304461	h	line
2	20.1	0.303346	h	line
2	20.2	0.302234	h	line
2	20.3	0.301127	h	line
2	20.4	0.300023	h	line
2	20.5	0.298924	h	line
2	20.6	0.297828	h	line
2	20.7	0.296737	h	line
2	20.8	0.295649	h	line
2	20.9	0.294566	h	line
2	21	0.293486	h	line
2	21.1	0.292411	h	line
2	21.2	0.291339	h	line
2	21.3	0.290271	h	line
2	21.4	0.289207	h	line
2	21.5	0.288147	h	line
2	21.6	0.28709	h	line
2	21.7	0.286038	h	line
2	21.8	0.284989	h	line
2	21.9	0.283945	h	line
2	22	0.282904	h	line
2	22.1	0.281866	h	line
2	22.2	0.280833	h	line
2	22.3	0.279803	h	line
2	22.4	0.278777	h	line
2	22.5	0.277755	h	line
2	22.6	0.276737	h	line
2	22.7	0.275722	h	line
2	22.8	0.274711	h	line
2	22.9	0.273703	h	line
2	23	0.272699	h	line
2	23.1	0.271699	h	line
2	23.2	0.270703	h	line
2	23.3	0.26971	h	line
2	23.4	0.268721	h	line
2	23.5	0.267735	h	line
2	23.6	0.266753	h	line
2	23.7	0.265775	h	line
2	23.8	0.2648	h	line
2	23.9	0.263828	h	line
2	24	0.262861	h	line
2	0	0.355889	m	line
2	0.1	0.346224	m	line
2	0.2	0.337438	m	line
2	0.3	0.329439	m	line
2	0.4	0.322147	m	line
2	0.5	0.31549	m	line
2	0.6	0.309404	m	line
2	0.7	0.303831	m	line
2	0.8	0.298719	m	line
2	0.9	0.294024	m	line
2	1	0.289702	m	line
2	1.1	0.285718	m	line
2	1.2	0.282037	m	line
2	1.3	0.27863	m	line
2	1.4	0.275469	m	line
2	1.5	0.272532	m	line
2	1.6	0.269795	m	line
2	1.7	0.26724	m	line
2	1.8	0.264849	m	line
2	1.9	0.262606	m	line
2	2	0.260496	m	line
2	2.1	0.258507	m	line
2	2.2	0.256627	m	line
2	2.3	0.254847	m	line
2	2.4	0.253155	m	line
2	2.5	0.251545	m	line
2	2.6	0.250008	m	line
2	2.7	0.248537	m	line
2	2.8	0.247126	m	line
2	2.9	0.24577	m	line
2	3	0.244464	m	line
2	3.1	0.243203	m	line
2	3.2	0.241982	m	line
2	3.3	0.240799	m	line
2	3.4	0.23965	m	line
2	3.5	0.238531	m	line
2	3.6	0.237441	m	line
2	3.7	0.236376	m	line
2	3.8	0.235335	m	line
2	3.9	0.234315	m	line
2	4	0.233315	m	line
2	4.1	0.232333	m	line
2	4.2	0.231367	m	line
2	4.3	0.230417	m	line
2	4.4	0.22948	m	line
2	4.5	0.228556	m	line
2	4.6	0.227645	m	line
2	4.7	0.226744	m	line
2	4.8	0.225854	m	line
2	4.9	0.224973	m	line
2	5	0.224101	m	line
2	5.1	0.223238	m	line
2	5.2	0.222382	m	line
2	5.3	0.221533	m	line
2	5.4	0.220692	m	line
2	5.5	0.219856	m	line
2	5.6	0.219027	m	line
2	5.7	0.218204	m	line
2	5.8	0.217386	m	line
2	5.9	0.216573	m	line
2	6	0.215765	m	line
2	6.1	0.214962	m	line
2	6.2	0.214163	m	line
2	6.3	0.213369	m	line
2	6.4	0.212579	m	line
2	6.5	0.211794	m	line
2	6.6	0.211012	m	line
2	6.7	0.210233	m	line
2	6.8	0.209459	m	line
2	6.9	0.208688	m	line
2	7	0.207921	m	line
2	7.1	0.207157	m	line
2	7.2	0.206396	m	line
2	7.3	0.205639	m	line
2	7.4	0.204885	m	line
2	7.5	0.204134	m	line
2	7.6	0.203386	m	line
2	7.7	0.202641	m	line
2	7.8	0.2019	m	line
2	7.9	0.201161	m	line
2	8	0.200425	m	line
2	8.1	0.199692	m	line
2	8.2	0.198962	m	line
2	8.3	0.198234	m	line
2	8.4	0.19751	m	line
2	8.5	0.196788	m	line
2	8.6	0.196069	m	line
2	8.7	0.195353	m	line
2	8.8	0.194639	m	line
2	8.9	0.193928	m	line
2	9	0.19322	m	line
2	9.1	0.192514	m	line
2	9.2	0.191811	m	line
2	9.3	0.19111	m	line
2	9.4	0.190413	m	line
2	9.5	0.189717	m	line
2	9.6	0.189025	m	line
2	9.7	0.188334	m	line
2	9.8	0.187647	m	line
2	9.9	0.186961	m	line
2	10	0.186279	m	line
2	10.1	0.185599	m	line
2	10.2	0.184921	m	line
2	10.3	0.184246	m	line
2	10.4	0.183573	m	line
2	10.5	0.182903	m	line
2	10.6	0.182235	m	line
2	10.7	0.181569	m	line
2	10.8	0.180906	m	line
2	10.9	0.180245	m	line
2	11	0.179587	m	line
2	11.1	0.178931	m	line
2	11.2	0.178278	m	line
2	11.3	0.177627	m	line
2	11.4	0.176978	m	line
2	11.5	0.176331	m	line
2	11.6	0.175687	m	line
2	11.7	0.175046	m	line
2	11.8	0.174406	m	line
2	11.9	0.173769	m	line
2	12	0.173134	m	line
2	12.1	0.172502	m	line
2	12.2	0.171871	m	line
2	12.3	0.171244	m	line
2	12.4	0.170618	m	line
2	12.5	0.169994	m	line
2	12.6	0.169373	m	line
2	12.7	0.168754	m	line
2	12.8	0.168138	m	line
2	12.9	0.167523	m	line
2	13	0.166911	m	line
2	13.1	0.166301	m	line
2	13.2	0.165693	m	line
2	13.3	0.165087	m	line
2	13.4	0.164484	m	line
2	13.5	0.163883	m	line
2	13.6	0.163284	m	line
2	13.7	0.162687	m	line
2	13.8	0.162092	m	line
2	13.9	0.161499	m	line
2	14	0.160909	m	line
2	14.1	0.160321	m	line
2	14.2	0.159735	m	line
2	14.3	0.15915	m	line
2	14.4	0.158568	m	line
2	14.5	0.157989	m	line
2	14.6	0.157411	m	line
2	14.7	0.156835	m	line
2	14.8	0.156262	m	line
2	14.9	0.15569	m	line
2	15	0.155121	m	line
2	15.1	0.154553	m	line
2	15.2	0.153988	m	line
2	15.3	0.153425	m	line
2	15.4	0.152863	m	line
2	15.5	0.152304	m	line
2	15.6	0.151747	m	line
2	15.7	0.151192	m	line
2	15.8	0.150639	m	line
2	15.9	0.150088	m	line
2	16	0.149538	m	line
2	16.1	0.148991	m	line
2	16.2	0.148446	m	line
2	16.3	0.147903	m	line
2	16.4	0.147362	m	line
2	16.5	0.146822	m	line
2	16.6	0.146285	m	line
2	16.7	0.14575	m	line
2	16.8	0.145216	m	line
2	16.9	0.144685	m	line
2	17	0.144155	m	line
2	17.1	0.143628	m	line
2	17.2	0.143102	m	line
2	17.3	0.142578	m	line
2	17.4	0.142056	m	line
2	17.5	0.141536	m	line
2	17.6	0.141018	m	line
2	17.7	0.140502	m	line
2	17.8	0.139987	m	line
2	17.9	0.139475	m	line
2	18	0.138964	m	line
2	18.1	0.138455	m	line
2	18.2	0.137948	m	line
2	18.3	0.137443	m	line
2	18.4	0.13694	m	line
2	18.5	0.136438	m	line
2	18.6	0.135938	m	line
2	18.7	0.135441	m	line
2	18.8	0.134944	m	line
2	18.9	0.13445	m	line
2	19	0.133958	m	line
2	19.1	0.133467	m	line
2	19.2	0.132978	m	line
2	19.3	0.132491	m	line
2	19.4	0.132006	m	line
2	19.5	0.131522	m	line
2	19.6	0.13104	m	line
2	19.7	0.13056	m	line
2	19.8	0.130082	m	line
2	19.9	0.129605	m	line
2	20	0.12913	m	line
2	20.1	0.128657	m	line
2	20.2	0.128186	m	line
2	20.3	0.127716	m	line
2	20.4	0.127248	m	line
2	20.5	0.126782	m	line
2	20.6	0.126317	m	line
2	20.7	0.125854	m	line
2	20.8	0.125393	m	line
2	20.9	0.124934	m	line
2	21	0.124476	m	line
2	21.1	0.124019	m	line
2	21.2	0.123565	m	line
2	21.3	0.123112	m	line
2	21.4	0.122661	m	line
2	21.5	0.122211	m	line
2	21.6	0.121763	m	line
2	21.7	0.121317	m	line
2	21.8	0.120872	m	line
2	21.9	0.120429	m	line
2	22	0.119987	m	line
2	22.1	0.119547	m	line
2	22.2	0.119109	m	line
2	22.3	0.118672	m	line
2	22.4	0.118237	m	line
2	22.5	0.117804	m	line
2	22.6	0.117372	m	line
2	22.7	0.116941	m	line
2	22.8	0.116512	m	line
2	22.9	0.116085	m	line
2	23	0.115659	m	line
2	23.1	0.115235	m	line
2	23.2	0.114813	m	line
2	23.3	0.114391	m	line
2	23.4	0.113972	m	line
2	23.5	0.113554	m	line
2	23.6	0.113137	m	line
2	23.7	0.112722	m	line
2	23.8	0.112309	m	line
2	23.9	0.111897	m	line
2	24	0.111486	m	line
2	0	0	l	line
2	0.1	0.01315	l	line
2	0.2	0.0252906	l	line
2	0.3	0.0365253	l	line
2	0.4	0.0469462	l	line
2	0.5	0.0566359	l	line
2	0.6	0.0656678	l	line
2	0.7	0.0741077	l	line
[truncated: 70,364 more rows]

## Sheet: Extended Data Fig1d 4
k_a_one_state	k_a_two_state	k_b	k_ab
0.0186291	0.68736	0.0142405	0.271649
0.0171732	0.651615	0.0142131	0.277391
0.0175139	0.840668	0.0135831	0.245522
0.017648	0.937921	0.0133052	0.263075
0.017648	0.248545	0.0127424	0.170136
0.0179718	0.441966	0.0123004	0.172465
0.0176294	0.349126	0.0121617	0.170431
0.0169888	0.400403	0.0122382	0.172419
0.0192461	0.400403	0.0122382	0.172419
0.0170023	0.400403	0.0122382	0.172419
0.0169427	0.384223	0.0121994	0.168846
0.0174962	0.384223	0.0121994	0.168846
0.018314	0.384223	0.0121994	0.168846
0.0184874	0.384223	0.0121994	0.168846
0.0185476	0.384223	0.0121994	0.168846
0.0175279	0.384223	0.0121994	0.168846
0.017003	0.384223	0.0121994	0.168846
0.0173632	0.384223	0.0121994	0.168846
0.0170229	0.468035	0.0119723	0.173027
0.0187598	0.468035	0.0119723	0.173027
0.0174796	0.436266	0.0122039	0.189483
0.0181656	0.380966	0.012357	0.181675
0.0175936	0.380966	0.012357	0.181675
0.0179182	0.376638	0.0123036	0.187366
0.017622	0.866006	0.0115139	0.205104
0.0178884	0.758902	0.0119447	0.200902
0.0176989	0.911048	0.0133135	0.248913
0.0184693	0.983245	0.0145374	0.301545
0.0176726	0.764686	0.0136548	0.273467
0.0179592	0.274732	0.0126113	0.172902
0.0179592	0.230364	0.0132535	0.164549
0.0174512	0.345045	0.0129925	0.179337
0.0178379	0.51159	0.0132317	0.205866
0.0170869	0.78744	0.012887	0.234342
0.0170869	0.869212	0.0135758	0.270914
0.0177061	0.967589	0.0133093	0.256843
0.0181117	0.976947	0.0135438	0.266243
0.0175105	0.553885	0.0135166	0.252065
0.017827	0.734164	0.0139429	0.247132
0.0183706	0.766168	0.0143501	0.316262
0.0177785	0.953354	0.0132231	0.236669
0.0178775	0.323293	0.0143572	0.215895
0.0173653	0.578335	0.0130932	0.223994
0.0186692	0.559487	0.0131222	0.202127
0.0171678	0.898307	0.0144719	0.298155
0.0176902	0.910726	0.0139015	0.292058
0.0178468	0.605458	0.0148408	0.310328
0.017863	0.78375	0.0142585	0.305203
0.0177704	0.964662	0.0126664	0.246376
0.017558	0.940411	0.0124811	0.229644
0.0175701	0.934928	0.0129388	0.242431
0.0192088	0.46857	0.014822	0.250938
0.0172124	0.769398	0.0137385	0.265968
0.0184733	0.623541	0.0142899	0.25225
0.0179589	0.810313	0.0137451	0.288956
0.0187504	0.903567	0.0134909	0.253359
0.0174423	0.608885	0.0138408	0.235024
0.018566	0.863505	0.0138217	0.286498
0.0185814	0.815514	0.0145856	0.27834
0.0185619	0.722314	0.0148928	0.348149
0.0172848	0.709767	0.0148793	0.339765
0.0177721	0.768303	0.0151949	0.336626
0.0185685	0.890108	0.0147588	0.341602
0.0178329	0.44462	0.013174	0.195076
0.0184536	0.670487	0.0140776	0.276322
0.0175474	0.465286	0.0127938	0.210801
0.0179718	0.642113	0.0130762	0.219192
0.0175319	0.687052	0.0144254	0.298106
0.0185754	0.911435	0.014941	0.367318
0.0188434	0.406696	0.015735	0.331122
0.0188434	0.966534	0.013073	0.237025
0.0191946	0.92491	0.0127993	0.257158
0.0168215	0.541869	0.0143694	0.283368
0.0171703	0.465591	0.0140903	0.297775
0.0182245	0.979881	0.0132934	0.24425
0.0175608	0.430804	0.0145659	0.265679
0.0175608	0.829277	0.0141023	0.297701
0.0182247	0.793892	0.0134905	0.257505
0.0178755	0.591634	0.0128831	0.223103
0.0178005	0.591634	0.0128831	0.223103
0.0184171	0.840471	0.0141721	0.281451
0.0176805	0.695173	0.0138225	0.269251
0.0170141	0.34935	0.0136097	0.207298
0.0190302	0.306605	0.0138149	0.187526
0.0177708	0.306605	0.0138149	0.187526
0.0183223	0.308344	0.013736	0.188709
0.0166386	0.261081	0.0135079	0.191536
0.0175208	0.261081	0.0135079	0.191536
0.019525	0.9141	0.0141274	0.30602
0.0188911	0.728591	0.0127969	0.255527
0.016675	0.8625	0.0141792	0.257088
0.019028	0.965544	0.0137814	0.313961
0.0173053	0.904561	0.0145779	0.277645
0.018121	0.944471	0.0136243	0.306078
0.018121	0.92759	0.0139745	0.265279
0.0174732	0.940364	0.0138256	0.279924
0.0172917	0.93387	0.0138551	0.289639
0.0185689	0.708253	0.0151795	0.310917
0.0168227	0.694232	0.0151189	0.330345
0.018001	0.594025	0.0151745	0.301364
0.0163007	0.930502	0.0121289	0.232074
0.0179597	0.923128	0.0146356	0.336068
0.017894	0.527067	0.0146877	0.286861
0.0186763	0.77137	0.014231	0.294313
0.0173973	0.814971	0.0134506	0.259275
0.0189558	0.783491	0.013086	0.243194
0.0184232	0.838162	0.0137006	0.255286
0.0183142	0.942201	0.0135058	0.286763
0.0193877	0.863916	0.013718	0.247557
0.0170522	0.605546	0.0144824	0.272455
0.0165304	0.799357	0.0144356	0.274553
0.0169406	0.714745	0.0130531	0.210854
0.018583	0.788089	0.012625	0.247481
0.0177276	0.876567	0.0147188	0.296504
0.017622	0.770764	0.0143855	0.272316
0.017622	0.77067	0.0139138	0.267604
0.018416	0.439888	0.0136538	0.22437
0.018151	0.47396	0.0133172	0.20917
0.0185821	0.347799	0.0139238	0.202007
0.0175532	0.242911	0.0140234	0.197734
0.0178785	0.266668	0.0140946	0.201035
0.0177258	0.332742	0.0135504	0.211765
0.0177598	0.465597	0.0130842	0.206446
0.0173296	0.472695	0.0122634	0.187227
0.0182841	0.309562	0.0119644	0.189508
0.0181479	0.798393	0.0153891	0.360233
0.0175559	0.967821	0.013651	0.301507
0.0171109	0.869281	0.0133266	0.278362
0.0171109	0.948082	0.0132353	0.243582
0.0184137	0.916508	0.0134529	0.269318
0.0179857	0.554193	0.0140561	0.273204
0.0176916	0.524813	0.0137682	0.265492
0.017488	0.439722	0.0138472	0.211785
0.0184594	0.606442	0.0125062	0.209425
0.016985	0.7476	0.0126071	0.226018
0.017541	0.841054	0.012602	0.225857
0.0180461	0.385628	0.0142687	0.212709
0.0186555	0.353583	0.0142678	0.209049
0.0186555	0.353583	0.0142678	0.209049
0.0188135	0.324201	0.014214	0.200326
0.0179299	0.291636	0.0142431	0.189081
0.0186804	0.291636	0.0142431	0.189081
0.0192838	0.872818	0.0134451	0.292293
0.0199716	0.891103	0.0136623	0.287701
0.0167076	0.930033	0.0135894	0.314021
0.016652	0.882452	0.0146217	0.283948
0.0188251	0.80211	0.0137713	0.291549
0.0157022	0.583285	0.0136227	0.271863
0.0197391	0.751674	0.0137735	0.285399
0.0192776	0.615438	0.0135246	0.232564
0.0200582	0.735585	0.0141027	0.2948
0.0192774	0.966779	0.0140462	0.284862
0.0189435	0.960713	0.0133374	0.241317
0.0172799	0.969562	0.0136127	0.254037
0.0172799	0.965872	0.0141838	0.285444
0.0169157	0.641235	0.0135131	0.25024
0.0187976	0.529893	0.0134232	0.223527
0.0187976	0.59895	0.013391	0.241135
0.0187976	0.572174	0.0149432	0.292866
0.0177811	0.920561	0.0135283	0.265094
0.0181506	0.801189	0.0137379	0.266714
0.0181506	0.870552	0.014084	0.25113
0.0166291	0.603078	0.014258	0.272323
0.0166291	0.665999	0.0131485	0.220287
0.0166172	0.645573	0.0130383	0.245271
0.0167721	0.48678	0.0122122	0.203297
0.0185685	0.549393	0.0123977	0.194112
0.0174653	0.549393	0.0123977	0.194112
0.0189929	0.549393	0.0123977	0.194112
0.0185019	0.549393	0.0123977	0.194112
0.0182576	0.747148	0.0133148	0.238412
0.0175775	0.57022	0.0142383	0.268124
0.0177794	0.907732	0.0143335	0.301644
0.0187943	0.900279	0.0140091	0.276295
0.0186369	0.683866	0.013741	0.273742
0.0167581	0.600712	0.0138998	0.262638
0.0184317	0.794926	0.0139168	0.282786
0.0175678	0.844665	0.0137041	0.258932
0.0180893	0.831839	0.012576	0.240332
0.0176024	0.851595	0.0132871	0.261296
0.0180834	0.927466	0.0140159	0.245327
0.0185077	0.774227	0.013227	0.213588
0.0173936	0.744635	0.0136918	0.297889
0.0181941	0.714067	0.0133522	0.257625
0.0172776	0.746943	0.0151375	0.340411
0.0169485	0.88626	0.014779	0.337797
0.0178865	0.896408	0.0150813	0.317574
0.0181139	0.526341	0.0134583	0.247958
0.0176157	0.820249	0.0142221	0.266275
0.0185482	0.965353	0.0135479	0.291622
0.0185594	0.849777	0.014328	0.292199
0.0177972	0.746256	0.0140602	0.292737
0.0164214	0.907185	0.0134587	0.258504
0.0177592	0.885411	0.0134369	0.287
0.0181532	0.817222	0.0134416	0.27284
0.0175598	0.402363	0.012064	0.201886
0.0174036	0.737258	0.0140104	0.282756
0.0174036	0.610181	0.0132736	0.213908
0.018623	0.654835	0.0133396	0.218335
0.0175811	0.746776	0.0140984	0.307823
0.0170697	0.842776	0.0144347	0.316604
0.0170697	0.822201	0.0137094	0.255255
0.0185007	0.87534	0.0141098	0.298514
0.0185007	0.953874	0.0137805	0.300237
0.0176774	0.845581	0.0136105	0.242523
0.0176774	0.770592	0.0145409	0.292607
0.0180036	0.956776	0.0145635	0.34413
0.0171444	0.432366	0.0131409	0.19635
0.0186663	0.432366	0.0131409	0.19635
0.0172127	0.432366	0.0131409	0.19635
0.0182277	0.675223	0.0134117	0.242769
0.018505	0.538905	0.0128754	0.231238
0.0180831	0.670492	0.0129153	0.20983
0.0176345	0.530414	0.0150701	0.28719
0.0172075	0.615558	0.0144121	0.273133
0.0174591	0.481056	0.0148193	0.286053
0.0187867	0.938874	0.0137355	0.286176
0.0193562	0.676957	0.0133228	0.240489
0.0177034	0.410861	0.0139483	0.21332
0.0178782	0.896161	0.0128264	0.236762
0.0178425	0.672699	0.0144146	0.238347
0.018044	0.984728	0.0134226	0.251503
0.018044	0.981149	0.0132862	0.282197
0.019093	0.842052	0.0139497	0.304645
0.0175999	0.397917	0.0135998	0.202524
0.0172988	0.476898	0.0134718	0.198162
0.0175862	0.58504	0.0132068	0.222515
0.0170298	0.569281	0.0138835	0.261781
0.0177769	0.858991	0.0139171	0.274115
0.0175034	0.623022	0.0139581	0.245157
0.0185046	0.648397	0.0133454	0.25008
0.0170993	0.902735	0.0145281	0.3061
0.0170759	0.66189	0.0134732	0.262652
0.0170444	0.63156	0.0149481	0.284894
0.0170444	0.980141	0.0149608	0.324144
0.0173345	0.469633	0.0130456	0.204615
0.0180546	0.868032	0.0144884	0.298041
0.0188395	0.506656	0.0140004	0.227391
0.0169504	0.837904	0.0133053	0.242862
0.0171298	0.641229	0.0140099	0.281142
0.0184673	0.616977	0.0135259	0.243862
0.016238	0.654655	0.0133069	0.252099
0.0179752	0.699044	0.0135281	0.248785
0.0181379	0.548686	0.0135058	0.230738
0.0179145	0.774168	0.0135799	0.261105
0.0179145	0.743496	0.0135114	0.258206
0.0184679	0.881302	0.0136243	0.278928
0.0176392	0.72293	0.0139812	0.267025
0.0176392	0.805865	0.0136559	0.282649
0.0182909	0.839447	0.0139486	0.272248
0.0168751	0.399606	0.0141165	0.245773
0.0178964	0.959807	0.0130864	0.257406
0.0165919	0.949849	0.0131812	0.253591
0.0167589	0.978766	0.0136979	0.274161
0.0174104	0.64939	0.0153064	0.364667
0.0177959	0.932437	0.0128019	0.241005
0.0173997	0.967342	0.0139561	0.300807
0.0176956	0.955202	0.0140829	0.261305
0.0165311	0.601835	0.0140705	0.232798
0.0181571	0.886833	0.0137466	0.262233
0.0171972	0.81303	0.0129316	0.239589
0.0171139	0.473963	0.0121678	0.196802
0.017963	0.321667	0.0129749	0.187997
0.0172324	0.321667	0.0129749	0.187997
0.0181889	0.34031	0.0130197	0.159467
0.0168144	0.34031	0.0130197	0.159467
0.0180844	0.240656	0.0127594	0.164324
0.0177239	0.240656	0.0127594	0.164324
0.0180933	0.240656	0.0127594	0.164324
0.0175225	0.240656	0.0127594	0.164324
0.0180937	0.351662	0.0124386	0.167804
0.0191206	0.351662	0.0124386	0.167804
0.0170555	0.326658	0.0121617	0.174273
0.0190262	0.862165	0.0147569	0.290117
0.0180027	0.995155	0.014196	0.313757
0.0180027	0.944986	0.0122285	0.210318
0.0179714	0.521711	0.0133561	0.21959
0.0177512	0.308412	0.0136392	0.189527
0.0182288	0.308412	0.0136392	0.189527
0.0182985	0.263221	0.014233	0.18705
0.0182985	0.196289	0.0140879	0.167503
0.0182985	0.196289	0.0140879	0.167503
0.0179567	0.996591	0.0136568	0.251708
0.0175706	0.991336	0.0135825	0.29241
0.0180216	0.99273	0.0138674	0.290807
0.0183787	0.442304	0.0134323	0.206968
0.0174753	0.547855	0.0144156	0.265303
0.0177828	0.525495	0.0145919	0.247199
0.0178524	0.591778	0.0147426	0.242186
0.0176574	0.439643	0.014574	0.27271
0.0183339	0.876097	0.0138047	0.276424
0.0183339	0.528435	0.0133018	0.223413
0.0183339	0.644817	0.0134077	0.24405
0.0179359	0.578469	0.0134095	0.226301
0.0177193	0.769503	0.0135802	0.219961
0.0185702	0.63256	0.0132384	0.228363
0.0173855	0.699965	0.0136825	0.251193
0.0175566	0.668501	0.0136313	0.2531
0.0184251	0.40115	0.0137959	0.214585
0.0174425	0.694393	0.0141601	0.282092
0.0178025	0.460548	0.0127487	0.203892
0.0172879	0.648158	0.0131438	0.237618
0.0183176	0.648764	0.0144505	0.300041
0.0177359	0.837417	0.0128231	0.253594
0.0181075	0.584844	0.0132909	0.217015
0.0181075	0.596783	0.0134846	0.230488
0.0171827	0.596783	0.0134846	0.230488
0.0170476	0.526891	0.0140646	0.268962
0.0180697	0.922989	0.0142089	0.31977
0.0175001	0.686388	0.0138128	0.257211
0.0176037	0.723891	0.0134242	0.253327
0.0180783	0.794022	0.0143091	0.286859
0.0173244	0.795196	0.0139987	0.259825
0.0187933	0.770487	0.0137171	0.254282
0.0176407	0.85518	0.0133514	0.268638
0.0175711	0.695281	0.0146317	0.301046
0.0181897	0.787389	0.0138681	0.257542
0.0174437	0.453271	0.0133006	0.212325
0.0174437	0.911446	0.0147148	0.324535
0.0171055	0.542032	0.0145947	0.280932
0.0180991	0.813036	0.0127638	0.236444
0.0172736	0.335169	0.0140787	0.233821
0.0175721	0.410838	0.0139034	0.209986
0.0175721	0.4825	0.0138857	0.231035
0.0178439	0.4825	0.0138857	0.231035
0.017752	0.516485	0.0138497	0.217735
0.017829	0.505287	0.0143365	0.224331
0.0185984	0.505287	0.0143365	0.224331
0.0176895	0.687364	0.0132426	0.247396
0.0177333	0.48596	0.0135892	0.230492
0.0177333	0.799915	0.0132288	0.229187
0.0179963	0.854404	0.0143395	0.274357
0.018702	0.858434	0.0140411	0.285377
0.0188324	0.784029	0.0133738	0.238917
0.0173814	0.828157	0.0132397	0.253598
0.0184103	0.68808	0.0142437	0.273243
0.018063	0.812621	0.0138476	0.306704
0.0179788	0.867841	0.0139861	0.276901
0.017104	0.943186	0.0145154	0.283555
0.0177373	0.985513	0.0134972	0.243015
0.0179396	0.852814	0.0135934	0.249071
0.0174867	0.877008	0.0137129	0.275632
0.0183445	0.713758	0.0137455	0.280137
0.017282	0.510583	0.0145106	0.254597
0.0184401	0.583776	0.0148422	0.288876
0.018161	0.711296	0.0134077	0.262288
0.0170827	0.711296	0.0134077	0.262288
0.0195037	0.548849	0.0137331	0.242887
0.0171427	0.488011	0.0150878	0.262967
0.0171427	0.538478	0.0150889	0.256763
0.0184295	0.87908	0.0134145	0.272472
0.0184295	0.842176	0.0140215	0.292813
0.0185964	0.532817	0.0131002	0.234822
0.0170932	0.641019	0.0134419	0.227123
0.0185698	0.870443	0.0148839	0.324643
0.017518	0.620779	0.0131927	0.229447
0.0181402	0.651753	0.0132065	0.227831
0.0173392	0.688021	0.0142986	0.286509
0.0169006	0.863141	0.0134394	0.252767
0.0181693	0.945667	0.0128916	0.242598
0.0174393	0.453934	0.0141824	0.259093
0.0169925	0.453934	0.0141824	0.259093
0.0172739	0.882691	0.0143043	0.296537
0.0166733	0.621623	0.0146357	0.253316
0.0192195	0.722069	0.0148631	0.355093
0.0172622	0.889707	0.0141731	0.262494
0.0175142	0.602084	0.0127848	0.230275
0.0178241	0.819692	0.0141207	0.316723
0.0180359	0.703273	0.0138242	0.230745
0.0180359	0.76646	0.013651	0.28654
0.0187205	0.864393	0.0152912	0.306955
0.0178225	0.64227	0.0133141	0.210223
0.0178225	0.644976	0.0135208	0.253745
0.0183038	0.411299	0.0137083	0.212847
0.018378	0.788752	0.0140254	0.282539
0.0178166	0.742655	0.0144495	0.282305
0.0173456	0.47716	0.0141914	0.290578
0.0177712	0.541705	0.0143943	0.305228
0.0174533	0.869369	0.0141904	0.27725
0.0175389	0.832984	0.0141098	0.265485
0.0181569	0.545994	0.0136833	0.257501
0.0190937	0.853746	0.0135447	0.25535
0.0165123	0.496099	0.0134326	0.204654
0.017294	0.831677	0.0132689	0.260465
0.0180972	0.903935	0.0133356	0.251506
0.0180972	0.815531	0.0140249	0.279203
0.0182437	0.821986	0.0141509	0.278105
0.0181304	0.73463	0.0138635	0.299876
0.0182432	0.861951	0.0137033	0.317783
0.018162	0.632088	0.0150923	0.30565
0.0176597	0.63636	0.0151524	0.315692
0.0180868	0.440066	0.0150481	0.321975
0.0177954	0.957034	0.0145717	0.316451
0.0181188	0.874594	0.0139858	0.272065
0.0184478	0.412326	0.0124017	0.180226
0.0177798	0.360016	0.0122924	0.201639
0.0177793	0.896738	0.0130691	0.263529
0.0173577	0.627874	0.0145265	0.270495
0.017399	0.611368	0.0142639	0.305576
0.0178902	0.774846	0.0143017	0.269138
0.0169945	0.812684	0.0144287	0.283429
0.0173965	0.763634	0.0142775	0.291428
0.017034	0.846835	0.0142599	0.292717
0.0182569	0.671355	0.0129486	0.200119
0.0166906	0.725671	0.0146378	0.31814
0.0175303	0.591874	0.014473	0.32465
0.0175303	0.599998	0.0146316	0.266873
0.0179666	0.601845	0.0142602	0.252288
0.0185665	0.601845	0.0142602	0.252288
0.0185494	0.724705	0.0142365	0.238592
0.0195047	0.898536	0.014442	0.277539
0.0183328	0.605368	0.0145251	0.270132
0.0172586	0.684691	0.0145731	0.296634
0.0184426	0.820678	0.0146971	0.267647
0.0171311	0.831707	0.0130195	0.23858
0.0171311	0.885277	0.0132026	0.259821
0.0186791	0.736128	0.0134107	0.233007
0.0173071	0.455254	0.013765	0.229726
0.0186437	0.827256	0.0132287	0.246396
0.018155	0.630182	0.0146142	0.28469
0.0177601	0.935702	0.0131864	0.234157
0.0175925	0.856621	0.0128058	0.266114
0.0172302	0.616332	0.0133321	0.264228
0.0181053	0.760523	0.0137953	0.246684
0.0183973	0.550963	0.0132012	0.259139
0.017233	0.977167	0.0124914	0.216916
0.0173807	0.942662	0.0126708	0.271257
0.0184155	0.706041	0.0124005	0.234528
0.0172553	0.263985	0.0134874	0.175902
0.0184347	0.376956	0.0132818	0.21729
0.0172496	0.376956	0.0132818	0.21729
0.0176571	0.476293	0.0134543	0.197931
0.017113	0.825789	0.0136552	0.254643
0.0193435	0.96863	0.0146464	0.355195
0.0171006	0.615944	0.0150167	0.297969
0.0180897	0.864447	0.0138545	0.326284
0.0178444	0.43915	0.0141399	0.222418
0.0172084	0.37401	0.0159235	0.265945
0.0183234	0.568459	0.0148007	0.308133
0.0186173	0.931048	0.0141138	0.289825
0.0171438	0.668704	0.0141531	0.265159
0.0180799	0.685006	0.0141456	0.255848
0.0180799	0.88356	0.0137273	0.302
0.0175597	0.853572	0.0139032	0.296686
0.0170627	0.530836	0.0130212	0.254126
0.0189093	0.530836	0.0130212	0.254126
0.0183145	0.911447	0.013854	0.257551
0.017909	0.742731	0.0135647	0.273308
0.0178143	0.880862	0.0133388	0.257249
0.0170304	0.683907	0.0141923	0.256048
0.016718	0.877828	0.0143955	0.280967
0.0171221	0.824924	0.0144129	0.291824
0.0171221	0.924407	0.0133811	0.284031
0.0181174	0.872712	0.0131624	0.280018
0.0172625	0.927803	0.0123463	0.200878
0.0178921	0.706861	0.0136379	0.264418
0.0168134	0.715306	0.0138293	0.2479
0.018435	0.547311	0.0133872	0.262132
0.0191805	0.764324	0.0134103	0.243557
0.0177012	0.445764	0.0136285	0.204632
0.0177923	0.956654	0.0133172	0.265447
0.0190319	0.705323	0.0140046	0.272929
0.0168445	0.90789	0.0137788	0.273287
0.017363	0.954817	0.012871	0.241448
0.018209	0.491811	0.0132271	0.226657
0.0176801	0.804891	0.0135098	0.259241
0.0176147	0.57257	0.0138255	0.261687
0.0176039	0.452969	0.0138475	0.245471
0.0178238	0.381303	0.0140567	0.233528
0.0172416	0.359922	0.0141442	0.21054
0.0175442	0.359922	0.0141442	0.21054
0.0169911	0.650671	0.0130348	0.238231
0.0183404	0.472876	0.0131805	0.214287
0.0160296	0.398413	0.0149345	0.232172
0.018605	0.408533	0.0144575	0.233741
0.018605	0.476813	0.0148968	0.235489
0.0169694	0.848893	0.0132918	0.264473
0.0175386	0.851669	0.0134279	0.229361
0.0176967	0.920872	0.0149292	0.304758
0.017978	0.945675	0.0144708	0.307949
0.0177783	0.953983	0.0134713	0.273005
0.0168198	0.856697	0.0137117	0.312814
0.0168198	0.738155	0.014391	0.249626
0.0164277	0.610056	0.0135231	0.261234
0.0184168	0.848799	0.0135787	0.250315
0.0180339	0.957116	0.0134289	0.262959
0.0179552	0.582937	0.0143364	0.286688
0.017267	0.952418	0.0135556	0.27282
0.0186412	0.975223	0.0132744	0.254633
0.0190822	0.900509	0.0142045	0.301876
0.0169952	0.46582	0.0130268	0.20135
0.0177851	0.560439	0.0129517	0.207325
0.0177796	0.60473	0.0129812	0.232183
0.0167811	0.60473	0.0129812	0.232183
0.0173272	0.516134	0.013704	0.215509
0.0176049	0.790132	0.0135206	0.246845
0.0188189	0.335706	0.0130448	0.188218
0.0171197	0.335706	0.0130448	0.188218
0.0187268	0.335706	0.0130448	0.188218
0.0172183	0.320291	0.012924	0.1717
0.0185664	0.320291	0.012924	0.1717
0.0173326	0.320291	0.012924	0.1717
0.0180842	0.320291	0.012924	0.1717
0.0173192	0.320291	0.012924	0.1717
0.0174295	0.320291	0.012924	0.1717
0.0173503	0.320291	0.012924	0.1717
0.0180558	0.320291	0.012924	0.1717
0.0175055	0.340637	0.0135246	0.184727
0.0184591	0.27451	0.0134505	0.175269
0.018247	0.27451	0.0134505	0.175269
0.0172665	0.27451	0.0134505	0.175269
0.0166716	0.27451	0.0134505	0.175269
0.0184713	0.27451	0.0134505	0.175269
0.017389	0.310177	0.0134836	0.179842
0.018336	0.310177	0.0134836	0.179842
0.0178176	0.30139	0.0135103	0.180541
0.0178833	0.30139	0.0135103	0.180541
0.0175662	0.30139	0.0135103	0.180541
0.0181484	0.30139	0.0135103	0.180541
0.0182791	0.333198	0.0126447	0.167414
0.0168023	0.442072	0.0124535	0.181541
0.0182298	0.293387	0.0123137	0.183179
0.0182978	0.345879	0.0127533	0.191134
0.0176104	0.856223	0.0132479	0.25449
0.0183256	0.577169	0.0132207	0.249414
0.0180318	0.707021	0.0132424	0.264197
0.0177958	0.445387	0.0144053	0.275112
0.0181565	0.982508	0.0134699	0.257016
0.017201	0.95159	0.0137374	0.284754
0.0164036	0.30714	0.0132366	0.236957
0.0176989	0.336585	0.0132629	0.205405
0.0183748	0.531066	0.0128714	0.21537
0.018356	0.752102	0.0132638	0.223533
0.0175009	0.741076	0.013468	0.242242
0.0175474	0.974062	0.0134481	0.267491
0.0181845	0.924907	0.0132495	0.25723
0.0173463	0.493763	0.0145216	0.247222
0.0177796	0.739885	0.0144115	0.294557
0.0177347	0.836007	0.0139445	0.283974
0.0178344	0.836007	0.0139445	0.283974
0.0182144	0.834909	0.0144226	0.293541
0.0186462	0.614968	0.0132742	0.250342
0.0179039	0.665599	0.0141776	0.259552
0.017766	0.837266	0.0146192	0.32761
0.0178184	0.687473	0.013258	0.24305
0.0177558	0.857622	0.0139623	0.301048
0.0179346	0.777014	0.0139052	0.248041
0.0169543	0.784352	0.0138964	0.253033
0.0185093	0.488324	0.01231	0.190211
0.0162072	0.475251	0.0121483	0.192581
0.01679	0.40012	0.0131177	0.218862
0.0194456	0.925914	0.0139232	0.259483
0.0164815	0.807356	0.0141777	0.278494
0.0197862	0.743936	0.0137763	0.272052
0.0190692	0.37913	0.0134529	0.204897
0.0163995	0.37913	0.0134529	0.204897
0.0163995	0.522789	0.014485	0.244554
0.0159381	0.964375	0.0126608	0.246179
0.0195732	0.84446	0.0141752	0.284516
0.0163423	0.556294	0.014617	0.290632
0.0191649	0.368873	0.0123473	0.18514
0.0171775	0.810726	0.0123141	0.213304
0.0189655	0.83746	0.0142666	0.276045
0.0185085	0.451902	0.0150433	0.243373
0.0175776	0.451902	0.0150433	0.243373
0.0180676	0.885513	0.0131975	0.24853
0.0166279	0.757847	0.0125184	0.244045
0.0175757	0.53645	0.0135984	0.22453
0.0187333	0.895345	0.0130177	0.233306
0.0183557	0.554334	0.0144787	0.257703
0.0172003	0.915391	0.0141405	0.258063
0.017243	0.564776	0.0134255	0.240439
0.0179092	0.942405	0.0149121	0.3373
0.0171111	0.375291	0.0129199	0.196414
0.0183064	0.884948	0.0142605	0.301794
0.0185476	0.407122	0.0129798	0.203325
0.0170137	0.631807	0.0136611	0.249323
0.0187489	0.52626	0.0135301	0.242822
0.0181877	0.934552	0.0134859	0.271232
0.0181877	0.310105	0.0134576	0.182058
0.0184902	0.310105	0.0134576	0.182058
0.0173933	0.310105	0.0134576	0.182058
0.0179608	0.385857	0.0135944	0.205262
0.0178043	0.385857	0.0135944	0.205262
0.0176714	0.789231	0.0139064	0.260529
0.0182897	0.778863	0.0137321	0.252357
0.0189557	0.654884	0.0144742	0.284671
0.0161329	0.667092	0.0139033	0.26056
0.0180294	0.649376	0.0138758	0.229583
0.0176744	0.515569	0.0139338	0.24362
0.0179171	0.663595	0.0131032	0.234678
0.0178753	0.994319	0.0133042	0.253265
0.0178753	0.819127	0.0129831	0.251105
0.0178753	0.691001	0.014465	0.26368
0.0176558	0.824579	0.0138544	0.297996
0.0171493	0.922348	0.0140925	0.257927
0.0187567	0.990982	0.0133527	0.299519
0.0184716	0.986172	0.0133001	0.247852
0.0179276	0.485959	0.0135198	0.250842
0.0158321	0.728685	0.0138142	0.234213
0.0174482	0.927349	0.0148941	0.301795
0.0182589	0.888398	0.0134583	0.292046
0.0175928	0.870187	0.0135724	0.242891
0.0187685	0.485769	0.0136824	0.263529
0.0188725	0.555533	0.0136748	0.278244
0.0177708	0.680509	0.0134565	0.297186
0.0159625	0.798647	0.0135827	0.280075
0.0184644	0.754603	0.0140272	0.248052
0.0172938	0.734674	0.0134535	0.226133
0.0166015	0.743055	0.0134095	0.256123
0.0172916	0.719585	0.0139773	0.279472
0.0171102	0.803681	0.0133733	0.258403
0.0189552	0.628561	0.0138003	0.223473
0.0164001	0.938622	0.0133974	0.26993
0.0158097	0.790688	0.0137024	0.249669
0.0178839	0.570072	0.0137488	0.253516
0.0181793	0.491592	0.0136484	0.222555
0.0186524	0.789647	0.0136417	0.25969
0.016979	0.691881	0.0132716	0.241991
0.0179964	0.650925	0.0133122	0.245638
0.0170395	0.989671	0.0133057	0.230864
0.0185481	0.987764	0.0133414	0.32757
0.0185481	0.980088	0.013556	0.312359
0.0174816	0.459734	0.013355	0.217596
0.0185784	0.455156	0.0129639	0.23183
0.0189538	0.5341	0.0124875	0.199282
0.0181232	0.790207	0.0122361	0.20167
0.0175911	0.601557	0.0136532	0.230119
0.0174581	0.697952	0.0132502	0.261821
0.016983	0.581652	0.0142676	0.238753
0.0182788	0.780758	0.0141803	0.269452
0.0182788	0.880368	0.0130962	0.237261
0.017143	0.935709	0.0130562	0.213618
0.0179922	0.923442	0.012804	0.265947
0.0178512	0.514221	0.0141843	0.236435
0.0168722	0.979887	0.0139552	0.285897
0.0181506	0.896629	0.0136495	0.270468
0.0172924	0.733558	0.0140583	0.256821
0.0180771	0.339898	0.0134464	0.229147
0.0177425	0.688407	0.0134603	0.241066
0.0177425	0.356883	0.0141398	0.232502
0.0170255	0.384721	0.0137834	0.225109
0.0186513	0.843412	0.0136033	0.288972
0.0173899	0.800756	0.0136022	0.261397
0.0159747	0.678943	0.0142493	0.274559
0.018825	0.711474	0.0134134	0.256656
0.018825	0.885045	0.013709	0.261607
0.0179187	0.685802	0.0136294	0.258883
0.0178227	0.584178	0.0140131	0.267529
0.0179394	0.592278	0.0144379	0.238319
0.0179993	0.595809	0.014622	0.253754
0.0175507	0.80716	0.0123544	0.242126
0.0179618	0.957445	0.0117324	0.217918
0.0178251	0.232544	0.0139936	0.203889
0.0177192	0.36146	0.0140145	0.180075
0.0178847	0.36146	0.0140145	0.180075
0.0171852	0.997046	0.0134104	0.264549
0.0182612	0.993059	0.0138815	0.268119
0.0179365	0.941991	0.0142085	0.287805
0.0179365	0.909768	0.0144247	0.312233
0.0179365	0.92858	0.0138717	0.273174
0.0176194	0.824199	0.0144344	0.286255
0.0166375	0.938569	0.0136303	0.272081
0.0180234	0.941559	0.0136026	0.259775
0.0169782	0.967384	0.0139825	0.280917
0.0166333	0.418828	0.0146336	0.242919
0.0180357	0.418828	0.0146336	0.242919
0.0182774	0.979368	0.0136904	0.261707
0.0174281	0.9841	0.0134427	0.249487
0.0190873	0.983214	0.0134762	0.25124
0.0167329	0.933642	0.0136487	0.305946
0.0162981	0.370436	0.0143769	0.244523
0.0156452	0.370436	0.0143769	0.244523
0.0196191	0.955085	0.0133367	0.262693
0.0178789	0.444367	0.0140897	0.243246
0.0175588	0.9382	0.0130382	0.25479
0.0187342	0.538246	0.01469	0.301769
0.0186716	0.378437	0.0147446	0.263016
0.0179974	0.53955	0.0150042	0.257864
0.0187907	0.951032	0.0127599	0.248347
0.017017	0.842926	0.013623	0.25038
0.017017	0.930609	0.0134429	0.288967
0.0187044	0.568311	0.0139888	0.217478
0.0182715	0.568311	0.0139888	0.217478
0.0169937	0.568311	0.0139888	0.217478
0.0183064	0.5442	0.0138675	0.219799
0.019397	0.408208	0.0140576	0.215553
0.0163956	0.592909	0.0137574	0.226025
0.0194358	0.771316	0.0141373	0.296068
0.0187448	0.905538	0.0145368	0.309266
0.0169541	0.710116	0.0143978	0.30784
0.0187923	0.832006	0.0144439	0.28027
0.0167806	0.392729	0.0127441	0.202744
0.0173658	0.818018	0.0130293	0.25288
0.01836	0.728341	0.014777	0.293956
0.0191266	0.669638	0.014364	0.333994
0.0161887	0.934511	0.0132029	0.256438
0.016281	0.856984	0.0130932	0.267165
0.0172086	0.879073	0.0143332	0.299007
0.018734	0.840064	0.0144729	0.247035
0.0171799	0.655795	0.0145068	0.318645
0.0180669	0.374773	0.0151395	0.243973
0.0180669	0.374773	0.0151395	0.243973
0.0183685	0.711609	0.0119183	0.198383
0.0171838	0.891243	0.0135912	0.272557
0.0177383	0.516855	0.0128628	0.18879
0.0171441	0.693008	0.0125691	0.216469
0.0185404	0.899299	0.0137954	0.279567
0.0187828	0.890334	0.0134662	0.256235
0.0182244	0.39557	0.0133577	0.208059
0.0181107	0.931477	0.0146284	0.279875
0.0181107	0.961869	0.0142993	0.293491
0.0162862	0.454813	0.0157556	0.31509
0.0162862	0.672393	0.0133842	0.258174
0.0181731	0.5324	0.014225	0.272886
0.0177512	0.477864	0.0145085	0.241418
0.017923	0.477864	0.0145085	0.241418
0.017708	0.854724	0.0134109	0.255088
0.0177807	0.901111	0.0141723	0.313097
0.0178358	0.739595	0.0154477	0.337073
0.0180688	0.774243	0.0143713	0.3165
0.0173117	0.897568	0.0136155	0.28209
0.0181393	0.947844	0.0135296	0.306281
0.0185917	0.824043	0.0137099	0.259505
0.018303	0.749286	0.0134132	0.245443
0.0169284	0.566942	0.0132224	0.223303
0.0177768	0.788861	0.0131372	0.229086
0.0177768	0.595162	0.0133939	0.249238
0.0178679	0.859086	0.014215	0.300946
0.016935	0.857994	0.0143644	0.301492
0.0186551	0.961853	0.0141309	0.335042
0.0177011	0.964889	0.013328	0.247723
0.0174368	0.900366	0.0144704	0.311779
0.0180662	0.737039	0.0137817	0.250796
0.0186464	0.79138	0.0132258	0.262525
0.0186464	0.89372	0.0129078	0.233085
0.0181869	0.841642	0.012584	0.254018
0.0172942	0.907233	0.0143054	0.336063
0.0172942	0.977426	0.0134806	0.286876
0.0172942	0.9412	0.0137751	0.254681
0.0182878	0.88603	0.0138447	0.314821
0.0183079	0.479648	0.0157952	0.323942
0.0173659	0.548558	0.0154569	0.317877
0.0187601	0.965244	0.0141834	0.264932
0.0169346	0.626358	0.0142678	0.260567
0.0182393	0.864457	0.0143287	0.289834
0.0177131	0.558141	0.0133219	0.242091
0.0182961	0.558141	0.0133219	0.242091
0.0182961	0.78084	0.01311	0.259072
0.0181864	0.752001	0.013156	0.232985
0.0177776	0.807077	0.0136447	0.2686
0.0177776	0.683296	0.0138677	0.226792
0.0179965	0.611351	0.013439	0.24624
0.0172501	0.663917	0.0136084	0.242337
0.0179596	0.768401	0.0129121	0.236914
0.0178335	0.479549	0.0130122	0.209529
0.0175754	0.479549	0.0130122	0.209529
0.0189795	0.340631	0.0134128	0.203779
0.0168595	0.340631	0.0134128	0.203779
0.0173061	0.36181	0.0138888	0.215234
0.0173061	0.751675	0.0130243	0.242785
0.0179107	0.569184	0.012771	0.213581
0.0177366	0.663523	0.012401	0.18749
0.0178721	0.524439	0.0119737	0.196815
0.0178495	0.235045	0.0127523	0.169256
0.0170377	0.235045	0.0127523	0.169256
0.016265	0.289522	0.0127858	0.180816
0.0168021	0.270931	0.0130369	0.164853
0.0188042	0.521722	0.0125549	0.207245
0.0188042	0.557148	0.0127448	0.203264
0.0182371	0.689231	0.0125783	0.228554
0.0182371	0.781286	0.0129274	0.245346
0.0174817	0.344069	0.0131527	0.212859
0.0172811	0.46595	0.0131513	0.206149
0.0168659	0.46595	0.0131513	0.206149
0.0168659	0.816318	0.0130394	0.237356
0.018939	0.653568	0.0135475	0.224609
0.0185253	0.894212	0.015405	0.369048
0.0185253	0.722758	0.014296	0.247637
0.0172062	0.844579	0.0136398	0.2504
0.0176795	0.636895	0.0129706	0.220849
0.0174008	0.804137	0.0127141	0.235956
0.0176384	0.7697	0.0126823	0.219911
0.0176384	0.841085	0.0135795	0.261496
0.0179957	0.824424	0.0134076	0.310809
0.0170534	0.901053	0.0142695	0.263677
0.016898	0.771831	0.0138513	0.281718
0.0182617	0.937302	0.0136756	0.235797
0.0175188	0.923712	0.0133295	0.242584
0.0188772	0.825912	0.0128696	0.249
0.0193522	0.852412	0.0125288	0.265844
0.0187982	0.597905	0.0121073	0.210606
0.0162912	0.918443	0.0126918	0.23307
0.018122	0.423487	0.0138004	0.221692
0.0186256	0.664234	0.0128635	0.229705
0.0177201	0.933224	0.0128197	0.230427
0.0175949	0.471604	0.013966	0.22987
0.0171891	0.891785	0.0137153	0.296915
0.0169718	0.597524	0.0147169	0.29271
0.0169718	0.551778	0.0121181	0.194061
0.0180504	0.551778	0.0121181	0.194061
0.0179855	0.468863	0.0124257	0.191318
0.0172032	0.334848	0.0126221	0.171402
0.019278	0.334848	0.0126221	0.171402
0.0200938	0.334848	0.0126221	0.171402
0.0187342	0.478452	0.0125397	0.214535
0.0174284	0.304289	0.013406	0.199753
0.0178718	0.43678	0.0139361	0.208512
0.0171046	0.266163	0.0142112	0.212216
0.0168692	0.840363	0.0141033	0.283434
0.0183456	0.835088	0.0146201	0.264558
0.0184961	0.662341	0.0138194	0.28687
0.0177149	0.59512	0.0138167	0.288653
0.0176345	0.840113	0.0139902	0.304703
0.0176155	0.557066	0.0134734	0.230252
0.0171204	0.557066	0.0134734	0.230252
0.0181318	0.453028	0.0138279	0.224125
0.0176351	0.43208	0.0135872	0.204688
0.0182477	0.469004	0.0133782	0.216917
0.0172408	0.919113	0.0137757	0.265484
0.0180629	0.767412	0.0138502	0.254601
0.0186089	0.804963	0.0143561	0.290773
0.0172905	0.710017	0.0142074	0.326059
0.018333	0.844645	0.0139902	0.251834
0.018333	0.850745	0.0140062	0.276493
0.0171928	0.770775	0.0143104	0.272143
0.0184883	0.881315	0.0140569	0.305224
0.0181039	0.983352	0.0136395	0.272452
0.0188435	0.917836	0.0134435	0.261021
0.0166754	0.980684	0.0133924	0.283285
0.017418	0.955499	0.0142889	0.262514
0.0187007	0.638252	0.0136246	0.228114
0.0167934	0.316515	0.0130028	0.198855
0.018393	0.334507	0.0131381	0.204864
0.0176621	0.497606	0.0132063	0.216561
0.0179565	0.372258	0.013596	0.216891
0.0183721	0.953363	0.0139937	0.290468
0.0197539	0.683995	0.0132251	0.257401
0.0191637	0.490714	0.0148656	0.299619
0.0183574	0.758737	0.0145649	0.282559
0.0171089	0.762136	0.0136463	0.248738
0.0182736	0.444007	0.0136942	0.233721
0.0178048	0.70309	0.0133708	0.250387
0.0178048	0.272329	0.0139552	0.204039
0.0184343	0.530549	0.0132044	0.221981
0.019294	0.578156	0.0132378	0.220653
0.0183697	0.871816	0.0130063	0.238221
0.0175426	0.838529	0.013346	0.252143
0.0172897	0.653925	0.0141816	0.298542
0.016974	0.943725	0.0139456	0.265989
0.0166926	0.831463	0.0142054	0.334662
0.0191576	0.826992	0.0146487	0.284648
0.0182483	0.967651	0.0132152	0.244264
0.0173528	0.597918	0.0146616	0.259548
0.017642	0.761385	0.0141512	0.291072
0.017642	0.824201	0.0131351	0.222747
0.0186162	0.476817	0.0132762	0.244965
0.0173643	0.476866	0.0134671	0.236897
0.0173643	0.541697	0.0133178	0.261086
0.0173643	0.667211	0.0132925	0.22774
0.0180086	0.516562	0.0134109	0.226293
0.0165484	0.79183	0.0131133	0.259494
0.0175712	0.734378	0.0134513	0.24835
0.0180764	0.884512	0.013766	0.298333
0.0185798	0.65881	0.0142846	0.261804
0.0173584	0.674322	0.0144643	0.259143
0.0184283	0.559193	0.0136486	0.259295
0.017531	0.531407	0.0136493	0.255641
0.0185161	0.569966	0.0139236	0.235516
0.0171154	0.919465	0.0136627	0.291977
0.018194	0.437123	0.0144972	0.225535
0.018194	0.437123	0.0144972	0.225535
0.0179695	0.666947	0.0134189	0.234006
0.0169802	0.673043	0.0139542	0.243398
0.0170846	0.589542	0.0144668	0.280192
0.0181453	0.928746	0.0140833	0.270727
0.0175589	0.401115	0.0132732	0.196712
0.0173549	0.359508	0.0130257	0.175708
0.0175262	0.41068	0.0129036	0.175809
0.0177923	0.843775	0.0146447	0.313143
0.0177771	0.643931	0.0141515	0.27158
0.0163646	0.548023	0.0138086	0.246359
0.0169864	0.865719	0.0136671	0.277574
0.016917	0.4346	0.0133423	0.204482
0.0183127	0.952999	0.0140026	0.269936
0.0161968	0.969575	0.0133765	0.293672
0.0160442	0.436421	0.0144939	0.254712
0.0193465	0.593982	0.0133694	0.219
0.0182339	0.450898	0.0138256	0.235262
0.0187455	0.450898	0.0138256	0.235262
0.0176379	0.981159	0.0131205	0.254299
0.0170833	0.931754	0.0128519	0.241793
0.0172906	0.298671	0.0131424	0.190934
0.0190257	0.383648	0.0133	0.185192
0.0183759	0.909112	0.0140519	0.274913
0.0173523	0.557972	0.0135258	0.217866
0.0177464	0.374158	0.0130841	0.213103
0.0178942	0.374158	0.0130841	0.213103
0.0185662	0.908297	0.0129489	0.258692
0.0172273	0.956992	0.0136238	0.286714
0.0174923	0.968259	0.014155	0.262875
0.017026	0.754251	0.0147212	0.283227
0.0183304	0.772441	0.0137574	0.294751
0.0173735	0.993252	0.0139972	0.308453
0.0172927	0.980417	0.0130688	0.247219
0.0183493	0.976292	0.0136311	0.262283
0.0183493	0.981236	0.0136737	0.268575
0.0191968	0.905468	0.0127312	0.231878
0.0174069	0.892363	0.012478	0.244131
0.0178958	0.380555	0.013848	0.221862
0.0178958	0.583559	0.0136761	0.246251
0.0179743	0.421204	0.014257	0.223832
0.0180598	0.604061	0.0133707	0.252718
0.0175819	0.934858	0.0126197	0.231632
0.0188562	0.827889	0.0133901	0.26356
0.0170538	0.906475	0.0138888	0.267261
0.0188402	0.970833	0.0143675	0.317972
0.0175072	0.836801	0.0137292	0.284966
0.0175234	0.856532	0.0134978	0.283695
0.0183023	0.917224	0.0137923	0.302548
0.018178	0.987539	0.0139021	0.308497
0.0174261	0.96373	0.0144273	0.293415
0.0170202	0.951626	0.0145594	0.292805
0.0169382	0.323579	0.0139307	0.232188
0.0175534	0.734378	0.0137968	0.273253
0.0181001	0.859165	0.0139871	0.278375
0.0174973	0.675374	0.0135861	0.239951
0.017623	0.976696	0.0133624	0.273479
0.0182086	0.828692	0.0141975	0.310861
0.0176029	0.719428	0.0138665	0.302671
0.0183902	0.884873	0.0134608	0.244542
0.0171035	0.957699	0.0138795	0.262389
0.018062	0.769919	0.0135498	0.305451
0.0181719	0.745197	0.0142469	0.256205
0.0168961	0.750422	0.0132734	0.221773
0.0167972	0.713996	0.0131879	0.21795
0.0183558	0.797969	0.0127042	0.215342
0.0174163	0.5224	0.0138477	0.237594
0.0177945	0.5224	0.0138477	0.237594
0.0181748	0.448649	0.0136315	0.212599
0.018237	0.673963	0.0133165	0.246345
0.0186296	0.562906	0.0142622	0.255424
0.0171633	0.94799	0.0137137	0.287706
0.0169657	0.258662	0.0135672	0.187247
0.0187598	0.258662	0.0135672	0.187247
0.0178869	0.258662	0.0135672	0.187247
0.0173618	0.660884	0.0139508	0.277557
0.018754	0.560604	0.0139835	0.233135
0.0181422	0.649812	0.0133944	0.228457
0.0174716	0.667474	0.0133894	0.238661
0.016296	0.834006	0.0133292	0.253126
0.0165512	0.538002	0.0138403	0.220753
0.0190735	0.538002	0.0138403	0.220753
0.017007	0.451419	0.0134611	0.21351
0.0175099	0.607672	0.0129776	0.20924
0.0183364	0.714993	0.0136217	0.239312
0.0178534	0.7205	0.0140413	0.224577
0.017487	0.948996	0.0132579	0.249958
0.0180331	0.645473	0.0151912	0.334302
0.0184034	0.693837	0.0141893	0.294465
0.0173673	0.65625	0.0143155	0.25321
0.0185899	0.637969	0.0131801	0.258819
0.0167938	0.636931	0.0132646	0.203587
0.0168644	0.803381	0.0131835	0.218547
0.0176329	0.963165	0.012895	0.221629
0.0176329	0.982767	0.0137379	0.248184
0.0173081	0.748154	0.0152717	0.329524
0.0184593	0.890484	0.01285	0.241335
0.018124	0.558461	0.0127419	0.20956
0.0177003	0.965597	0.0122338	0.23424
0.0186246	0.515313	0.0144818	0.223401
0.0183253	0.574234	0.0139502	0.22281
0.0179109	0.945028	0.0139846	0.282353
0.0180528	0.550176	0.0129636	0.228274
0.0181819	0.550176	0.0129636	0.228274
0.0173988	0.529	0.0130489	0.198949
0.0184501	0.584541	0.0127874	0.20474
0.0178414	0.696515	0.0136025	0.258544
0.0175223	0.523224	0.0139247	0.255972
0.017276	0.878594	0.0135187	0.259621
0.0185923	0.776164	0.0141383	0.272741
0.0163403	0.608305	0.0133566	0.249703
0.0168458	0.586314	0.0144472	0.245337
0.0188034	0.871057	0.012978	0.227253
0.0184836	0.384248	0.0136174	0.24205
0.0179435	0.415138	0.0135925	0.247679
0.0170422	0.447194	0.0134103	0.261431
0.0190396	0.777472	0.0133113	0.22055
0.0187308	0.749885	0.0145883	0.29003
0.0188594	0.694118	0.0132591	0.241972
0.0181266	0.65924	0.0146207	0.28341
0.0171815	0.576202	0.0145142	0.272318
0.0175911	0.994328	0.0144678	0.285611
0.017093	0.551762	0.0138668	0.269034
0.0185492	0.560547	0.0141625	0.230502
0.0170875	0.454797	0.0139811	0.215915
0.0181168	0.604073	0.0142732	0.262172
0.0181492	0.638461	0.0138905	0.259428
0.0174977	0.772211	0.0134962	0.250672
0.0179679	0.895931	0.0142877	0.255777
0.0178758	0.798456	0.0136012	0.309242
0.0179916	0.818901	0.0144025	0.285354
0.0183374	0.923218	0.0137066	0.271191
0.0174255	0.849831	0.0141009	0.275276
0.0182366	0.875477	0.0132812	0.281563
0.0183172	0.66043	0.0133142	0.234824
0.0183172	0.891959	0.0136884	0.270315
0.0173949	0.82585	0.0146229	0.312314
0.018163	0.785211	0.0123874	0.199073
0.017668	0.725722	0.0121407	0.205773
0.0180805	0.657296	0.0133196	0.240114
0.0196997	0.53096	0.0137725	0.241715
0.0177308	0.622537	0.0138206	0.268293
0.0176297	0.949359	0.013526	0.258412
0.0176329	0.382741	0.0143233	0.245083
0.0193559	0.382741	0.0143233	0.245083
0.0174725	0.947031	0.0140777	0.264924
0.0174725	0.624597	0.0143125	0.315725
0.0174498	0.839094	0.0139227	0.29149
0.0173567	0.634548	0.0145296	0.276069
0.0169216	0.780928	0.0135713	0.254509
0.0188202	0.345101	0.0136084	0.218042
0.0166245	0.994915	0.0144925	0.29414
0.0181788	0.99871	0.0135237	0.310988
0.0186465	0.98839	0.0131323	0.248187
0.01699	0.928652	0.0124597	0.23038
0.0180306	0.843959	0.0129441	0.245774
0.0186428	0.82211	0.0132812	0.249923
0.0162515	0.37246	0.0137725	0.233553
0.0189673	0.942371	0.0133899	0.283427
0.0175622	0.850563	0.013171	0.227976
0.0182711	0.449902	0.0136522	0.212
0.0178573	0.396292	0.0138574	0.238857
0.0190766	0.467131	0.0134185	0.207844
0.0180819	0.467131	0.0134185	0.207844
0.0181045	0.467131	0.0134185	0.207844
0.018067	0.699374	0.0135038	0.239572
0.0172398	0.868487	0.0135672	0.257041
0.0175289	0.583979	0.0138559	0.26522
0.0176892	0.859082	0.0138365	0.253637
0.0169187	0.475526	0.0130842	0.204259
0.0192938	0.859385	0.0116366	0.212249
0.0165139	0.481878	0.0130385	0.206098
0.0183125	0.760398	0.0131672	0.247249
0.0183125	0.885549	0.0130625	0.252887
0.0183125	0.687061	0.0142984	0.274662
0.0186475	0.79152	0.0140507	0.294251
0.0185402	0.73348	0.0138359	0.299232
0.0167749	0.478744	0.0148619	0.256769
0.0186959	0.779359	0.0145685	0.274153
0.0186813	0.612466	0.0142427	0.229542
0.0179758	0.657267	0.0145238	0.281797
0.0178937	0.77849	0.0131631	0.240764
0.017552	0.592738	0.0142018	0.253759
0.0179788	0.533685	0.0144905	0.268494
0.0179788	0.795135	0.0141629	0.285034
0.0180793	0.631492	0.0140403	0.270621
0.0174876	0.75308	0.0132352	0.242224
0.0181203	0.562124	0.0134134	0.245504
0.0179202	0.577811	0.0131036	0.209847
0.0168995	0.577811	0.0131036	0.209847
0.0171385	0.478562	0.0127888	0.207494
0.0176319	0.478562	0.0127888	0.207494
0.0176319	0.611675	0.0148646	0.255755
0.0181844	0.783502	0.0130497	0.277571
0.0173312	0.71938	0.0130482	0.269777
0.0186399	0.600179	0.0138307	0.216232
0.0182653	0.980205	0.0144987	0.281843
0.0183074	0.702545	0.0133514	0.235535
0.0181324	0.814788	0.0132308	0.244509
0.018409	0.568969	0.0120508	0.191072
0.0172193	0.568969	0.0120508	0.191072
0.0183647	0.444733	0.0120881	0.176064
0.0178166	0.525518	0.0123261	0.186753
0.0176456	0.62811	0.0125116	0.216741
0.0186151	0.321653	0.0121508	0.189271
0.0170406	0.467016	0.0124047	0.16484
0.0170406	0.467016	0.0124047	0.16484
0.0182683	0.467016	0.0124047	0.16484
0.017164	0.309062	0.0122952	0.154217
0.0189391	0.347807	0.0120862	0.155283
0.018685	0.347807	0.0120862	0.155283
0.0177923	0.376054	0.0126403	0.17457
0.017207	0.377876	0.0125592	0.19231
0.018526	0.38541	0.0125909	0.181894
0.0182939	0.38541	0.0125909	0.181894
0.0173357	0.432882	0.0132678	0.214186
0.0187506	0.456772	0.0123418	0.185714
0.0177141	0.456772	0.0123418	0.185714
0.0176563	0.546045	0.0129401	0.212398
0.0171757	0.50929	0.0134028	0.231271
0.0183958	0.627743	0.013299	0.227085
0.0192359	0.905351	0.0149169	0.310661
0.0172101	0.551513	0.0148087	0.276193
0.0179637	0.431937	0.0154967	0.26382
0.0184939	0.981249	0.0123093	0.216863
0.017124	0.977059	0.0123463	0.235863
0.0185324	0.980348	0.0140941	0.302684
0.0166409	0.761989	0.0133441	0.265929
0.0166409	0.84827	0.013581	0.245785
0.0188684	0.689022	0.0138541	0.233678
0.0189522	0.862852	0.0134661	0.289698
0.0186968	0.97874	0.0139344	0.265967
0.0169454	0.985378	0.0135986	0.303007
0.0169454	0.97229	0.0138592	0.276606
0.0185495	0.952003	0.013467	0.268392
0.018062	0.981929	0.0139974	0.264277
0.0176866	0.981058	0.0137924	0.285251
0.0168601	0.979116	0.0140098	0.245098
0.0178762	0.888557	0.0141487	0.243882
0.0182882	0.716944	0.0143388	0.289425
0.0186503	0.906457	0.0136806	0.29266
0.0181362	0.552905	0.0141084	0.24939
0.0174107	0.614862	0.0143563	0.23991
0.0181672	0.906453	0.0135222	0.293481
0.0177264	0.566271	0.0147929	0.291196
0.0173542	0.70069	0.0147251	0.293845
0.0189355	0.771509	0.0126831	0.236083
0.0185417	0.659122	0.0142149	0.256615
0.0185417	0.731729	0.0134013	0.23797
0.0179845	0.670253	0.0147888	0.271826
0.0173213	0.308577	0.0147523	0.255718
0.0179152	0.421619	0.0146789	0.230015
0.0179848	0.577858	0.0139252	0.264019
0.0179848	0.796659	0.0135234	0.245876
0.0167593	0.800385	0.0130769	0.276011
0.0188926	0.957308	0.0143107	0.263988
0.0178262	0.345536	0.0137265	0.226873
0.0183356	0.41924	0.0141746	0.229332
0.0169531	0.537827	0.0126541	0.207567
0.0169645	0.46556	0.0125741	0.19963
0.0186122	0.46556	0.0125741	0.19963
0.0193031	0.489171	0.0123337	0.173474
0.0192224	0.489171	0.0123337	0.173474
0.0177826	0.828581	0.0138181	0.257689
0.0187048	0.86717	0.0127443	0.236102
0.0169612	0.8341	0.0128994	0.236243
0.0188151	0.818504	0.0126928	0.213296
0.019001	0.628921	0.0133275	0.246276
0.0185908	0.902358	0.0132734	0.256745
0.0183227	0.443761	0.0141947	0.235581
0.0171269	0.511894	0.013693	0.24908
0.0186255	0.511894	0.013693	0.24908
0.0172288	0.600654	0.0140967	0.238601
0.0177609	0.841794	0.0132069	0.24634
0.0174638	0.488728	0.0132912	0.206394
0.0185016	0.488728	0.0132912	0.206394
0.0169761	0.84088	0.0136406	0.256584
0.0171671	0.731457	0.0131458	0.224454
0.0182236	0.894347	0.0140386	0.302507
0.0172875	0.750336	0.0132936	0.277394
0.0181421	0.468351	0.0135918	0.234438
0.0177779	0.844435	0.0131929	0.23057
0.0168008	0.553973	0.0140957	0.25267
0.0178317	0.950013	0.0125298	0.217683
0.0179633	0.93186	0.0121855	0.232728
0.0179633	0.940936	0.0125157	0.231172
0.018301	0.825148	0.0125662	0.226903
0.0189415	0.774736	0.012572	0.209712
0.0192139	0.423659	0.0138162	0.224795
0.018296	0.582005	0.0136818	0.245109
0.0183237	0.903046	0.0136401	0.279745
0.0175416	0.970915	0.0142047	0.297361
0.0180105	0.790258	0.0152341	0.357722
0.0172242	0.659936	0.0155293	0.352943
0.018628	0.760187	0.0152858	0.35167
0.018628	0.916499	0.0139087	0.314735
0.0172652	0.509823	0.0142262	0.30571
0.0184268	0.736463	0.0133814	0.285454
0.0182893	0.706315	0.0133582	0.258385
0.0169351	0.7153	0.0133962	0.247529
0.0162312	0.874274	0.0136166	0.258135
0.0172156	0.833045	0.0134558	0.246856
0.0176402	0.446867	0.0135529	0.221342
0.0178545	0.584511	0.0140948	0.261503
0.0186799	0.394183	0.0131003	0.203531
0.0168205	0.905587	0.0141783	0.308126
0.0181263	0.536277	0.0142649	0.264439
0.0174472	0.959998	0.0145048	0.308309
0.018053	0.578265	0.0146332	0.297652
0.0173115	0.664831	0.0147728	0.286117
0.0171019	0.911498	0.0132841	0.267237
0.0176592	0.90409	0.0133404	0.281411
0.0176592	0.685816	0.013538	0.235134
0.0191053	0.428716	0.0136263	0.219773
0.0166729	0.863728	0.0137072	0.258742
0.0171681	0.650709	0.0147454	0.315062
0.0174419	0.417536	0.0133345	0.22317
0.0174343	0.522423	0.0136623	0.256692
0.0185628	0.850844	0.013656	0.284346
0.0169871	0.762338	0.0136589	0.279646
0.0178748	0.918026	0.0138459	0.268977
0.0175258	0.603507	0.0138845	0.275952
0.0184031	0.726175	0.0140848	0.279892
0.0170482	0.643776	0.0125744	0.214617
0.0177462	0.615163	0.0125374	0.1975
0.0177462	0.48533	0.0124419	0.213315
0.017635	0.477384	0.0124645	0.197372
0.0179176	0.437168	0.0130942	0.205246
0.0174692	0.79121	0.0140256	0.28797
0.0169714	0.564741	0.0146843	0.291265
0.0185947	0.698578	0.0132136	0.248888
0.0172885	0.685406	0.0133274	0.204189
0.0175271	0.603508	0.0133242	0.24655
0.0184628	0.824284	0.0143094	0.266805
0.0184628	0.682168	0.0139705	0.256245
0.0172825	0.694688	0.0145589	0.30097
0.0184846	0.795942	0.0141442	0.252812
0.0194903	0.901481	0.0142752	0.285536
0.0194903	0.328496	0.0137495	0.231702
0.0191135	0.333832	0.0139034	0.21049
0.0178373	0.333832	0.0139034	0.21049
0.0176571	0.323859	0.0132597	0.191639
0.0174061	0.393569	0.0137748	0.218372
0.0183137	0.824749	0.0136401	0.259599
0.0184307	0.946263	0.0134328	0.266658
0.0182436	0.841625	0.0134277	0.255432
0.0176789	0.87732	0.0129809	0.281084
0.0182061	0.732498	0.0127679	0.258063
0.0182061	0.824602	0.0131806	0.225614
0.0176117	0.864534	0.0144718	0.302562
0.0176117	0.85089	0.014349	0.307147
0.0177033	0.829112	0.0139837	0.272527
0.0181998	0.774244	0.0136651	0.273488
0.0172472	0.404386	0.0138124	0.23434
0.0178373	0.915189	0.0133283	0.271569
0.0187581	0.544895	0.0136365	0.246196
0.0173505	0.357866	0.0130467	0.190454
0.0177037	0.508197	0.013968	0.240641
0.0170787	0.977734	0.0142635	0.281848
0.0185085	0.537563	0.0137744	0.216297
0.0182845	0.879197	0.0140038	0.271747
0.0177088	0.671922	0.0132623	0.224499
0.0166786	0.853364	0.012971	0.226465
0.0186769	0.429309	0.0139524	0.235077
0.0173376	0.73743	0.0126441	0.217184
0.0175139	0.5585	0.012758	0.222282
0.0174428	0.904482	0.0120092	0.217504
0.0176209	0.247951	0.0149753	0.219609
0.0182999	0.552775	0.0147824	0.241009
0.0182999	0.30286	0.0152258	0.243276
0.0193988	0.97892	0.0136974	0.254789
0.0182441	0.973858	0.0136402	0.268079
0.0170893	0.422201	0.0143901	0.240181
0.0185178	0.57204	0.0142894	0.247204
0.0185178	0.891219	0.0137082	0.320364
0.0182941	0.875264	0.0147254	0.287936
0.0172291	0.552343	0.0145845	0.278397
0.0173671	0.879915	0.0143697	0.284587
0.0168818	0.902088	0.0144865	0.328109
0.017125	0.759366	0.0151274	0.325115
0.018394	0.82783	0.0142179	0.290982
0.0175193	0.904188	0.0141207	0.265645
0.0180715	0.938125	0.0125602	0.264029
0.0179727	0.806066	0.0143238	0.317802
0.017672	0.827685	0.0131235	0.257319
0.0171489	0.846807	0.0136805	0.255843
0.0171028	0.787728	0.0136199	0.291876
0.0179844	0.82673	0.0141765	0.263715
0.016466	0.798733	0.013455	0.269856
0.019111	0.625745	0.0142766	0.254357
0.0185122	0.537965	0.0131221	0.211486
0.0172243	0.636736	0.0134667	0.247365
0.0172488	0.620924	0.0135601	0.225764
0.0184905	0.796229	0.0134446	0.236831
0.0181696	0.71567	0.0141705	0.259212
0.0181897	0.564251	0.0135925	0.256096
0.0173035	0.777432	0.0136719	0.24197
0.0180248	0.622527	0.0143239	0.253716
0.0178266	0.595615	0.0142159	0.273936
0.0182464	0.701829	0.0142151	0.262971
0.0182464	0.912028	0.0143266	0.281889
0.0168647	0.644626	0.0142504	0.266608
0.0183672	0.663392	0.01381	0.248023
0.0177248	0.563248	0.0136891	0.254537
0.0180916	0.8737	0.013171	0.22958
0.0180435	0.722552	0.0142076	0.261604
0.0183566	0.643146	0.0138428	0.251924
0.0175798	0.769039	0.0135627	0.244542
0.0176718	0.748697	0.0142824	0.275331
0.0178752	0.882644	0.0131476	0.25402
0.0169752	0.855534	0.0137408	0.256106
0.016936	0.938231	0.0133654	0.251784
0.0190354	0.978437	0.0130823	0.257917
0.0181456	0.838984	0.0126614	0.271565
0.0166712	0.901574	0.0124292	0.271822
0.0175595	0.925779	0.0129432	0.254706
0.0180703	0.990099	0.0143883	0.309055
0.0179863	0.918161	0.0141012	0.293537
0.0176502	0.708902	0.0135606	0.258065
0.0176205	0.431708	0.0139336	0.224782
0.0170869	0.431708	0.0139336	0.224782
0.0173987	0.530535	0.0139251	0.248424
0.0184971	0.345269	0.0123207	0.17937
0.0186605	0.50188	0.0121206	0.184765
0.0178031	0.622457	0.0125751	0.22641
0.016558	0.432957	0.0136598	0.197238
0.0167471	0.971052	0.0128402	0.228242
0.0178104	0.811399	0.0129289	0.228788
0.0173401	0.455713	0.0135567	0.217622
0.0185257	0.846008	0.0131914	0.237674
0.0169766	0.48621	0.0136208	0.236703
0.0175562	0.48621	0.0136208	0.236703
0.0182062	0.329378	0.0142145	0.230441
0.0177039	0.941708	0.0128878	0.268824
0.0155548	0.40374	0.0137927	0.230977
0.0170302	0.953023	0.0144978	0.302454
0.0181969	0.957654	0.0142568	0.311139
0.017716	0.987593	0.0140555	0.284021
0.0184632	0.984703	0.0138063	0.260057
0.016509	0.889793	0.0131725	0.268734
0.0164589	0.311591	0.0138362	0.208392
0.0190969	0.561667	0.0139936	0.230572
0.0196	0.633954	0.0136763	0.244645
0.0161845	0.677138	0.0136781	0.233602
0.0182888	0.775854	0.0135056	0.255175
0.0176089	0.765634	0.0141988	0.283982
0.0186459	0.697849	0.0148882	0.321127
0.0168352	0.867761	0.0136944	0.284817
0.0177968	0.491143	0.0140186	0.203276
0.0169712	0.982313	0.0136845	0.265024
0.0169712	0.251147	0.0141383	0.190885
0.0181884	0.251147	0.0141383	0.190885
0.0186854	0.251147	0.0141383	0.190885
0.0187345	0.481175	0.0130625	0.203493
0.0181195	0.616976	0.0130974	0.216587
0.0175598	0.925596	0.0142453	0.284769
0.0175598	0.483267	0.0124729	0.193231
0.0169394	0.803355	0.0130977	0.254683
0.0170045	0.755077	0.0148585	0.291487
0.016956	0.746974	0.0145206	0.3334
0.0185534	0.946249	0.0157489	0.384831
0.0174672	0.626788	0.0151889	0.371302
0.0181441	0.97493	0.0137601	0.278452
0.0172405	0.964958	0.0135929	0.271083
0.0189473	0.975745	0.0138596	0.2915
0.0196353	0.462706	0.0138928	0.250052
0.0188088	0.658428	0.0139233	0.268945
0.0168545	0.509837	0.0132002	0.225906
0.0182164	0.79491	0.0145439	0.301089
0.0185505	0.680843	0.0133245	0.242584
0.0168979	0.564576	0.0133738	0.235654
0.0176594	0.532028	0.0130313	0.206532
0.0177642	0.532028	0.0130313	0.206532
0.0178877	0.549544	0.0117611	0.18948
0.0177505	0.573733	0.0117264	0.195362
0.0176043	0.677011	0.011829	0.202028
0.0159958	0.821653	0.0118889	0.217689
0.0190952	0.814766	0.0120434	0.230033
0.0190611	0.68465	0.0126834	0.201518
0.0168675	0.817145	0.0146908	0.281704
0.0168441	0.944772	0.0138523	0.323141
0.0174817	0.730702	0.0141484	0.252734
0.0180677	0.754001	0.014165	0.246262
0.0188989	0.894966	0.0132936	0.268122
0.019184	0.570249	0.0134821	0.23741
0.0167657	0.195751	0.0139334	0.191696
0.0168219	0.316927	0.0139247	0.171711
0.0184091	0.363037	0.0147851	0.246875
0.017756	0.568689	0.0147277	0.22662
0.0179634	0.955393	0.0143086	0.300407
0.0179634	0.873587	0.0149084	0.303265
0.0168506	0.752493	0.014072	0.280107
0.0174866	0.549731	0.0143858	0.257828
0.0174866	0.524334	0.0144587	0.265552
0.0179291	0.909637	0.012706	0.226779
0.0182603	0.641486	0.0128809	0.231333
0.0182595	0.761327	0.0149171	0.300853
0.0194991	0.689019	0.0144203	0.274457
0.018326	0.665094	0.0141322	0.291943
0.0182777	0.469198	0.0152042	0.281498
0.0182777	0.698667	0.0125386	0.226467
0.0181395	0.450692	0.0139532	0.206664
0.0176474	0.482313	0.0142444	0.223567
0.0178248	0.47212	0.0146962	0.259784
0.017556	0.676974	0.0127034	0.215134
0.0181688	0.538749	0.0141089	0.267728
0.017581	0.622256	0.014057	0.265142
0.0182779	0.87128	0.0142846	0.296953
0.0173624	0.87128	0.0142846	0.296953
0.0182698	0.851022	0.0135616	0.253533
0.0170918	0.885168	0.0138667	0.280046
0.0175923	0.510518	0.0138739	0.250173
0.0184492	0.91352	0.0140193	0.266627
0.0184492	0.983774	0.0135675	0.283397
0.0178121	0.396645	0.0138597	0.227651
0.0175187	0.396645	0.0138597	0.227651
0.0178931	0.374118	0.013598	0.204396
0.0181152	0.460048	0.0137461	0.196262
0.0182168	0.290636	0.0134133	0.204356
0.0170289	0.596764	0.0135072	0.202618
0.0175637	0.769235	0.0143748	0.293874
0.018292	0.818265	0.0144824	0.308199
0.0170238	0.844951	0.0146201	0.289037
0.0170238	0.574034	0.0149755	0.324531
0.0164797	0.999318	0.0141893	0.383676
0.0185867	0.879579	0.0136967	0.286147
0.0174117	0.77058	0.0129719	0.24219
0.0176217	0.592026	0.0129229	0.218562
0.0175003	0.482589	0.0136191	0.244225
0.0173524	0.495604	0.013975	0.257774
0.0185976	0.704619	0.0133656	0.223957
0.0179425	0.602511	0.0141822	0.268846
0.0177372	0.411584	0.0141832	0.278787
0.0175892	0.767656	0.014255	0.232262
0.0186701	0.951085	0.0139345	0.247096
0.0175129	0.83572	0.0139723	0.286698
0.0175129	0.833389	0.013808	0.308995
0.0180026	0.779049	0.0136965	0.261769
0.0172671	0.796582	0.0135001	0.272635
0.0183372	0.670646	0.0134272	0.25816
0.0189378	0.673215	0.0127114	0.227305
0.0185392	0.80531	0.0127553	0.222788
0.0180982	0.571004	0.0128	0.223671
0.01841	0.712444	0.0132483	0.262651
0.0173908	0.407245	0.0152984	0.294148
0.016996	0.487857	0.016269	0.282218
0.0169506	0.578929	0.0148744	0.2701
0.0182622	0.839398	0.01459	0.317608
0.0173848	0.903215	0.0148245	0.282025
0.0174904	0.546398	0.0143729	0.285305
0.0182112	0.944493	0.0151574	0.337391
0.0178184	0.589811	0.0144368	0.312754
0.0173546	0.677144	0.0145775	0.238797
0.0179734	0.504485	0.0137604	0.238619
0.0188639	0.642028	0.0136888	0.232026
0.0174284	0.653452	0.013797	0.231494
0.0176215	0.784721	0.0141034	0.309551
0.0169227	0.45666	0.0134658	0.228711
0.0183815	0.741714	0.0132764	0.230238
0.0173141	0.504568	0.0133605	0.196402
0.0178429	0.41047	0.013256	0.204185
0.0177444	0.293353	0.0132703	0.192802
0.0179629	0.610317	0.0129838	0.227315
0.0175863	0.548667	0.0134635	0.229575
0.0184403	0.442392	0.0138253	0.230312
0.0166907	0.933159	0.0143482	0.317842
0.0182554	0.941782	0.0143293	0.304382
0.0175819	0.907929	0.0139658	0.287782
0.017903	0.562892	0.0144829	0.209261
0.0178481	0.433451	0.0139194	0.247258
0.0176981	0.563133	0.0134518	0.215488
0.018919	0.32804	0.013205	0.199299
0.0162653	0.32804	0.013205	0.199299
0.0171713	0.260197	0.0138779	0.190571
0.0184729	0.260197	0.0138779	0.190571
0.0171378	0.292019	0.0138519	0.209415
0.018058	0.877695	0.0136493	0.282042
0.017149	0.756452	0.0136353	0.286472
0.0168277	0.885085	0.013944	0.239736
0.0178547	0.697601	0.0132793	0.281517
0.0167335	0.84525	0.0131654	0.220467
0.0167125	0.69854	0.0145932	0.316566
0.016295	0.391278	0.0145193	0.246151
0.0158309	0.358243	0.0142465	0.253495
0.0163455	0.874049	0.0140527	0.256158
0.0176976	0.650366	0.0132627	0.263906
0.0180393	0.644753	0.0140505	0.250594
0.017029	0.939816	0.0138902	0.308358
0.0180177	0.675686	0.0143219	0.276043
0.0164121	0.783213	0.0128418	0.271725
0.0195534	0.501489	0.0136737	0.277504
0.0184794	0.893896	0.0137213	0.287422
0.0163724	0.284815	0.0122016	0.166111
0.0178251	0.438513	0.0118106	0.169143
0.018266	0.456145	0.0138182	0.228552
0.0178656	0.504343	0.0138437	0.231078
0.0178656	0.843756	0.0140556	0.279866
0.0178656	0.502353	0.0137503	0.222028
0.0186737	0.556705	0.0133513	0.21756
0.018704	0.60793	0.013546	0.219928
0.0174072	0.969627	0.0142375	0.325307
0.0170185	0.94653	0.0139575	0.31274
0.0180234	0.632421	0.0142916	0.236979
0.0166249	0.920415	0.0152392	0.356753
0.0166249	0.938692	0.0148934	0.395429
0.0184884	0.966024	0.0144223	0.282636
0.017972	0.962972	0.0146895	0.341686
0.0180792	0.944277	0.014814	0.32416
0.0176248	0.484851	0.0131612	0.220559
0.0178235	0.565817	0.0132187	0.203705
0.0178703	0.921784	0.0134971	0.257653
0.0169284	0.775345	0.0145426	0.321986
0.0180344	0.545677	0.0142658	0.247622
0.0176566	0.545677	0.0142658	0.247622
0.017702	0.447061	0.0142751	0.255688
0.0178861	0.839593	0.0131936	0.233787
0.0189599	0.945476	0.0125371	0.21868
0.0174977	0.865153	0.0133632	0.270009
0.0180137	0.326954	0.0129601	0.18783
0.0175906	0.313851	0.0130086	0.176435
0.0180322	0.313851	0.0130086	0.176435
0.0188076	0.313851	0.0130086	0.176435
0.0174262	0.313851	0.0130086	0.176435
0.018067	0.313851	0.0130086	0.176435
0.0174397	0.997874	0.0157615	0.385275
0.0179681	0.993264	0.0145042	0.352353
0.0170643	0.868151	0.0141806	0.315826
0.0175343	0.389396	0.0121519	0.187195
0.017395	0.67385	0.0138022	0.256561
0.017203	0.59414	0.0136313	0.249614
0.018899	0.767925	0.0142924	0.32038
0.0193056	0.874755	0.0142722	0.314905
0.0187402	0.456791	0.0130364	0.212796
0.0170618	0.679234	0.0136131	0.243653
0.0172119	0.974726	0.0134542	0.282119
0.0182977	0.933706	0.0131312	0.235433
0.0171275	0.858393	0.0123571	0.239722
0.0181311	0.734986	0.0134214	0.27972
0.0170171	0.714811	0.0139668	0.236172
0.017184	0.670822	0.0137878	0.253728
0.0172704	0.645428	0.0133746	0.230233
0.0177373	0.812899	0.0132021	0.298087
0.0170777	0.618448	0.013878	0.307015
0.0164054	0.89974	0.0137678	0.232753
0.0177086	0.828949	0.0140677	0.269868
0.0180383	0.524395	0.0139287	0.264552
0.0180383	0.864978	0.0140117	0.272935
0.0177804	0.825786	0.0131461	0.23604
0.0177123	0.893758	0.0127468	0.248673
0.0185443	0.841079	0.0128965	0.237991
0.0178145	0.710538	0.013228	0.243107
0.0175238	0.798974	0.0144742	0.308078
0.0182329	0.710371	0.01391	0.295636
0.0171703	0.536039	0.0145502	0.24877
0.0171031	0.721949	0.0137864	0.248708
0.0187543	0.866698	0.0141453	0.274563
0.0172365	0.826064	0.0135149	0.285648
0.0172365	0.86787	0.0148774	0.303512
0.0173664	0.9291	0.0137917	0.291147
0.0176593	0.920562	0.0142655	0.268604
0.0176593	0.729494	0.0135969	0.309654
0.0192144	0.682258	0.0137395	0.302874
0.0188816	0.983171	0.0145311	0.297138
0.0183544	0.957185	0.014448	0.335083
0.0176377	0.949614	0.0144517	0.28977
0.0185828	0.957518	0.0137713	0.295873
0.0179296	0.943636	0.0134343	0.281305
0.0179386	0.838643	0.0139904	0.263184
0.0172336	0.5156	0.0143647	0.23994
0.0174317	0.448612	0.014368	0.239394
0.0176923	0.897803	0.0142553	0.310739
0.0181035	0.394583	0.0141267	0.223772
0.0199451	0.394583	0.0141267	0.223772
0.0191662	0.741967	0.0130584	0.233378
0.0187887	0.790781	0.0143425	0.245929
0.0184982	0.927803	0.0142432	0.317832
0.0185673	0.961914	0.01437	0.284358
0.0168104	0.95935	0.0144403	0.323599
0.0186694	0.90175	0.0139158	0.283924
0.0178074	0.894639	0.0141296	0.312718
0.0176919	0.502862	0.0130025	0.220171
0.0184591	0.794252	0.0129266	0.258295
0.0179837	0.611776	0.0127582	0.206949
0.0182575	0.506618	0.0131855	0.200448
0.0179438	0.832744	0.0143921	0.296795
0.0191125	0.829643	0.0139562	0.30671
0.0172763	0.890625	0.0139164	0.267267
0.0173279	0.701056	0.0141695	0.268675
0.0175909	0.473293	0.0134396	0.232531
0.0180132	0.815415	0.0138868	0.253192
0.0176443	0.77784	0.0139853	0.288523
0.0177461	0.605167	0.0143994	0.262634
0.0168014	0.327466	0.0146094	0.231718
0.0188716	0.947063	0.0141123	0.298413
0.0181126	0.950005	0.0118734	0.195923
0.0181126	0.746127	0.0165309	0.354766
0.0184379	0.811573	0.0150658	0.464337
0.0175835	0.802764	0.0152973	0.445589
0.0170038	0.913803	0.0149568	0.311489
0.0172205	0.964216	0.0139997	0.280809
0.0171579	0.995592	0.0138316	0.291606
0.0185042	0.455495	0.014016	0.230902
0.0191119	0.722026	0.0133786	0.232798
0.0161924	0.354431	0.0127434	0.212438
0.0161924	0.379574	0.0132178	0.207183
0.0181397	0.365479	0.0134623	0.220066
0.0175313	0.36736	0.0131746	0.196383
0.0179888	0.59599	0.013691	0.242714
0.0183736	0.568553	0.0150102	0.241022
0.0183736	0.351571	0.0145364	0.231137
0.0181107	0.351571	0.0145364	0.231137
0.0182159	0.650239	0.0138899	0.257971
0.0176724	0.524972	0.0132379	0.220038
0.0191042	0.51303	0.0128832	0.202027
0.0193072	0.894905	0.0143529	0.322645
0.0168353	0.708269	0.0138442	0.234795
0.0182083	0.736082	0.0146735	0.256577
0.0197756	0.839317	0.0152599	0.30209
0.0183985	0.737246	0.0131164	0.208299
0.0176381	0.850216	0.0145665	0.288395
0.0175177	0.627276	0.0130367	0.213506
0.0168527	0.783578	0.0137395	0.24356
0.0168527	0.785242	0.0133874	0.270206
0.0167655	0.976266	0.0130586	0.235967
0.0181715	0.400149	0.0141245	0.259941
0.0180504	0.701666	0.0136086	0.326619
0.0170195	0.789706	0.0135779	0.28988
0.017273	0.86014	0.0140366	0.244397
0.0179074	0.809886	0.0127293	0.239402
0.0184456	0.772555	0.0123588	0.242842
0.0181336	0.725344	0.0129368	0.2195
0.0185296	0.493368	0.0141139	0.258382
0.0166221	0.355549	0.013728	0.222877
0.0163405	0.355549	0.013728	0.222877
0.0168601	0.355549	0.013728	0.222877
0.0186452	0.596257	0.0138797	0.254174
0.0172037	0.966746	0.0136276	0.282398
0.0173756	0.970118	0.0133677	0.28574
0.0173756	0.987198	0.0146501	0.317991
0.0176058	0.4707	0.0143451	0.227066
0.0176963	0.4707	0.0143451	0.227066
0.0180205	0.975646	0.0141577	0.283615
0.0176633	0.824469	0.0139412	0.295366
0.0165824	0.667728	0.013827	0.261591
0.0172678	0.728299	0.0133256	0.265367
0.0177392	0.626177	0.0139074	0.243595
0.0181174	0.935875	0.0146346	0.309971
0.0189285	0.467481	0.0132619	0.197176
0.0188103	0.487639	0.012761	0.182399
0.0175371	0.415618	0.0126714	0.184454
0.018587	0.882234	0.0145533	0.328005
0.0182583	0.49563	0.0138729	0.249749
0.0176994	0.678816	0.0138638	0.239009
0.0176994	0.93042	0.0141137	0.316567
0.0168561	0.834589	0.01417	0.295403
0.0171017	0.765505	0.0137913	0.269923
0.0189784	0.576476	0.0129935	0.21428
0.0175607	0.576476	0.0129935	0.21428
0.0176806	0.51125	0.0130447	0.217918
0.0174594	0.602212	0.0129701	0.217474
0.0174594	0.47668	0.0131296	0.196524
0.0197145	0.561974	0.0138567	0.245418
0.0172816	0.480595	0.0131579	0.220189
0.0180868	0.480595	0.0131579	0.220189
0.0173325	0.369405	0.0135419	0.190904
0.0182512	0.327843	0.0136599	0.192416
0.0179726	0.280465	0.0139205	0.178085
0.0179726	0.286179	0.0136051	0.171793
0.0176859	0.286179	0.0136051	0.171793
0.0185479	0.286179	0.0136051	0.171793
0.0171742	0.286179	0.0136051	0.171793
0.0180778	0.236916	0.0136917	0.176012
0.0178762	0.236916	0.0136917	0.176012
0.0178762	0.24744	0.0141206	0.176947
0.0175825	0.20588	0.014107	0.183514
0.0178525	0.365515	0.0139153	0.182635
0.0178525	0.365515	0.0139153	0.182635
0.0172318	0.198298	0.0133524	0.176779
0.0175137	0.198298	0.0133524	0.176779
0.0182339	0.378999	0.0130758	0.171141
0.0176642	0.378999	0.0130758	0.171141
0.0181231	0.378999	0.0130758	0.171141
0.0172942	0.378999	0.0130758	0.171141
0.0183736	0.378999	0.0130758	0.171141
0.017609	0.291407	0.0131989	0.197886
0.0180728	0.812401	0.0138597	0.276272
0.0180728	0.823054	0.0134934	0.261796
0.0180728	0.872485	0.0139863	0.294539
0.0175487	0.532749	0.0135918	0.215351
0.0180134	0.670964	0.0135204	0.224175
0.0179953	0.859398	0.014115	0.271211
0.0179953	0.829112	0.0144661	0.277126
0.0179435	0.918212	0.0157469	0.370639
0.0179435	0.870776	0.0154518	0.404182
0.0179821	0.886206	0.0133252	0.231704
0.0179821	0.851446	0.013098	0.267929
0.0184371	0.835023	0.0137613	0.226366
0.0177782	0.71907	0.0141019	0.290622
0.0183682	0.458211	0.0139007	0.220437
0.0181839	0.844521	0.0137718	0.279367
0.0174635	0.925446	0.0145482	0.300654
0.0184668	0.295103	0.0143841	0.236273
0.0170702	0.285358	0.0136794	0.187609
0.0170702	0.285358	0.0136794	0.187609
0.0188417	0.285358	0.0136794	0.187609
0.0182317	0.285358	0.0136794	0.187609
0.0191621	0.285358	0.0136794	0.187609
0.0184575	0.897613	0.0134781	0.259615
0.0166054	0.993289	0.0134499	0.281638
0.0192829	0.810344	0.0131028	0.219966
0.0192829	0.647732	0.0128765	0.20081
0.017522	0.612562	0.013311	0.241333
0.0173974	0.779822	0.0138828	0.283597
0.0175461	0.557721	0.0141973	0.270174
0.0182	0.767445	0.0138163	0.246737
0.0174614	0.503568	0.0140649	0.259937
0.0166595	0.892321	0.0140177	0.270731
0.0181734	0.494734	0.0136871	0.219018
0.0184761	0.630083	0.0133456	0.244343
0.0182456	0.46036	0.0134078	0.214799
0.0182456	0.722405	0.0139628	0.260608
0.0179441	0.798941	0.0138628	0.277735
0.0173123	0.518875	0.0145973	0.270602
0.0178992	0.543205	0.0131199	0.205941
0.0174036	0.957794	0.013841	0.249001
0.0190406	0.524053	0.014773	0.316628
0.019144	0.928548	0.0135344	0.259658
0.0187028	0.875287	0.0141381	0.298814
0.018031	0.845709	0.0136928	0.261355
0.0185934	0.676924	0.0138587	0.253809
0.0179553	0.832712	0.0132626	0.249627
0.0183298	0.724074	0.0147186	0.299576
0.0183352	0.607147	0.0149132	0.296003
0.0183352	0.744039	0.0144283	0.315812
0.0169219	0.826257	0.0149179	0.304589
0.0172767	0.908798	0.0140411	0.317181
0.0182083	0.549698	0.0140926	0.241977
0.0186057	0.738295	0.0134461	0.254847
0.0171952	0.709408	0.013336	0.235913
0.0175695	0.709408	0.013336	0.235913
0.0180094	0.794958	0.0140976	0.271611
0.0174726	0.88421	0.0132845	0.326013
0.0178344	0.926758	0.0138951	0.265347
0.0177943	0.911569	0.0135729	0.280674
0.0181867	0.708325	0.0125624	0.216399
0.0188742	0.549592	0.0141602	0.245237
0.0176217	0.442594	0.0140206	0.209232
0.0173937	0.652875	0.0141018	0.266623
0.0173937	0.548914	0.012905	0.213102
0.0175831	0.432531	0.0131412	0.230267
0.0177047	0.977103	0.0149109	0.308594
0.0186769	0.972398	0.0128794	0.237201
0.0171837	0.849956	0.0133794	0.267828
0.0180987	0.972401	0.0136079	0.241178
0.0167753	0.711487	0.013041	0.268942
0.0187764	0.755977	0.0136519	0.226561
0.0170214	0.640171	0.0130089	0.209449
0.0184669	0.640171	0.0130089	0.209449
0.0184669	0.541327	0.0123595	0.203036
0.0181965	0.724811	0.0126304	0.216717
0.0176648	0.544885	0.0122779	0.189495
0.0178254	0.673132	0.012367	0.224566
0.0178429	0.455329	0.0126507	0.194241
0.0182072	0.713279	0.0118802	0.218178
0.0173586	0.578518	0.013554	0.221447
0.0177547	0.912089	0.0140353	0.261494
0.0179218	0.880262	0.0141294	0.236969
0.0178087	0.812741	0.0138923	0.287535
0.0182817	0.812851	0.0139709	0.261364
0.0185429	0.909442	0.0134548	0.24228
0.0186369	0.506529	0.0129529	0.204675
0.0186369	0.879208	0.0137152	0.269533
0.0170202	0.910537	0.0141358	0.294997
0.0181783	0.816667	0.0137367	0.266562
0.017844	0.445893	0.0134492	0.214329
0.0179067	0.934001	0.0142769	0.263668
0.0173525	0.782008	0.0142701	0.369491
0.0184117	0.970323	0.0142846	0.269209
0.017213	0.956847	0.0140242	0.312766
0.0177464	0.97726	0.0137904	0.245144
0.0180505	0.998755	0.0137283	0.293259
0.017744	0.984161	0.0137368	0.257811
0.0174796	0.881032	0.0132021	0.275488
0.0175658	0.243001	0.0149535	0.228214
0.017425	0.9975	0.0127314	0.240874
0.0165398	0.9701	0.0131457	0.235716
0.0175884	0.726019	0.0130389	0.256545
0.0180412	0.611016	0.0133638	0.218245
0.0179701	0.640517	0.0130624	0.242602
0.0176553	0.872321	0.0132669	0.24996
0.0174477	0.809774	0.0150227	0.344277
0.0179329	0.546808	0.013933	0.26105
0.0186753	0.437378	0.0139692	0.267707
0.0174666	0.954607	0.0148016	0.319025
0.0183748	0.714604	0.0147434	0.307096
0.0174956	0.805067	0.0137251	0.270262
0.0176248	0.927973	0.0140372	0.28404
0.0157112	0.866402	0.0143133	0.323907
0.0179748	0.545115	0.0142751	0.244024
0.018237	0.504534	0.0134017	0.245642
0.0173385	0.684651	0.0144851	0.251171
0.0174	0.549495	0.0144494	0.270899
0.0176741	0.716275	0.0144311	0.269897
0.0184079	0.526945	0.0146022	0.268004
0.0162828	0.847097	0.0131848	0.24789
0.0182611	0.864824	0.0132183	0.219148
0.0181467	0.845406	0.0137353	0.264769
0.0180109	0.633976	0.0139363	0.265185
0.0176468	0.855979	0.0139832	0.296518
0.0179156	0.803197	0.013658	0.273963
0.0172736	0.84821	0.0133554	0.266309
0.0179415	0.849145	0.0133435	0.279269
0.0179856	0.990548	0.0135539	0.29464
0.0179856	0.69283	0.0142975	0.271632
0.0174559	0.655575	0.0140557	0.272033
0.0174719	0.987908	0.0134004	0.259662
0.0174591	0.897418	0.0143511	0.313474
0.0184703	0.683195	0.0141225	0.324185
0.0172308	0.939912	0.0141759	0.323304
0.0180442	0.333093	0.0147409	0.246489
0.017472	0.333093	0.0147409	0.246489
0.017472	0.333093	0.0147409	0.246489
0.018134	0.98301	0.0145377	0.315004
0.0169638	0.811991	0.0147021	0.33045
0.0169638	0.449557	0.0131533	0.236596
0.0165949	0.613134	0.014146	0.277637
0.0187004	0.893101	0.0134322	0.253648
0.0178054	0.730993	0.0133427	0.251925
0.0170844	0.80939	0.0130913	0.286327
0.0170844	0.709898	0.0136299	0.280903
0.0181002	0.798191	0.0133466	0.277581
0.0181887	0.810188	0.0130656	0.265425
0.0181887	0.676013	0.0133198	0.233216
0.0181328	0.662955	0.0136099	0.256525
0.0181328	0.727028	0.0139304	0.24601
0.0169042	0.616749	0.0136524	0.263528
0.0174724	0.481262	0.013179	0.219457
0.0173964	0.609853	0.0120112	0.205396
0.0189595	0.833498	0.0124542	0.214512
0.0163163	0.756506	0.013408	0.228725
0.0160329	0.611577	0.0135736	0.26053
0.0177257	0.683852	0.0136435	0.249488
0.0183099	0.514845	0.013568	0.231298
0.0171023	0.646152	0.0136032	0.254014
0.0171997	0.717972	0.0131102	0.230342
0.0181312	0.62854	0.0132892	0.24163
0.0178054	0.810514	0.0135677	0.26737
0.0164752	0.494461	0.0134011	0.224064
0.0188814	0.549397	0.0144398	0.25942
0.0172638	0.556367	0.0142087	0.24433
0.0177676	0.572795	0.0130633	0.210962
0.0190599	0.55887	0.0135632	0.224256
0.0185637	0.66948	0.0135048	0.256916
0.0184771	0.778108	0.0146295	0.294943
0.0180321	0.757543	0.0132275	0.262171
0.0180321	0.584072	0.0134393	0.234842
0.0181896	0.527116	0.0139683	0.219168
0.0187079	0.468016	0.0137914	0.217972
0.0180347	0.409069	0.0139384	0.220693
0.017859	0.54865	0.013727	0.228299
0.0175571	0.54865	0.013727	0.228299
0.0171034	0.988069	0.0142684	0.311351
0.0170183	0.624601	0.0134306	0.219332
0.0181641	0.484169	0.0132719	0.210544
0.0182613	0.484169	0.0132719	0.210544
0.0178696	0.644215	0.0127892	0.213344
0.0178696	0.604136	0.0127968	0.222837
0.0178696	0.604136	0.0127968	0.222837
0.0180718	0.793869	0.0132558	0.239642
0.0168356	0.793255	0.0136505	0.25003
0.0171156	0.721728	0.0149353	0.320147
0.0185036	0.561747	0.0123552	0.211064
0.0172462	0.561747	0.0123552	0.211064
0.0166567	0.657147	0.0128099	0.209179
0.0183536	0.728035	0.0126619	0.230391
0.0177109	0.369805	0.0131342	0.196064
0.0179199	0.525847	0.0131223	0.214284
0.0184074	0.495326	0.0132888	0.217326
0.0184074	0.79696	0.013095	0.237841
0.0172907	0.813979	0.0131288	0.233034
0.0179837	0.481527	0.0132449	0.201785
0.0171853	0.46486	0.013622	0.223644
0.0168454	0.333729	0.0136637	0.218588
0.0182105	0.938285	0.0139322	0.300187
0.0187687	0.838006	0.0141028	0.271308
0.0183035	0.823333	0.0143367	0.310908
0.0191547	0.910278	0.0137865	0.253175
0.0166581	0.637671	0.0136324	0.264843
0.0176535	0.608492	0.0134049	0.218706
0.0175949	0.580338	0.013462	0.227482
0.0177622	0.859888	0.0131972	0.276253
0.0178597	0.922402	0.0133988	0.240248
0.0179715	0.968128	0.0140488	0.301811
0.0174154	0.567903	0.0142335	0.285253
0.0182029	0.790903	0.0133514	0.251748
0.0179106	0.248863	0.011923	0.151233
0.0199633	0.248863	0.011923	0.151233
0.0194628	0.213771	0.0119026	0.142654
0.0194628	0.213771	0.0119026	0.142654
0.0163345	0.438669	0.0122489	0.192664
0.0172086	0.467764	0.0124916	0.176517
0.0184895	0.47469	0.0121135	0.171303
0.0164298	0.270956	0.0127675	0.182664
0.0179966	0.3236	0.0126281	0.195913
0.0183868	0.647989	0.0119556	0.190518
0.0176742	0.647989	0.0119556	0.190518
0.0185262	0.38825	0.0119146	0.184486
0.0165032	0.55771	0.0119973	0.18317
0.0180874	0.588744	0.0126023	0.179152
0.0172042	0.540267	0.0127778	0.195717
0.0183697	0.599996	0.0127182	0.212195
0.0178801	0.599996	0.0127182	0.212195
0.0178801	0.648477	0.0125045	0.20214
0.0172536	0.777795	0.0124838	0.219329
0.0185189	0.795955	0.0125574	0.215118
0.0174872	0.430034	0.014397	0.245189
0.0173127	0.720599	0.0140186	0.26331
0.0181268	0.73705	0.0138693	0.274599
0.0178255	0.634401	0.0133493	0.267409
0.0195209	0.773906	0.0124659	0.223709
0.0185845	0.641353	0.0130296	0.213715
0.0178538	0.498114	0.0127644	0.193798
0.0173465	0.46242	0.0124293	0.196702
0.0171013	0.381918	0.0127771	0.184186
0.0186053	0.381918	0.0127771	0.184186
0.0168178	0.698576	0.011239	0.191181
0.0168178	0.838574	0.0113243	0.216864
0.0184426	0.914353	0.0117365	0.205716
0.018676	0.566038	0.0122472	0.204135
0.0169466	0.566038	0.0122472	0.204135
0.0176435	0.600641	0.012534	0.208828
0.017791	0.389538	0.0126535	0.188721
0.0177727	0.389538	0.0126535	0.188721
0.0176716	0.350809	0.0125227	0.191188
0.018182	0.840924	0.0130896	0.257341
0.0186449	0.606217	0.0139554	0.278188
0.018808	0.701918	0.0141878	0.263295
0.0168014	0.835519	0.0143409	0.24812
0.0175812	0.765479	0.0140407	0.280394
0.0178561	0.744695	0.0141021	0.266278
0.0169616	0.702688	0.0137855	0.290934
0.0178344	0.68153	0.0133965	0.216122
0.0178715	0.702163	0.0131285	0.213349
0.0169361	0.908092	0.0149006	0.340465
0.0173902	0.768796	0.0142354	0.279108
0.0177728	0.780129	0.0133675	0.252034
0.0180224	0.42346	0.0129578	0.183706
0.0179333	0.780482	0.0130899	0.253223
0.0179333	0.388806	0.0133189	0.213633
0.0175446	0.388806	0.0133189	0.213633
0.0175446	0.406676	0.013374	0.227661
0.0175816	0.385288	0.0140268	0.213414
0.0166556	0.558176	0.0144402	0.313688
0.016253	0.554303	0.0145066	0.304712
0.0193033	0.975056	0.012792	0.24236
0.0181499	0.735936	0.0130704	0.228542
0.0169551	0.499509	0.0131902	0.192165
0.0191103	0.610477	0.0140662	0.242164
0.0164638	0.579271	0.0135808	0.228214
0.0178887	0.63225	0.0131233	0.225482
0.0179339	0.726724	0.0129956	0.241595
0.0187991	0.543289	0.0136732	0.249323
0.0187991	0.768737	0.0138402	0.276322
0.0177681	0.327739	0.0139176	0.22039
0.0171344	0.312813	0.013701	0.212987
0.0179129	0.61118	0.0126356	0.221566
0.0179206	0.636108	0.0124825	0.209843
0.0170807	0.371367	0.012871	0.181746
0.0178895	0.371367	0.012871	0.181746
0.019448	0.371367	0.012871	0.181746
0.0174852	0.371367	0.012871	0.181746
0.0174852	0.616369	0.0145872	0.277885
0.0181614	0.392963	0.0133092	0.184764
0.0177193	0.392963	0.0133092	0.184764
0.0182703	0.334427	0.0125762	0.179254
0.0179155	0.334427	0.0125762	0.179254
0.0182419	0.438418	0.0124887	0.178911
0.0182419	0.572453	0.014637	0.311392
0.0171893	0.904974	0.0143114	0.288674
0.0174067	0.927437	0.0143142	0.274238
0.0177189	0.927424	0.0147561	0.352791
0.0179211	0.799799	0.0139085	0.253066
0.0178595	0.71354	0.0138363	0.246223
0.0174019	0.940655	0.0146547	0.289048
0.0178568	0.671828	0.0136837	0.215006
0.01645	0.760044	0.0139144	0.240473
0.0168426	0.78409	0.0129988	0.267456
0.0189114	0.992335	0.0129484	0.240504
0.0178083	0.987184	0.0132306	0.273581
0.0169146	0.961806	0.0139492	0.262572
0.0173039	0.899672	0.0141301	0.315574
0.0183366	0.834814	0.0149185	0.299514
0.0171413	0.910039	0.0143369	0.321616
0.0171413	0.960744	0.0143208	0.278816
0.0174794	0.954807	0.0135263	0.335309
0.0172432	0.964049	0.0139742	0.3431
0.0173332	0.680361	0.0138785	0.268538
0.0174541	0.435348	0.0131848	0.212292
0.0178378	0.33162	0.0133417	0.202408
0.018358	0.319677	0.0131593	0.187594
0.0181671	0.319677	0.0131593	0.187594
0.0176198	0.585122	0.0135961	0.204366
0.0176555	0.402309	0.0135289	0.213924
0.0186527	0.550839	0.0140793	0.253464
0.0166912	0.834106	0.0140824	0.305166
0.0190279	0.784289	0.0143783	0.27003
0.0185519	0.563593	0.0150463	0.290906
0.0186357	0.775105	0.0139278	0.283496
0.0178641	0.768183	0.0139836	0.265393
0.0178911	0.511575	0.0152467	0.260294
0.0182934	0.648629	0.0132308	0.207466
0.0166339	0.908085	0.0144321	0.271633
0.0164468	0.917053	0.0132367	0.276241
0.0160492	0.924134	0.0134769	0.247186
0.0166932	0.966827	0.0136498	0.281968
0.0179714	0.85434	0.0155475	0.373345
0.0176289	0.901285	0.013699	0.252207
0.0182024	0.940692	0.0136258	0.258234
0.0182024	0.778047	0.0130437	0.249351
0.0175802	0.514067	0.013676	0.214508
0.0181751	0.461897	0.0137152	0.198415
0.0169309	0.415682	0.0134579	0.194821
0.0165732	0.959989	0.0143722	0.309854
0.017334	0.910733	0.0135983	0.294902
0.0185089	0.580848	0.0142281	0.255445
0.0173748	0.552088	0.0141173	0.246714
0.0181413	0.909351	0.0128931	0.253193
0.0184846	0.814813	0.0127914	0.233683
[truncated: 38,001 more rows]

## Sheet: Extended Data Fig1e
category	new gene name	Gene_names	Protein_IDs	Protein_names	k_a_q50_one_state_Mito	k_a_q50_two_state_Mito	k_b_q50_two_state_Mito
mtLSU	uL1m	MRPL1	Q9BYD6	39S ribosomal protein L1, mitochondrial	0.001528	0.354344	0.0011126
mtLSU	uL2m	MRPL2	Q5T653	39S ribosomal protein L2, mitochondrial	0.000837694	0.427413	0.000719856
mtLSU	uL3m	MRPL3	P09001	39S ribosomal protein L3, mitochondrial	0.0117778	0.52175	0.00603319
mtLSU	uL4m	MRPL4	Q9BYD3	39S ribosomal protein L4, mitochondrial	0.0107442	0.58907	0.00806505
mtLSU	bL9m	MRPL9	Q9BYD2	39S ribosomal protein L9, mitochondrial	0.00904921	0.618157	0.00717912
mtLSU	uL10m	MRPL10	Q7Z7H8	39S ribosomal protein L10, mitochondrial	0.0115259	0.472805	0.0105682
mtLSU	uL11m	MRPL11	Q9Y3B7	39S ribosomal protein L11, mitochondrial	0.0103814	0.478206	0.00944631
mtLSU	bL12m	MRPL12	P52815	39S ribosomal protein L12, mitochondrial	0.00640151	0.462319	0.00563082
mtLSU	uL13m	MRPL13	Q9BYD1	39S ribosomal protein L13, mitochondrial	0.0040941	0.585913	0.00293624
mtLSU	uL14m	MRPL14	Q6P1L8	39S ribosomal protein L14, mitochondrial	0.00699549	0.545183	0.00588003
mtLSU	uL15m	MRPL15	Q9P015	39S ribosomal protein L15, mitochondrial	0.00371045	0.326635	0.00326498
mtLSU	uL16m	MRPL16	Q9NX20	39S ribosomal protein L16, mitochondrial	0.00614134	0.539116	0.00394738
mtLSU	bL17m	MRPL17	Q9NRX2	39S ribosomal protein L17, mitochondrial	0.00939381	0.335395	0.00878852
mtLSU	uL18m	MRPL18	Q9H0U6	39S ribosomal protein L18, mitochondrial	0.00529337	0.465425	0.00460891
mtLSU	bL19m	MRPL19	P49406	39S ribosomal protein L19, mitochondrial	0.00659856	0.636328	0.00518633
mtLSU	bL20m	MRPL20	Q9BYC9	39S ribosomal protein L20, mitochondrial	0.00910554	0.53089	0.00765331
mtLSU	bL21m	MRPL21	Q7Z2W9	39S ribosomal protein L21, mitochondrial	0.0111319	0.558816	0.00735118
mtLSU	uL22m	MRPL22	Q9NWU5	39S ribosomal protein L22, mitochondrial	0.0124302	0.270817	0.00609432
mtLSU	uL23m	MRPL23	Q16540	39S ribosomal protein L23, mitochondrial	0.0068336	0.597116	0.00427905
mtLSU	uL24m	MRPL24	Q96A35	39S ribosomal protein L24, mitochondrial	0.00898872	0.43669	0.00559736
mtLSU	bL27m	MRPL27	Q9P0M9	39S ribosomal protein L27, mitochondrial	0.0053669	0.527211	0.00410205
mtLSU	bL28m	MRPL28	Q13084	39S ribosomal protein L28, mitochondrial	0.015569	0.556253	0.0105459
mtLSU	uL29m	MRPL47	Q9HD33	39S ribosomal protein L47, mitochondrial	0.00378908	0.421312	0.00315738
mtLSU	uL30m	MRPL30	Q8TCC3	39S ribosomal protein L30, mitochondrial	0.00353007	0.499336	0.0026686
mtLSU	bL31m	MRPL55	Q7Z7F7	39S ribosomal protein L55, mitochondrial	0.0169762	0.161717	0.00758418
mtLSU	bL32m	MRPL32	Q9BYC8	39S ribosomal protein L32, mitochondrial	0.00277205	0.445155	0.00218875
mtLSU	bL33m	MRPL33	O75394	39S ribosomal protein L33, mitochondrial	0.0442658	0.472654	0.0407259
mtLSU	bL34m	MRPL34	Q9BQ48	39S ribosomal protein L34, mitochondrial	0.0182765	0.483331	0.0162736
mtLSU	bL35m	MRPL35	Q9NZE8	39S ribosomal protein L35, mitochondrial	0.000460002	0.327373	0.000462392
mtLSU	mL37	MRPL37	Q9BZE1	39S ribosomal protein L37, mitochondrial	0.0108177	0.631482	0.00966576
mtLSU	mL38	MRPL38	Q96DV4	39S ribosomal protein L38, mitochondrial	0.00244152	0.359028	0.00200003
mtLSU	mL39	MRPL39	Q9NYK5	39S ribosomal protein L39, mitochondrial	0.00857279	0.401696	0.00254083
mtLSU	mL40	MRPL40	Q9NQ50	39S ribosomal protein L40, mitochondrial	0.0213928	0.37645	0.0133209
mtLSU	mL41	MRPL41	Q8IXM3	39S ribosomal protein L41, mitochondrial	0.0147837	0.535425	0.0112539
mtLSU	mL42	MRPL42	Q9Y6G3	39S ribosomal protein L42, mitochondrial	0.0351913	0.521766	0.031062
mtLSU	mL43	MRPL43	Q8N983	39S ribosomal protein L43, mitochondrial	0.00825687	0.407452	0.00756752
mtLSU	mL44	MRPL44	Q9H9J2	39S ribosomal protein L44, mitochondrial	0.00588294	0.564633	0.00503667
mtLSU	mL45	MRPL45	Q9BRJ2	39S ribosomal protein L45, mitochondrial	0.00588159	0.514062	0.00486879
mtLSU	mL46	MRPL46	Q9H2W6	39S ribosomal protein L46, mitochondrial	0.00350584	0.148543	0.0032435
mtLSU	mL48	MRPL48	Q96GC5	39S ribosomal protein L48, mitochondrial	0.00837212	0.528389	0.00529998
mtLSU	mL49	MRPL49	Q13405	39S ribosomal protein L49, mitochondrial	0.000319477	0.271604	0.000303291
mtLSU	mL50	MRPL50	Q8N5N7	39S ribosomal protein L50, mitochondrial	0.00278165	0.424227	0.00217458
mtLSU	mL51	MRPL51	Q4U2R6	39S ribosomal protein L51, mitochondrial	0.00452177	0.475564	0.00398908
mtLSU	mL52	MRPL52	Q86TS9	39S ribosomal protein L52, mitochondrial	0.00199215	0.430729	0.00205041
mtLSU	mL53	MRPL53	Q96EL3	39S ribosomal protein L53, mitochondrial	0.00503303	0.484808	0.00403635
mtLSU	mL54	MRPL54	Q6P161	39S ribosomal protein L54, mitochondrial	0.0235819	0.494344	0.0213868
mtLSU	mL62	ICT1	Q14197	Peptidyl-tRNA hydrolase ICT1, mitochondrial	0.00427517	0.540653	0.00318613
mtLSU	mL63	MRPL57	Q9BQC6	Ribosomal protein 63, mitochondrial	0.0107525	0.479814	0.00967139
mtLSU	mL64	GADD45GIP1	Q8TAE8	Growth arrest and DNA damage-inducible proteins-interacting protein 1	0.0177542	0.565617	0.00389002
mtSSU	mL65	MRPS30	Q9NP92	28S ribosomal protein S30, mitochondrial	0.00406065	0.395276	0.00348511
mtSSU	mL66	MRPS18A	Q9NVS2	28S ribosomal protein S18a, mitochondrial	0.00120965	0.384813	0.000979051
mtSSU	bS1m	MRPS28	Q9Y2Q9	28S ribosomal protein S28, mitochondrial	0.00303942	0.518665	0.00211961
mtSSU	uS2m	MRPS2	Q9Y399	28S ribosomal protein S2, mitochondrial	0.0178201	0.678578	0.0136102
mtSSU	uS3m	MRPS24	Q96EL2	28S ribosomal protein S24, mitochondrial	0.00613881	0.579193	0.003816
mtSSU	uS5m	MRPS5	P82675	28S ribosomal protein S5, mitochondrial	0.000595404	0.243564	0.000501921
mtSSU	bS6m	MRPS6	P82932	28S ribosomal protein S6, mitochondrial	0.00424326	0.446509	0.00344867
mtSSU	uS7m	MRPS7	Q9Y2R9	28S ribosomal protein S7, mitochondrial	0.0150726	0.197407	0.00593217
mtSSU	uS9m	MRPS9	P82933	28S ribosomal protein S9, mitochondrial	0.000583029	0.26548	0.000451417
mtSSU	uS10m	MRPS10	P82664	28S ribosomal protein S10, mitochondrial	0.00201315	0.468679	0.00156256
mtSSU	uS11m	MRPS11	P82912	28S ribosomal protein S11, mitochondrial	0.000375394	0.28599	0.000355911
mtSSU	uS12m	MRPS12	O15235	28S ribosomal protein S12, mitochondrial	0.021785	0.521529	0.016014
mtSSU	uS14m	MRPS14	O60783	28S ribosomal protein S14, mitochondrial	0.0095991	0.481553	0.0085945
mtSSU	uS15m	MRPS15	P82914	28S ribosomal protein S15, mitochondrial	0.00803022	0.515141	0.00689871
mtSSU	bS16m	MRPS16	Q9Y3D3	28S ribosomal protein S16, mitochondrial	0.0130981	0.805832	0.00742158
mtSSU	uS17m	MRPS17	Q9Y2R5	28S ribosomal protein S17, mitochondrial	0.00912779	0.367116	0.00848984
mtSSU	bS18m	MRPS18C	Q9Y3D5	28S ribosomal protein S18c, mitochondrial	0.0014101	0.431243	0.00132246
mtSSU	bS21m	MRPS21	P82921	28S ribosomal protein S21, mitochondrial	0.0015688	0.413352	0.00139771
mtSSU	mS22	MRPS22	P82650	28S ribosomal protein S22, mitochondrial	0.00675336	0.331991	0.00625487
mtSSU	mS23	MRPS23	Q9Y3D9	28S ribosomal protein S23, mitochondrial	0.0163431	0.42122	0.0127278
mtSSU	mS25	MRPS25	P82663	28S ribosomal protein S25, mitochondrial	0.00511059	0.4581	0.00433207
mtSSU	mS26	MRPS26	Q9BYN8	28S ribosomal protein S26, mitochondrial	0.0116291	0.492788	0.00741536
mtSSU	mS27	MRPS27	Q92552	28S ribosomal protein S27, mitochondrial	0.0144766	0.127922	0.00993475
mtSSU	mS29	DAP3	P51398	28S ribosomal protein S29, mitochondrial	0.00787063	0.610081	0.00646241
mtSSU	mS31	MRPS31	Q92665	28S ribosomal protein S31, mitochondrial	0.00861311	0.478425	0.00770926
mtSSU	mS33	MRPS33	Q9Y291	28S ribosomal protein S33, mitochondrial	0.00119243	0.370897	0.00103509
mtSSU	mS34	MRPS34	P82930	28S ribosomal protein S34, mitochondrial	0.0180895	0.236986	0.0127833
mtSSU	mS35	MRPS35	P82673	28S ribosomal protein S35, mitochondrial	0.0163739	0.426408	0.0116025
assembly factors	mS37	CHCHD1	Q96BP2	Coiled-coil-helix-coiled-coil-helix domain-containing protein 1	0.0660114	0.211958	0.0643839
assembly factors	mS39	PTCD3	Q96EY7	Pentatricopeptide repeat domain-containing protein 3, mitochondrial	0.00798839	0.54102	0.00684982
assembly factors	mS40	MRPS18B	Q9Y676	28S ribosomal protein S18b, mitochondrial	0.0101598	0.558991	0.00733669
assembly factors	TFB1M	TFB1M	Q8WVM0	Dimethyladenosine transferase 1, mitochondrial	0.0312585	0.49749	0.0280836
assembly factors	METTL15	METTL15	A6NJ78	Probable methyltransferase-like protein 15	0.214552	0.388011	0.218597
assembly factors	NSUN4	NSUN4	Q96CB9	5-methylcytosine rRNA methyltransferase NSUN4	0.398672	0.490425	0.356379
assembly factors	TRMT2B	TRMT2B	Q96GJ1	tRNA (uracil(54)-C(5))-methyltransferase homolog	0.0984675	0.31581	0.10495
assembly factors	METTL17	METTL17	Q9H7H0	Methyltransferase-like protein 17, mitochondrial	0.474604	0.538021	0.464058
assembly factors	MCAT	SLC25A20	O43772	Mitochondrial carnitine/acylcarnitine carrier protein	0.000503033	0.321476	0.000490389
assembly factors	ERAL1	ERAL1	O75616	GTPase Era, mitochondrial	0.171036	0.031555	0.266124
assembly factors	mtRBFA	RBFA	Q8N0V3	Putative ribosome-binding factor A, mitochondrial	0.137372	0.404636	0.13609
assembly factors	MTG3	NOA1	Q8NC60	Nitric oxide-associated protein 1	0.0580628	0.52708	0.0511398
assembly factors	mtIF3	MTIF3	Q9H2K0	Translation initiation factor IF-3, mitochondrial	0.571822	0.515931	0.577702
assembly factors	mtIF2	MTIF2	P46199	Translation initiation factor IF-2, mitochondrial	0.0255503	0.489891	0.0233464
assembly factors	MRM2	FTSJ2	Q9UI43	rRNA methyltransferase 2, mitochondrial	0.977627	0.912568	0.966015
assembly factors	MRM3	RNMTL1	Q9HC36	rRNA methyltransferase 3, mitochondrial	0.0192689	0.492774	0.0174135
assembly factors	RPUSD4	RPUSD4	Q96CM3	RNA pseudouridylate synthase domain-containing protein 4	0.143871	0.1267	0.177223
assembly factors	MALSU1	MALSU1	Q96EH3	Mitochondrial assembly of ribosomal large subunit protein 1	0.0435229	0.414705	0.0411262
assembly factors	L0R8F8	SMCR7L	L0R8F8	NA	0.0287505	0.512115	0.0263154
assembly factors	mtACP	NDUFAB1	O14561	Acyl carrier protein, mitochondrial	0.0013389	0.337018	0.00108916
assembly factors	GTPBP5	MTG2	Q9H4K7	Mitochondrial ribosome-associated GTPase 2	0.996925	0.987407	0.995431
assembly factors	GTPBP7	MTG1	Q9BT17	Mitochondrial ribosome-associated GTPase 1	0.229668	0.0755951	0.327739
assembly factors	GTPBP10	GTPBP10	A4D1E9	GTP-binding protein 10	0.0311926	0.549211	0.027396
assembly factors	MTERF4	MTERF4	Q7Z6M4	Transcription termination factor 4, mitochondrial;mTERF domain-containing protein 2 processed	0.332717	0.474509	0.350381
assembly factors	DDX28	DDX28	Q9NUL7	Probable ATP-dependent RNA helicase DDX28	0.147793	0.0511405	0.210814
assembly factors	MTERF3	MTERF3	Q96E29	Transcription termination factor 3, mitochondrial	0.147419	0.0560669	0.205071
assembly factors	FASTKD2	FASTKD2	Q9NYY8	FAST kinase domain-containing protein 2	0.0232913	0.411806	0.0219684
assembly factors	RPUSD3	RPUSD3	Q6P087	RNA pseudouridylate synthase domain-containing protein 3	0.110579	0.0254739	0.166811
assembly factors	PTCD1	PTCD1	O75127	Pentatricopeptide repeat-containing protein 1, mitochondrial	0.108253	0.0517888	0.11466
assembly factors	TRUB2	TRUB2	O95900	Probable tRNA pseudouridine synthase 2	0.00864032	0.118328	0.00838356
assembly factors	DHX30	DHX30	Q7L2E3	Putative ATP-dependent RNA helicase DHX30	0.0236659	0.438055	0.0225514
assembly factors	MPV17L2	MPV17L2	Q567V2	Mpv17-like protein 2	0.142643	0.0819696	0.165086
assembly factors	SLIRP	SLIRP	Q9GZT3	SRA stem-loop-interacting RNA-binding protein, mitochondrial	0.0124815	0.445113	0.0115798
assembly factors	LRPPRC	LRPPRC	P42704	Leucine-rich PPR motif-containing protein, mitochondrial	0.00899724	0.000802479	0.0200755
assembly factors	GRSF1	GRSF1	Q12849	G-rich sequence factor 1	0.0154113	0.00243963	0.0298327
assembly factors	ELAC2	ELAC2	Q9BQ52	Zinc phosphodiesterase ELAC protein 2	0.0604466	0.100882	0.0416745
assembly factors	MRPP1	TRMT10C	Q7L0Y3	Mitochondrial ribonuclease P protein 1	0.00901905	0.256498	0.00855183
assembly factors	MRPP2	HSD17B10	Q99714	3-hydroxyacyl-CoA dehydrogenase type-2	0.00480452	0.013294	0.00493824
assembly factors	MRPP3	KIAA0391	O15091	Mitochondrial ribonuclease P protein 3	0.17568	0.132365	0.19901
assembly factors	LONP1	LONP1	P36776	Lon protease homolog, mitochondrial	0.00444737	0.0151914	0.00446312
assembly factors	C1QBP	C1QBP	Q07021	Complement component 1 Q subcomponent-binding protein, mitochondrial	0.00611747	0.0399567	0.00603711
assembly factors	CLPP	CLPP	Q16740	ATP-dependent Clp protease proteolytic subunit, mitochondrial	0.00204067	0.370083	0.00158227
assembly factors	RCC1LV1	WBSCR16	Q96I51	Williams-Beuren syndrome chromosomal region 16 protein	0.0752837	0.37841	0.0691749
assembly factors	YBEY	YBEY	P58557	Putative ribonuclease	0.00582367	0.427481	0.00505867
assembly factors	GTPBP8	GTPBP8	Q8N3Z3	GTP-binding protein 8	0.248442	0.0883065	0.348817

## Sheet: Extended Data Fig1f
category	new gene name	Gene_names	Protein_IDs	Protein_names	k_a_q50_one_state_CL	k_a_q50_two_state_CL	k_b_q50_two_state_CL
mtLSU	uL1m	MRPL1	Q9BYD6	39S ribosomal protein L1, mitochondrial	0.00267981	0.326982	0.00223863
mtLSU	uL2m	MRPL2	Q5T653	39S ribosomal protein L2, mitochondrial	0.00231069	0.4901	0.00160304
mtLSU	uL3m	MRPL3	P09001	39S ribosomal protein L3, mitochondrial	0.0105796	0.551884	0.00557337
mtLSU	uL4m	MRPL4	Q9BYD3	39S ribosomal protein L4, mitochondrial	0.00937109	0.588248	0.00705725
mtLSU	bL9m	MRPL9	Q9BYD2	39S ribosomal protein L9, mitochondrial	0.00987784	0.371517	0.00679823
mtLSU	uL10m	MRPL10	Q7Z7H8	39S ribosomal protein L10, mitochondrial	0.0157532	0.486718	0.0145587
mtLSU	uL11m	MRPL11	Q9Y3B7	39S ribosomal protein L11, mitochondrial	0.0100049	0.459197	0.00926929
mtLSU	bL12m	MRPL12	P52815	39S ribosomal protein L12, mitochondrial	0.0128252	0.319223	0.0121664
mtLSU	uL13m	MRPL13	Q9BYD1	39S ribosomal protein L13, mitochondrial	0.00713568	0.453852	0.0065182
mtLSU	uL14m	MRPL14	Q6P1L8	39S ribosomal protein L14, mitochondrial	0.0127969	0.690171	0.00995946
mtLSU	uL15m	MRPL15	Q9P015	39S ribosomal protein L15, mitochondrial	0.00263303	0.423852	0.00204906
mtLSU	uL16m	MRPL16	Q9NX20	39S ribosomal protein L16, mitochondrial	0.0119567	0.191745	0.00476651
mtLSU	bL17m	MRPL17	Q9NRX2	39S ribosomal protein L17, mitochondrial	0.00936697	0.422131	0.00867734
mtLSU	uL18m	MRPL18	Q9H0U6	39S ribosomal protein L18, mitochondrial	0.00740516	0.371498	0.00686582
mtLSU	bL19m	MRPL19	P49406	39S ribosomal protein L19, mitochondrial	0.0102684	0.63985	0.0087164
mtLSU	bL20m	MRPL20	Q9BYC9	39S ribosomal protein L20, mitochondrial	0.0139618	0.36586	0.00810665
mtLSU	bL21m	MRPL21	Q7Z2W9	39S ribosomal protein L21, mitochondrial	0.0135175	0.442037	0.00794648
mtLSU	uL22m	MRPL22	Q9NWU5	39S ribosomal protein L22, mitochondrial	0.0145201	0.229879	0.00833989
mtLSU	uL23m	MRPL23	Q16540	39S ribosomal protein L23, mitochondrial	0.013166	0.547513	0.0110374
mtLSU	uL24m	MRPL24	Q96A35	39S ribosomal protein L24, mitochondrial	0.0127208	0.530041	0.00806926
mtLSU	bL27m	MRPL27	Q9P0M9	39S ribosomal protein L27, mitochondrial	0.00674435	0.559949	0.00552342
mtLSU	bL28m	MRPL28	Q13084	39S ribosomal protein L28, mitochondrial	0.0182856	0.336314	0.00996313
mtLSU	uL29m	MRPL47	Q9HD33	39S ribosomal protein L47, mitochondrial	0.00817348	0.546795	0.0062707
mtLSU	uL30m	MRPL30	Q8TCC3	39S ribosomal protein L30, mitochondrial	0.0118191	0.484791	0.00721581
mtLSU	bL31m	MRPL55	Q7Z7F7	39S ribosomal protein L55, mitochondrial	0.0192312	0.172485	0.00821492
mtLSU	bL32m	MRPL32	Q9BYC8	39S ribosomal protein L32, mitochondrial	0.0107403	0.579406	0.00915473
mtLSU	bL33m	MRPL33	O75394	39S ribosomal protein L33, mitochondrial	0.0136583	0.480926	0.0126545
mtLSU	bL34m	MRPL34	Q9BQ48	39S ribosomal protein L34, mitochondrial	0.0111544	0.584131	0.00989187
mtLSU	bL35m	MRPL35	Q9NZE8	39S ribosomal protein L35, mitochondrial	0.000695245	0.375041	0.000700463
mtLSU	mL37	MRPL37	Q9BZE1	39S ribosomal protein L37, mitochondrial	0.00734937	0.491541	0.00321582
mtLSU	mL38	MRPL38	Q96DV4	39S ribosomal protein L38, mitochondrial	0.00420644	0.400012	0.00365961
mtLSU	mL39	MRPL39	Q9NYK5	39S ribosomal protein L39, mitochondrial	0.0118017	0.543337	0.00625799
mtLSU	mL40	MRPL40	Q9NQ50	39S ribosomal protein L40, mitochondrial	0.0166457	0.110823	0.0101268
mtLSU	mL41	MRPL41	Q8IXM3	39S ribosomal protein L41, mitochondrial	0.0116433	0.184521	0.00322071
mtLSU	mL42	MRPL42	Q9Y6G3	39S ribosomal protein L42, mitochondrial	0.0120521	0.539534	0.00975009
mtLSU	mL43	MRPL43	Q8N983	39S ribosomal protein L43, mitochondrial	0.00982908	0.387246	0.0091762
mtLSU	mL44	MRPL44	Q9H9J2	39S ribosomal protein L44, mitochondrial	0.00471906	0.56087	0.00364802
mtLSU	mL45	MRPL45	Q9BRJ2	39S ribosomal protein L45, mitochondrial	0.00892777	0.56143	0.00794463
mtLSU	mL46	MRPL46	Q9H2W6	39S ribosomal protein L46, mitochondrial	0.00431959	0.205902	0.00399223
mtLSU	mL48	MRPL48	Q96GC5	39S ribosomal protein L48, mitochondrial	0.00724033	0.490258	0.00625739
mtLSU	mL49	MRPL49	Q13405	39S ribosomal protein L49, mitochondrial	0.010511	0.587511	0.00905734
mtLSU	mL50	MRPL50	Q8N5N7	39S ribosomal protein L50, mitochondrial	0.00675499	0.556918	0.0057557
mtLSU	mL51	MRPL51	Q4U2R6	39S ribosomal protein L51, mitochondrial	0.00638791	0.45059	0.00560888
mtLSU	mL52	MRPL52	Q86TS9	39S ribosomal protein L52, mitochondrial	0.00444712	0.485219	0.00350499
mtLSU	mL53	MRPL53	Q96EL3	39S ribosomal protein L53, mitochondrial	0.0149042	0.501791	0.0139319
mtLSU	mL54	MRPL54	Q6P161	39S ribosomal protein L54, mitochondrial	0.0279356	0.743284	0.0148085
mtLSU	mL62	ICT1	Q14197	Peptidyl-tRNA hydrolase ICT1, mitochondrial	0.00770349	0.436545	0.00709213
mtLSU	mL63	MRPL57	Q9BQC6	Ribosomal protein 63, mitochondrial	0.00702451	0.37251	0.00643933
mtLSU	mL64	GADD45GIP1	Q8TAE8	Growth arrest and DNA damage-inducible proteins-interacting protein 1	0.014397	0.603937	0.00987118
mtSSU	mL65	MRPS30	Q9NP92	28S ribosomal protein S30, mitochondrial	0.00193782	0.485041	0.00142567
mtSSU	mL66	MRPS18A	Q9NVS2	28S ribosomal protein S18a, mitochondrial	0.00807159	0.25766	0.00762547
mtSSU	bS1m	MRPS28	Q9Y2Q9	28S ribosomal protein S28, mitochondrial	0.00919025	0.389589	0.00854707
mtSSU	uS2m	MRPS2	Q9Y399	28S ribosomal protein S2, mitochondrial	0.0138008	0.478548	0.00967619
mtSSU	uS3m	MRPS24	Q96EL2	28S ribosomal protein S24, mitochondrial	0.0130864	0.360584	0.00612393
mtSSU	uS5m	MRPS5	P82675	28S ribosomal protein S5, mitochondrial	0.000391344	0.220558	0.000347707
mtSSU	bS6m	MRPS6	P82932	28S ribosomal protein S6, mitochondrial	0.0120406	0.443158	0.0112634
mtSSU	uS7m	MRPS7	Q9Y2R9	28S ribosomal protein S7, mitochondrial	0.013981	0.511009	0.0107812
mtSSU	uS9m	MRPS9	P82933	28S ribosomal protein S9, mitochondrial	0.00254379	0.260072	0.00217686
mtSSU	uS10m	MRPS10	P82664	28S ribosomal protein S10, mitochondrial	0.0119087	0.466555	0.010545
mtSSU	uS11m	MRPS11	P82912	28S ribosomal protein S11, mitochondrial	0.00751613	0.540758	0.00636473
mtSSU	uS12m	MRPS12	O15235	28S ribosomal protein S12, mitochondrial	0.0135399	0.597882	0.010124
mtSSU	uS14m	MRPS14	O60783	28S ribosomal protein S14, mitochondrial	0.00795041	0.355579	0.0073917
mtSSU	uS15m	MRPS15	P82914	28S ribosomal protein S15, mitochondrial	0.0060324	0.687201	0.00389662
mtSSU	bS16m	MRPS16	Q9Y3D3	28S ribosomal protein S16, mitochondrial	0.00667099	0.564885	0.00559232
mtSSU	uS17m	MRPS17	Q9Y2R5	28S ribosomal protein S17, mitochondrial	0.00576029	0.0786364	0.00559016
mtSSU	bS18m	MRPS18C	Q9Y3D5	28S ribosomal protein S18c, mitochondrial	0.00349549	0.509807	0.0026234
mtSSU	bS21m	MRPS21	P82921	28S ribosomal protein S21, mitochondrial	0.0137795	0.603274	0.0120721
mtSSU	mS22	MRPS22	P82650	28S ribosomal protein S22, mitochondrial	0.00719289	0.38683	0.0066051
mtSSU	mS23	MRPS23	Q9Y3D9	28S ribosomal protein S23, mitochondrial	0.0150628	0.536444	0.0121035
mtSSU	mS25	MRPS25	P82663	28S ribosomal protein S25, mitochondrial	0.00686618	0.337252	0.00637413
mtSSU	mS26	MRPS26	Q9BYN8	28S ribosomal protein S26, mitochondrial	0.0133867	0.622408	0.011046
mtSSU	mS27	MRPS27	Q92552	28S ribosomal protein S27, mitochondrial	0.0144477	0.53751	0.0120399
mtSSU	mS29	DAP3	P51398	28S ribosomal protein S29, mitochondrial	0.00642996	0.557825	0.0048578
mtSSU	mS31	MRPS31	Q92665	28S ribosomal protein S31, mitochondrial	0.0102342	0.478891	0.00766409
mtSSU	mS33	MRPS33	Q9Y291	28S ribosomal protein S33, mitochondrial	0.00881038	0.218517	0.00841249
mtSSU	mS34	MRPS34	P82930	28S ribosomal protein S34, mitochondrial	0.0116934	0.384862	0.010111
mtSSU	mS35	MRPS35	P82673	28S ribosomal protein S35, mitochondrial	0.0146315	0.477741	0.0108824
assembly factors	mS37	CHCHD1	Q96BP2	Coiled-coil-helix-coiled-coil-helix domain-containing protein 1	0.0503298	0.128909	0.0495312
assembly factors	mS39	PTCD3	Q96EY7	Pentatricopeptide repeat domain-containing protein 3, mitochondrial	0.00591501	0.388849	0.00534739
assembly factors	mS40	MRPS18B	Q9Y676	28S ribosomal protein S18b, mitochondrial	0.0127753	0.572799	0.0102233
assembly factors	TFB1M	TFB1M	Q8WVM0	Dimethyladenosine transferase 1, mitochondrial	0.0122637	0.473211	0.0109785
assembly factors	METTL15	METTL15	A6NJ78	Probable methyltransferase-like protein 15	0.0660396	0.459899	0.0603476
assembly factors	NSUN4	NSUN4	Q96CB9	5-methylcytosine rRNA methyltransferase NSUN4	0.0586375	0.737658	0.0180544
assembly factors	TRMT2B	TRMT2B	Q96GJ1	tRNA (uracil(54)-C(5))-methyltransferase homolog	0.0225985	0.461001	0.0207156
assembly factors	METTL17	METTL17	Q9H7H0	Methyltransferase-like protein 17, mitochondrial	0.161464	0.108011	0.196054
assembly factors	MCAT	SLC25A20	O43772	Mitochondrial carnitine/acylcarnitine carrier protein	0.00139399	0.421516	0.0013174
assembly factors	ERAL1	ERAL1	O75616	GTPase Era, mitochondrial	0.182097	0.0453013	0.276242
assembly factors	mtRBFA	RBFA	Q8N0V3	Putative ribosome-binding factor A, mitochondrial	0.117924	0.0656823	0.151274
assembly factors	MTG3	NOA1	Q8NC60	Nitric oxide-associated protein 1	0.0628825	0.528139	0.0549429
assembly factors	mtIF3	MTIF3	Q9H2K0	Translation initiation factor IF-3, mitochondrial	0.0434123	0.46416	0.0401239
assembly factors	mtIF2	MTIF2	P46199	Translation initiation factor IF-2, mitochondrial	0.00236338	0.369784	0.00200716
assembly factors	MRM2	FTSJ2	Q9UI43	rRNA methyltransferase 2, mitochondrial	0.991393	0.959725	0.987198
assembly factors	MRM3	RNMTL1	Q9HC36	rRNA methyltransferase 3, mitochondrial	0.0278761	0.464585	0.0261675
assembly factors	RPUSD4	RPUSD4	Q96CM3	RNA pseudouridylate synthase domain-containing protein 4	NA	NA	NA
assembly factors	MALSU1	MALSU1	Q96EH3	Mitochondrial assembly of ribosomal large subunit protein 1	0.0521099	0.448596	0.0487199
assembly factors	L0R8F8	SMCR7L	L0R8F8	NA	0.0287177	0.49607	0.026989
assembly factors	mtACP	NDUFAB1	O14561	Acyl carrier protein, mitochondrial	0.00728089	0.176358	0.00693799
assembly factors	GTPBP5	MTG2	Q9H4K7	Mitochondrial ribosome-associated GTPase 2	0.238841	0.387497	0.249345
assembly factors	GTPBP7	MTG1	Q9BT17	Mitochondrial ribosome-associated GTPase 1	0.185465	0.0641686	0.273968
assembly factors	GTPBP10	GTPBP10	A4D1E9	GTP-binding protein 10	0.0299839	0.460964	0.0280774
assembly factors	MTERF4	MTERF4	Q7Z6M4	Transcription termination factor 4, mitochondrial;mTERF domain-containing protein 2 processed	0.061136	0.472365	0.0552588
assembly factors	DDX28	DDX28	Q9NUL7	Probable ATP-dependent RNA helicase DDX28	0.130069	0.169739	0.129509
assembly factors	MTERF3	MTERF3	Q96E29	Transcription termination factor 3, mitochondrial	0.147074	0.0820575	0.181505
assembly factors	FASTKD2	FASTKD2	Q9NYY8	FAST kinase domain-containing protein 2	0.0182633	0.416186	0.0171855
assembly factors	RPUSD3	RPUSD3	Q6P087	RNA pseudouridylate synthase domain-containing protein 3	0.114801	0.0756634	0.13029
assembly factors	PTCD1	PTCD1	O75127	Pentatricopeptide repeat-containing protein 1, mitochondrial	0.113942	0.096306	0.116043
assembly factors	TRUB2	TRUB2	O95900	Probable tRNA pseudouridine synthase 2	0.013011	0.710935	0.00812844
assembly factors	DHX30	DHX30	Q7L2E3	Putative ATP-dependent RNA helicase DHX30	0.0224472	0.543051	0.0210743
assembly factors	MPV17L2	MPV17L2	Q567V2	Mpv17-like protein 2	0.107322	0.251214	0.104105
assembly factors	SLIRP	SLIRP	Q9GZT3	SRA stem-loop-interacting RNA-binding protein, mitochondrial	0.0151402	0.00296051	0.0289246
assembly factors	LRPPRC	LRPPRC	P42704	Leucine-rich PPR motif-containing protein, mitochondrial	0.00818541	0.00060851	0.018885
assembly factors	GRSF1	GRSF1	Q12849	G-rich sequence factor 1	0.0130058	0.244398	0.0124953
assembly factors	ELAC2	ELAC2	Q9BQ52	Zinc phosphodiesterase ELAC protein 2	0.0276221	0.417399	0.0253841
assembly factors	MRPP1	TRMT10C	Q7L0Y3	Mitochondrial ribonuclease P protein 1	0.00959451	0.194741	0.00921669
assembly factors	MRPP2	HSD17B10	Q99714	3-hydroxyacyl-CoA dehydrogenase type-2	0.00490374	0.000767222	0.0126681
assembly factors	MRPP3	KIAA0391	O15091	Mitochondrial ribonuclease P protein 3	0.0879149	0.223234	0.0860674
assembly factors	LONP1	LONP1	P36776	Lon protease homolog, mitochondrial	0.00495031	0.0316102	0.00487966
assembly factors	C1QBP	C1QBP	Q07021	Complement component 1 Q subcomponent-binding protein, mitochondrial	0.00599375	0.154201	0.00572108
assembly factors	CLPP	CLPP	Q16740	ATP-dependent Clp protease proteolytic subunit, mitochondrial	0.00610777	0.345394	0.00556045
assembly factors	RCC1LV1	WBSCR16	Q96I51	Williams-Beuren syndrome chromosomal region 16 protein	0.186644	0.20296	0.197537
assembly factors	YBEY	YBEY	P58557	Putative ribonuclease	0.00818811	0.452322	0.00720479
assembly factors	GTPBP8	GTPBP8	Q8N3Z3	GTP-binding protein 8	0.150998	0.0353644	0.23136
