# Supplementary material for: A roadmap for ribosome assembly in human mitochondria
Source: Nat Struct Mol Biol. 2024 Jul 11;31(12):1898–908. doi: 10.1038/s41594-024-01356-w (PMC11638073; doi:10.1038/s41594-024-01356-w)
Supplement: Supplementary file 19 — Statistical source data. [file 41594_2024_1356_MOESM19_ESM.xlsx]

## Sheet: Source Data Extended Data Fig2
fraction	complex	MRP	abundance	flux
1	B1	bS1m	0.260293	0.452869
1	B1	bS6m	0.122219	0.531681
1	B1	mS23	0.0964054	0.232594
1	B1	uS2m	0.230936	0.241719
2	B2	mS22	0.110172	0.00891172
2	B2	mS25	0.171605	0.0433876
2	B3	mS27	0.186249	1.03135
2	B3	mS34	0.155627	1.25488
2	B4	mS26	0.0876354	0.0327677
2	B4	uS17m	0.251715	0.0217491
3	B5	bS16m	0.255439	0.206328
3	B5	mS22	0.128513	0.488962
3	B5	mS25	0.0876499	0.101547
3	B5	mS26	0.269669	0.769596
3	B5	mS27	0.123861	0.315134
3	B5	mS34	0.110923	0.45382
3	B5	mS40	0.14135	1.24118
3	B5	uS17m	0.143244	0.229296
1	H1	mS35	0.174574	0.167986
1	H1	uS10m	0.164016	0.101443
2	H2	mS31	0.192289	0.342666
2	H2	mS39	0.398422	0.407496
2	H2	uS3m	0.12325	0.396731
3	H2'	mS31	0.279019	0.133302
3	H2'	mS39	0.453094	0.199466
3	H2'	uS3m	0.298794	0.192866
2	H4	mS29	0.361152	0.130221
2	H4	uS7m	0.197121	0.413758
2	HB1	bS1m	0.313779	1.41679
2	HB1	bS6m	0.169039	0.724866
2	HB1	mS23	0.140462	0.386196
2	HB1	uS2m	0.157885	0.152195
2	HB1	uS9m	0.229256	0.889231
3	HB2	bS1m	0.235644	0.44182
3	HB2	bS6m	0.539603	0.195222
3	HB2	mS23	0.413265	0.0899758
3	HB2	mS35	0.54212	0.0288112
3	HB2	uS10m	0.502958	0.2737
3	HB2	uS2m	0.226191	0.0865776
3	HB2	uS9m	0.498543	0.0615548
4	HB3	bS16m	0.270237	0.0559445
4	HB3	bS1m	0.72398	0.169369
4	HB3	bS6m	2.10464	0.0259548
4	HB3	mS22	0.321852	0.0846081
4	HB3	mS23	0.782974	0.0240339
4	HB3	mS25	0.904825	0.0724262
4	HB3	mS26	0.621152	0.222065
4	HB3	mS27	0.292782	0.122557
4	HB3	mS34	0.408053	0.0486429
4	HB3	mS35	0.317248	0.0174232
4	HB3	mS40	0.470641	0.0172202
4	HB3	uS10m	0.376267	0.155047
4	HB3	uS17m	0.391007	0.206799
4	HB3	uS2m	0.506119	0.0300493
4	HB3	uS9m	1.34211	0.0103457
5	HB4	mS29	0.408051	0.0220279
5	HB4	mS31	0.254395	0.0157371
5	HB4	mS39	0.499412	0.016653
5	HB4	uS14m	0.11141	0.00267597
5	HB4	uS15m	1.73139	0.024768
5	HB4	uS3m	0.0179847	0.00971306
5	HB4	uS7m	0.6782	0.0300167
