# Supplementary material for: A roadmap for ribosome assembly in human mitochondria
Source: Nat Struct Mol Biol. 2024 Jul 11;31(12):1898–908. doi: 10.1038/s41594-024-01356-w (PMC11638073; doi:10.1038/s41594-024-01356-w)
Supplement: Supplementary file 21 — Statistical source data. [file 41594_2024_1356_MOESM21_ESM.xlsx]

## Sheet: Source Data Extended Data Fig4b
folds	0.0001	0.000316228	0.001	0.00316228	0.01	0.0316228	0.1	0.316228	1	3.16228	10	31.6228	100	316.228	1000	3162.28	10000
Kdeg__12SRNA	1.53216	1.53196	1.53134	1.52939	1.52322	1.50392	1.44499	1.28522	1	0.733538	0.581216	0.51794	0.495755	0.488492	0.486169	0.485432	0.485199
Kdeg_B1	1.02508	1.02507	1.02505	1.02499	1.02481	1.02421	1.02228	1.01626	1	0.963693	0.896364	0.797521	0.690167	0.60493	0.550869	0.520015	0.504594
Kdeg_B2	1.00808	1.00808	1.00807	1.00805	1.00798	1.00775	1.00705	1.00502	1	0.989544	0.970598	0.939382	0.891501	0.824135	0.741162	0.656583	0.588959
Kdeg_B3	1.008	1.008	1.008	1.00798	1.00793	1.00777	1.00723	1.00543	1	0.988246	0.967383	0.93369	0.882911	0.81272	0.727998	0.644161	0.580117
Kdeg_B4	1.00672	1.00671	1.00671	1.00669	1.00662	1.00643	1.00583	1.00415	1	0.991219	0.974938	0.947549	0.904937	0.844431	0.769323	0.691031	0.62353
Kdeg_B5	1.10396	1.10394	1.10386	1.10362	1.10285	1.10042	1.0926	1.06775	1	0.874775	0.71766	0.576423	0.481567	0.431274	0.409078	0.400651	0.397767
Kdeg_bS16m	1.00037	1.00037	1.00037	1.00037	1.00037	1.00036	1.00033	1.00025	1	0.999203	0.996725	0.98899	0.961201	0.863925	0.719287	0.621776	0.579898
Kdeg_bS16m'	1.01048	1.01047	1.01047	1.01044	1.01035	1.01006	1.0091	1.00631	1	0.987871	0.966925	0.933265	0.882474	0.81224	0.727572	0.643894	0.580003
Kdeg_bS18m	1.53011	1.52992	1.52933	1.52744	1.52141	1.50179	1.43806	1.27163	1	0.702592	0.468922	0.336729	0.280176	0.259865	0.253139	0.25098	0.250294
Kdeg_bS1m	1.01915	1.01914	1.01913	1.01909	1.01896	1.01851	1.01697	1.01226	1	0.970218	0.905001	0.79679	0.689868	0.627605	0.602024	0.593123	0.590217
Kdeg_bS21m	1.49775	1.49759	1.49705	1.49537	1.48999	1.4726	1.4163	1.26339	1	0.70506	0.470622	0.337451	0.280423	0.259943	0.253164	0.250988	0.250296
Kdeg_bS6m	1.01812	1.01811	1.0181	1.01807	1.01795	1.01757	1.01625	1.01195	1	0.970365	0.905175	0.796947	0.68999	0.627676	0.602054	0.593134	0.590221
Kdeg_H1	1.04485	1.04484	1.0448	1.04468	1.04431	1.04315	1.03956	1.02883	1	0.93607	0.828192	0.699004	0.590939	0.524727	0.493225	0.480907	0.47665
Kdeg_H2	1.62378	1.62349	1.62256	1.61963	1.61041	1.58185	1.49799	1.29751	1	0.743116	0.601167	0.543526	0.523515	0.516985	0.514899	0.514237	0.514028
Kdeg_H2'	1.03913	1.03912	1.03909	1.03899	1.03868	1.0377	1.03466	1.02548	1	0.941033	0.838632	0.712197	0.602518	0.534881	0.503373	0.491252	0.487085
Kdeg_H3	1.65333	1.65299	1.65193	1.64857	1.63802	1.60547	1.51165	1.29924	1	0.737863	0.584757	0.519523	0.49632	0.488678	0.486229	0.485451	0.485205
Kdeg_HB1	1.04331	1.0433	1.04327	1.04318	1.04288	1.04192	1.03884	1.02894	1	0.934703	0.826934	0.700833	0.59573	0.530014	0.496807	0.482548	0.477249
Kdeg_HB2	1.06395	1.06393	1.06388	1.0637	1.06315	1.06141	1.05605	1.04033	1	0.918572	0.79657	0.661641	0.546613	0.468294	0.425722	0.406948	0.399912
Kdeg_HB3	1.33267	1.33255	1.33215	1.3309	1.32696	1.31461	1.27735	1.18131	1	0.756478	0.523819	0.36807	0.292988	0.264247	0.254475	0.251308	0.250298
Kdeg_HB4	1.02226	1.02225	1.02223	1.02218	1.02202	1.02149	1.01986	1.01481	1	0.961032	0.876809	0.738232	0.572639	0.430065	0.338255	0.290273	0.267491
Kdeg_mS22	1.0044	1.0044	1.0044	1.0044	1.00438	1.00433	1.00413	1.00332	1	0.984695	0.929211	0.820423	0.699111	0.616966	0.579067	0.565106	0.560449
Kdeg_mS23	1.01943	1.01943	1.01941	1.01938	1.01925	1.01884	1.01739	1.01269	1	0.968687	0.898977	0.784551	0.676082	0.614393	0.588992	0.580095	0.57718
Kdeg_mS25	1.00472	1.00472	1.00472	1.00471	1.00468	1.00459	1.0043	1.00335	1	0.984821	0.929473	0.819592	0.698731	0.617574	0.577828	0.559653	0.550949
Kdeg_mS26	1.00289	1.00289	1.00289	1.00288	1.00286	1.0028	1.0026	1.00197	1	0.994292	0.980274	0.951265	0.89821	0.816425	0.720737	0.639392	0.588034
Kdeg_mS27	1.00047	1.00047	1.00047	1.00047	1.00047	1.00046	1.00043	1.00033	1	0.999184	0.997432	0.9936	0.983922	0.949577	0.847603	0.719885	0.638908
Kdeg_mS29	1.03959	1.03958	1.03954	1.03941	1.03901	1.03774	1.03392	1.02353	1	0.954927	0.881231	0.7819	0.677025	0.593849	0.544443	0.52143	0.512506
Kdeg_mS31	1.00279	1.00279	1.00279	1.00278	1.00277	1.00273	1.00259	1.00206	1	0.993886	0.980187	0.954456	0.911749	0.848217	0.766283	0.681925	0.618024
Kdeg_mS33	1.55148	1.55129	1.55067	1.54871	1.54244	1.52215	1.45656	1.28325	1	0.693455	0.45573	0.323357	0.267444	0.247496	0.240909	0.238796	0.238125
Kdeg_mS34	1.0006	1.0006	1.0006	1.0006	1.00059	1.00058	1.00052	1.00038	1	0.999157	0.997365	0.993444	0.983552	0.948526	0.845356	0.717938	0.637959
Kdeg_mS35	1.03336	1.03336	1.03334	1.03328	1.03311	1.03253	1.03053	1.02318	1	0.946487	0.852727	0.731389	0.620817	0.549539	0.515665	0.502751	0.498367
Kdeg_mS38	1.53116	1.53097	1.53037	1.52849	1.52246	1.50281	1.43917	1.27393	1	0.695453	0.456865	0.323734	0.267552	0.247528	0.240919	0.238799	0.238126
Kdeg_mS39	1.00377	1.00377	1.00377	1.00376	1.00373	1.00364	1.00335	1.00248	1	0.993663	0.979804	0.953713	0.910295	0.845919	0.763838	0.680772	0.618626
Kdeg_mS40	1.0056	1.00559	1.00559	1.00558	1.00555	1.00544	1.00508	1.00389	1	0.989859	0.96997	0.937476	0.888897	0.822332	0.742136	0.661284	0.595387
Kdeg_mtSSU	1.20877	1.20871	1.20855	1.20802	1.20635	1.20111	1.18478	1.13547	1	0.710524	0.343101	0.117382	0.0384493	0.0120166	0.00383294	0.00122036	0.000386768
Kdeg_uS10m	1.03699	1.03698	1.03695	1.03685	1.03653	1.03553	1.03244	1.02342	1	0.948852	0.859591	0.74375	0.636809	0.563734	0.524036	0.50631	0.499629
Kdeg_uS11m	1.05564	1.05563	1.05558	1.05545	1.05502	1.05366	1.04941	1.03651	1	0.91272	0.758077	0.574495	0.430314	0.349135	0.312814	0.299042	0.294342
Kdeg_uS11m'	1.38387	1.38374	1.3833	1.38192	1.37757	1.36397	1.32265	1.21239	1	0.728336	0.491616	0.348372	0.284617	0.261284	0.253502	0.250996	0.250199
Kdeg_uS12m	1.06237	1.06236	1.06231	1.06215	1.06164	1.06005	1.05512	1.04034	1	0.90874	0.7537	0.568672	0.415958	0.324521	0.280864	0.262678	0.25581
Kdeg_uS12m'	1.36978	1.36965	1.36923	1.36791	1.36373	1.35062	1.31066	1.2041	1	0.735513	0.499522	0.353182	0.28667	0.262013	0.253741	0.251073	0.250224
Kdeg_uS14m	1.85791	1.85734	1.85554	1.84987	1.83208	1.77758	1.62837	1.34145	1	0.727797	0.577231	0.514906	0.493009	0.485829	0.483532	0.482802	0.482571
Kdeg_uS15m	1.77248	1.77206	1.77076	1.76664	1.75365	1.71301	1.59393	1.33427	1	0.728265	0.577404	0.514956	0.493024	0.485834	0.483533	0.482803	0.482571
Kdeg_uS17m	1.00422	1.00422	1.00422	1.00421	1.00419	1.00413	1.00389	1.00297	1	0.991049	0.967716	0.916081	0.820893	0.700787	0.61097	0.567861	0.551822
Kdeg_uS2m	1.01987	1.01987	1.01985	1.0198	1.01962	1.01907	1.01737	1.01254	1	0.969062	0.899675	0.784907	0.675657	0.61387	0.588729	0.579998	0.577148
Kdeg_uS3m	1.00349	1.00349	1.00349	1.00348	1.00347	1.00342	1.00322	1.00246	1	0.993534	0.97935	0.952768	0.908758	0.843684	0.760858	0.677267	0.615228
Kdeg_uS5m	1.59291	1.59268	1.59196	1.58968	1.58232	1.55787	1.47782	1.2858	1	0.698875	0.465984	0.335248	0.27953	0.259551	0.252939	0.250817	0.250142
Kdeg_uS7m	1.03478	1.03477	1.03475	1.03467	1.03445	1.03369	1.03105	1.02229	1	0.955605	0.882081	0.782794	0.679686	0.600151	0.552853	0.529091	0.518103
Kdeg_uS9m	1.01539	1.01539	1.01538	1.01535	1.01525	1.01495	1.01396	1.01072	1	0.969269	0.905203	0.806179	0.692013	0.596127	0.537539	0.510466	0.500183
Koff_B1	1.00154	1.00154	1.00154	1.00154	1.00152	1.00149	1.00138	1.00104	1	0.99699	0.989071	0.97054	0.932107	0.863643	0.766113	0.661753	0.578779
Koff_B2	1.00166	1.00166	1.00166	1.00166	1.00164	1.0016	1.00148	1.0011	1	0.997079	0.990346	0.976975	0.95354	0.916123	0.861049	0.78784	0.704075
Koff_B3	1.00019	1.00019	1.00019	1.00019	1.00019	1.00019	1.00017	1.00013	1	0.99965	0.998811	0.997002	0.993275	0.98574	0.97124	0.945717	0.904826
Koff_B4	1.00178	1.00178	1.00178	1.00178	1.00176	1.00172	1.00159	1.00118	1	0.996776	0.988946	0.973205	0.94642	0.904972	0.845125	0.766481	0.679144
Koff_B5	1.00262	1.00262	1.00261	1.00261	1.00259	1.00253	1.00233	1.00174	1	0.995433	0.985295	0.966308	0.934756	0.886081	0.815847	0.723643	0.619233
Koff_bS16m'	1.00023	1.00023	1.00023	1.00023	1.00023	1.00022	1.00021	1.00016	1	0.999517	0.998073	0.994112	0.984809	0.966525	0.935171	0.886064	0.816036
Koff_H1	1.03222	1.03221	1.03218	1.03208	1.03177	1.03081	1.02794	1.01989	1	0.957956	0.883731	0.778102	0.661374	0.564947	0.507346	0.481676	0.472255
Koff_H2	1.00004	1.00004	1.00004	1.00004	1.00004	1.00004	1.00004	1.00003	1	0.999905	0.999611	0.998723	0.996222	0.989945	0.976309	0.950583	0.907708
Koff_H2'	1.61366	1.6133	1.61214	1.60851	1.59718	1.56289	1.46915	1.27326	1	0.748321	0.59382	0.525819	0.501258	0.493121	0.490509	0.489679	0.489416
Koff_H3	1.02309	1.02308	1.02306	1.023	1.0228	1.02217	1.02024	1.01463	1	0.967793	0.909211	0.821844	0.717329	0.620804	0.553017	0.515729	0.498965
Koff_HB1	1.02933	1.02932	1.02929	1.02918	1.02885	1.02785	1.02498	1.01751	1	0.963459	0.897404	0.799095	0.684827	0.584514	0.519333	0.487227	0.474351
Koff_HB2	1.05011	1.0501	1.05005	1.0499	1.04944	1.048	1.04363	1.03117	1	0.935238	0.827807	0.691155	0.562017	0.472366	0.426255	0.407678	0.401204
Koff_HB3	1.12652	1.12648	1.12633	1.12585	1.12438	1.11985	1.10676	1.07297	1	0.873457	0.701831	0.52433	0.386861	0.306812	0.270525	0.256837	0.252188
Koff_HB4	1.52657	1.52624	1.5252	1.52193	1.51187	1.48232	1.40546	1.24601	1	0.720226	0.486911	0.346827	0.284263	0.261281	0.253601	0.251127	0.25034
Koff_mtSSU	1.32183	1.32173	1.32141	1.32041	1.31725	1.30741	1.27757	1.19407	1	0.671452	0.304421	0.0817046	0.0214751	0.00667019	0.00210972	0.000667295	0.000211015
Koff_uS11m'	1.04643	1.04642	1.04638	1.04627	1.04591	1.04478	1.04126	1.03053	1	0.925388	0.785061	0.598832	0.431292	0.326638	0.277863	0.2593	0.252983
Koff_uS12m'	1.06231	1.06229	1.06224	1.06208	1.06159	1.06004	1.05522	1.04063	1	0.905382	0.741711	0.547572	0.392586	0.30617	0.269526	0.25638	0.252025
Kon_B1	0.576281	0.579587	0.589666	0.618305	0.686599	0.800523	0.91064	0.972774	1	1.01156	1.01654	1.01867	1.01953	1.01986	1.01998	1.02002	1.02003
Kon_B2	0.54498	0.549315	0.562436	0.598904	0.681271	0.808112	0.923947	0.98338	1	1.00356	1.00454	1.00484	1.00493	1.00496	1.00497	1.00497	1.00497
Kon_B3	0.637295	0.720842	0.854203	0.954921	0.985342	0.994067	0.997596	0.999224	1	1.00035	1.00049	1.00054	1.00056	1.00056	1.00056	1.00056	1.00056
Kon_B4	0.549839	0.566399	0.610979	0.703791	0.826344	0.920363	0.969572	0.991511	1	1.00296	1.00397	1.0043	1.00441	1.00444	1.00445	1.00446	1.00446
Kon_B5	0.577547	0.642288	0.727841	0.814657	0.885571	0.93567	0.96821	0.988274	1	1.00636	1.00952	1.01094	1.01154	1.01178	1.01187	1.01191	1.01192
Kon_bS16m'	0.564958	0.607699	0.707833	0.858295	0.961272	0.989435	0.996868	0.999237	1	1.00024	1.00032	1.00034	1.00035	1.00035	1.00036	1.00036	1.00036
Kon_H1	0.494439	0.499103	0.512857	0.548955	0.624286	0.737225	0.855576	0.945984	1	1.02719	1.03926	1.04413	1.04595	1.04658	1.04679	1.04686	1.04688
Kon_H2	0.611127	0.672868	0.756619	0.840449	0.906804	0.951801	0.978944	0.993398	1	1.00257	1.00347	1.00376	1.00386	1.00389	1.0039	1.0039	1.0039
Kon_H2'	0.509717	0.509931	0.510607	0.512735	0.519393	0.539764	0.59821	0.741165	1	1.31369	1.56576	1.70296	1.75758	1.7762	1.78223	1.78416	1.78477
Kon_H3	0.512192	0.521501	0.545816	0.597484	0.681147	0.783527	0.880586	0.953976	1	1.0249	1.03678	1.04186	1.04385	1.04459	1.04487	1.04498	1.04502
Kon_HB1	0.492008	0.499036	0.518958	0.56708	0.656249	0.77435	0.884006	0.958725	1	1.02034	1.02985	1.03413	1.03595	1.03667	1.03693	1.03703	1.03706
Kon_HB2	0.468583	0.470637	0.476966	0.495504	0.543277	0.639293	0.775026	0.906757	1	1.05273	1.07806	1.08869	1.09268	1.09406	1.09452	1.09467	1.09471
Kon_HB3	0.388713	0.39078	0.397139	0.415683	0.463209	0.559597	0.704067	0.864086	1	1.09313	1.14743	1.17528	1.1881	1.19345	1.1955	1.19624	1.1965
Kon_HB4	0.482272	0.482499	0.483213	0.485464	0.4925	0.513969	0.575208	0.724251	1	1.36904	1.74443	2.05799	2.28454	2.43167	2.52095	2.57286	2.60197
Kon_mtSSU	0.246853	0.247546	0.249724	0.256502	0.27694	0.333635	0.46551	0.698416	1	1.2954	1.51972	1.65062	1.70984	1.73203	1.73953	1.74196	1.74273
Kon_uS11m'	0.299885	0.30308	0.312886	0.341327	0.413382	0.554494	0.743603	0.906698	1	1.03941	1.05343	1.05806	1.05955	1.06002	1.06017	1.06021	1.06023
Kon_uS12m'	0.263144	0.268019	0.282504	0.32154	0.409278	0.560369	0.746252	0.904796	1	1.04253	1.05817	1.0634	1.06508	1.06562	1.06579	1.06584	1.06586
Ksup__12SRNA	0.557343	0.557513	0.558051	0.559748	0.565071	0.58148	0.629577	0.753362	1	1.34942	1.71324	2.01618	2.22979	2.36256	2.43866	2.48005	2.50162
Ksup_bS16m	0.552646	0.553122	0.554626	0.559348	0.573944	0.616929	0.726533	0.91474	1	1.00802	1.01036	1.01119	1.0115	1.01161	1.01165	1.01166	1.01167
Ksup_bS18m	0.329704	0.330181	0.331686	0.336402	0.350887	0.392959	0.499474	0.707985	1	1.29851	1.53161	1.67185	1.73759	1.76317	1.77222	1.77533	1.77642
Ksup_bS1m	0.589025	0.589897	0.592638	0.601133	0.626359	0.692437	0.81762	0.94301	1	1.01587	1.02045	1.02199	1.02253	1.02272	1.02279	1.02282	1.02283
Ksup_bS21m	0.351857	0.352325	0.3538	0.358418	0.372588	0.413599	0.516693	0.717395	1	1.29303	1.52546	1.66745	1.73511	1.76197	1.77167	1.77509	1.77631
Ksup_bS6m	0.595771	0.596913	0.600492	0.611488	0.643315	0.721001	0.848138	0.954376	1	1.01463	1.01963	1.02154	1.0223	1.0226	1.02271	1.02275	1.02277
Ksup_mS22	0.574974	0.575879	0.578726	0.587578	0.614147	0.685788	0.829683	0.969451	1	1.00301	1.00368	1.00387	1.00394	1.00396	1.00396	1.00397	1.00397
Ksup_mS23	0.606677	0.607661	0.610748	0.620269	0.648121	0.718191	0.840508	0.951774	1	1.01464	1.01964	1.02159	1.02236	1.02267	1.02278	1.02283	1.02285
Ksup_mS25	0.551397	0.551691	0.55262	0.555544	0.564661	0.59225	0.668452	0.831487	1	1.01004	1.01078	1.01089	1.01092	1.01094	1.01094	1.01094	1.01094
Ksup_mS26	0.554733	0.554982	0.555772	0.558258	0.56603	0.589708	0.65647	0.807431	1	1.02772	1.02907	1.02935	1.02945	1.02949	1.02951	1.02952	1.02953
Ksup_mS27	0.61551	0.616347	0.618983	0.627197	0.651997	0.719967	0.860588	0.981444	1	1.0005	1.00054	1.00055	1.00055	1.00055	1.00055	1.00055	1.00055
Ksup_mS29	0.549504	0.549681	0.550243	0.552015	0.557579	0.574774	0.625498	0.757036	1	1.09948	1.1114	1.11426	1.11515	1.11545	1.11556	1.1156	1.11562
Ksup_mS31	0.566462	0.566638	0.567193	0.568947	0.574455	0.591523	0.642237	0.776496	1	1.00375	1.00402	1.00409	1.00411	1.00412	1.00412	1.00412	1.00412
Ksup_mS33	0.290849	0.291443	0.293313	0.299148	0.316879	0.366954	0.487004	0.706607	1	1.29571	1.52795	1.66942	1.73648	1.76276	1.77207	1.77528	1.7764
Ksup_mS34	0.607329	0.60807	0.610404	0.617692	0.63983	0.701631	0.836425	0.97456	1	1.00179	1.00184	1.00185	1.00185	1.00186	1.00186	1.00186	1.00186
Ksup_mS35	0.566053	0.566482	0.567836	0.572082	0.585164	0.623341	0.718562	0.879521	1	1.03096	1.03942	1.04213	1.04305	1.04337	1.04348	1.04352	1.04354
Ksup_mS38	0.330451	0.330987	0.332676	0.337949	0.354009	0.399647	0.510507	0.717443	1	1.29005	1.52131	1.66441	1.73361	1.76138	1.77147	1.77502	1.77628
Ksup_mS39	0.558056	0.558208	0.558688	0.560201	0.564961	0.579752	0.624082	0.744176	1	1.05568	1.0563	1.05645	1.0565	1.05652	1.05652	1.05653	1.05653
Ksup_mS40	0.653216	0.653725	0.65533	0.66035	0.675689	0.71934	0.820717	0.956047	1	1.00697	1.00969	1.01085	1.01133	1.01153	1.01161	1.01164	1.01166
Ksup_uS10m	0.555257	0.555491	0.55623	0.55856	0.565845	0.58809	0.651243	0.796979	1	1.10328	1.12734	1.13337	1.13529	1.136	1.13628	1.1364	1.13646
Ksup_uS11m	0.430142	0.430426	0.431324	0.434153	0.442984	0.469823	0.545235	0.719228	1	1.29882	1.52287	1.6489	1.70503	1.72656	1.73437	1.73723	1.73836
Ksup_uS12m	0.339523	0.33999	0.341461	0.346075	0.360274	0.401701	0.507164	0.713582	1	1.28863	1.51025	1.6413	1.70206	1.72576	1.73428	1.73733	1.73847
Ksup_uS14m	0.54893	0.549079	0.549546	0.551024	0.555673	0.570148	0.61379	0.733863	1	1.41171	1.84771	2.1976	2.42989	2.56579	2.64016	2.67867	2.69715
Ksup_uS15m	0.504891	0.505104	0.505776	0.507894	0.514518	0.534764	0.592757	0.734953	1	1.3556	1.71622	2.01486	2.22657	2.35932	2.43608	2.47829	2.50061
Ksup_uS17m	0.558047	0.558829	0.561291	0.56898	0.59234	0.657643	0.801641	0.967847	1	1.00353	1.00436	1.0046	1.00467	1.00469	1.0047	1.00471	1.00471
Ksup_uS2m	0.596681	0.597239	0.598996	0.604486	0.621208	0.668313	0.774645	0.917412	1	1.0229	1.02886	1.03105	1.03201	1.03246	1.03266	1.03276	1.0328
Ksup_uS3m	0.56713	0.567517	0.568742	0.572595	0.584599	0.620841	0.720865	0.934316	1	1.0034	1.00419	1.00442	1.0045	1.00452	1.00453	1.00453	1.00453
Ksup_uS5m	0.333616	0.334067	0.33549	0.339952	0.353716	0.394115	0.498412	0.706827	1	1.29461	1.51757	1.64677	1.70534	1.72763	1.7354	1.73804	1.73895
Ksup_uS7m	0.546652	0.54687	0.547561	0.549739	0.556558	0.577476	0.637838	0.785433	1	1.04397	1.05016	1.05182	1.05235	1.05252	1.05258	1.05261	1.05261
Ksup_uS9m	0.698233	0.698531	0.699472	0.702422	0.711515	0.738047	0.804013	0.913419	1	1.0321	1.04209	1.04545	1.04667	1.04713	1.04731	1.04738	1.04741

## Sheet: Source Data Extended Data Fig4d
folds	0.0001	0.000316228	0.001	0.00316228	0.01	0.0316228	0.1	0.316228	1	3.16228	10	31.6228	100	316.228	1000	3162.28	10000
Ksup_uS14m	0.54893	0.549079	0.549546	0.551024	0.555673	0.570148	0.61379	0.733863	1	1.41171	1.84771	2.1976	2.42989	2.56579	2.64016	2.67867	2.69715
Kon_HB4	0.482272	0.482499	0.483213	0.485464	0.4925	0.513969	0.575208	0.724251	1	1.36904	1.74443	2.05799	2.28454	2.43167	2.52095	2.57286	2.60197
Ksup_uS15m	0.504891	0.505104	0.505776	0.507894	0.514518	0.534764	0.592757	0.734953	1	1.3556	1.71622	2.01486	2.22657	2.35932	2.43608	2.47829	2.50061
Ksup__12SRNA	0.557343	0.557513	0.558051	0.559748	0.565071	0.58148	0.629577	0.753362	1	1.34942	1.71324	2.01618	2.22979	2.36256	2.43866	2.48005	2.50162
Ksup_uS11m	0.430142	0.430426	0.431324	0.434153	0.442984	0.469823	0.545235	0.719228	1	1.29882	1.52287	1.6489	1.70503	1.72656	1.73437	1.73723	1.73836
Kon_H2'	0.509717	0.509931	0.510607	0.512735	0.519393	0.539764	0.59821	0.741165	1	1.31369	1.56576	1.70296	1.75758	1.7762	1.78223	1.78416	1.78477
Kon_mtSSU	0.246853	0.247546	0.249724	0.256502	0.27694	0.333635	0.46551	0.698416	1	1.2954	1.51972	1.65062	1.70984	1.73203	1.73953	1.74196	1.74273
Ksup_mS33	0.290849	0.291443	0.293313	0.299148	0.316879	0.366954	0.487004	0.706607	1	1.29571	1.52795	1.66942	1.73648	1.76276	1.77207	1.77528	1.7764
Ksup_uS5m	0.333616	0.334067	0.33549	0.339952	0.353716	0.394115	0.498412	0.706827	1	1.29461	1.51757	1.64677	1.70534	1.72763	1.7354	1.73804	1.73895
Ksup_uS12m	0.339523	0.33999	0.341461	0.346075	0.360274	0.401701	0.507164	0.713582	1	1.28863	1.51025	1.6413	1.70206	1.72576	1.73428	1.73733	1.73847
Ksup_bS21m	0.351857	0.352325	0.3538	0.358418	0.372588	0.413599	0.516693	0.717395	1	1.29303	1.52546	1.66745	1.73511	1.76197	1.77167	1.77509	1.77631
Ksup_bS18m	0.329704	0.330181	0.331686	0.336402	0.350887	0.392959	0.499474	0.707985	1	1.29851	1.53161	1.67185	1.73759	1.76317	1.77222	1.77533	1.77642
Ksup_mS38	0.330451	0.330987	0.332676	0.337949	0.354009	0.399647	0.510507	0.717443	1	1.29005	1.52131	1.66441	1.73361	1.76138	1.77147	1.77502	1.77628
Kon_HB3	0.388713	0.39078	0.397139	0.415683	0.463209	0.559597	0.704067	0.864086	1	1.09313	1.14743	1.17528	1.1881	1.19345	1.1955	1.19624	1.1965
Kon_uS12m'	0.263144	0.268019	0.282504	0.32154	0.409278	0.560369	0.746252	0.904796	1	1.04253	1.05817	1.0634	1.06508	1.06562	1.06579	1.06584	1.06586
Kon_uS11m'	0.299885	0.30308	0.312886	0.341327	0.413382	0.554494	0.743603	0.906698	1	1.03941	1.05343	1.05806	1.05955	1.06002	1.06017	1.06021	1.06023
Kon_HB2	0.468583	0.470637	0.476966	0.495504	0.543277	0.639293	0.775026	0.906757	1	1.05273	1.07806	1.08869	1.09268	1.09406	1.09452	1.09467	1.09471
Ksup_mS29	0.549504	0.549681	0.550243	0.552015	0.557579	0.574774	0.625498	0.757036	1	1.09948	1.1114	1.11426	1.11515	1.11545	1.11556	1.1156	1.11562
Ksup_uS10m	0.555257	0.555491	0.55623	0.55856	0.565845	0.58809	0.651243	0.796979	1	1.10328	1.12734	1.13337	1.13529	1.136	1.13628	1.1364	1.13646
Ksup_uS7m	0.546652	0.54687	0.547561	0.549739	0.556558	0.577476	0.637838	0.785433	1	1.04397	1.05016	1.05182	1.05235	1.05252	1.05258	1.05261	1.05261
Ksup_mS39	0.558056	0.558208	0.558688	0.560201	0.564961	0.579752	0.624082	0.744176	1	1.05568	1.0563	1.05645	1.0565	1.05652	1.05652	1.05653	1.05653
Ksup_mS31	0.566462	0.566638	0.567193	0.568947	0.574455	0.591523	0.642237	0.776496	1	1.00375	1.00402	1.00409	1.00411	1.00412	1.00412	1.00412	1.00412
Ksup_mS25	0.551397	0.551691	0.55262	0.555544	0.564661	0.59225	0.668452	0.831487	1	1.01004	1.01078	1.01089	1.01092	1.01094	1.01094	1.01094	1.01094
Ksup_mS26	0.554733	0.554982	0.555772	0.558258	0.56603	0.589708	0.65647	0.807431	1	1.02772	1.02907	1.02935	1.02945	1.02949	1.02951	1.02952	1.02953
Kon_B3	0.637295	0.720842	0.854203	0.954921	0.985342	0.994067	0.997596	0.999224	1	1.00035	1.00049	1.00054	1.00056	1.00056	1.00056	1.00056	1.00056
Kon_bS16m'	0.564958	0.607699	0.707833	0.858295	0.961272	0.989435	0.996868	0.999237	1	1.00024	1.00032	1.00034	1.00035	1.00035	1.00036	1.00036	1.00036
Kon_B5	0.577547	0.642288	0.727841	0.814657	0.885571	0.93567	0.96821	0.988274	1	1.00636	1.00952	1.01094	1.01154	1.01178	1.01187	1.01191	1.01192
Kon_H2	0.611127	0.672868	0.756619	0.840449	0.906804	0.951801	0.978944	0.993398	1	1.00257	1.00347	1.00376	1.00386	1.00389	1.0039	1.0039	1.0039
Kon_B4	0.549839	0.566399	0.610979	0.703791	0.826344	0.920363	0.969572	0.991511	1	1.00296	1.00397	1.0043	1.00441	1.00444	1.00445	1.00446	1.00446
Ksup_uS9m	0.698233	0.698531	0.699472	0.702422	0.711515	0.738047	0.804013	0.913419	1	1.0321	1.04209	1.04545	1.04667	1.04713	1.04731	1.04738	1.04741
Ksup_mS40	0.653216	0.653725	0.65533	0.66035	0.675689	0.71934	0.820717	0.956047	1	1.00697	1.00969	1.01085	1.01133	1.01153	1.01161	1.01164	1.01166
Ksup_mS34	0.607329	0.60807	0.610404	0.617692	0.63983	0.701631	0.836425	0.97456	1	1.00179	1.00184	1.00185	1.00185	1.00186	1.00186	1.00186	1.00186
Ksup_mS27	0.61551	0.616347	0.618983	0.627197	0.651997	0.719967	0.860588	0.981444	1	1.0005	1.00054	1.00055	1.00055	1.00055	1.00055	1.00055	1.00055
Kon_B2	0.54498	0.549315	0.562436	0.598904	0.681271	0.808112	0.923947	0.98338	1	1.00356	1.00454	1.00484	1.00493	1.00496	1.00497	1.00497	1.00497
Kon_B1	0.576281	0.579587	0.589666	0.618305	0.686599	0.800523	0.91064	0.972774	1	1.01156	1.01654	1.01867	1.01953	1.01986	1.01998	1.02002	1.02003
Kon_H1	0.494439	0.499103	0.512857	0.548955	0.624286	0.737225	0.855576	0.945984	1	1.02719	1.03926	1.04413	1.04595	1.04658	1.04679	1.04686	1.04688
Kon_HB1	0.492008	0.499036	0.518958	0.56708	0.656249	0.77435	0.884006	0.958725	1	1.02034	1.02985	1.03413	1.03595	1.03667	1.03693	1.03703	1.03706
Kon_H3	0.512192	0.521501	0.545816	0.597484	0.681147	0.783527	0.880586	0.953976	1	1.0249	1.03678	1.04186	1.04385	1.04459	1.04487	1.04498	1.04502
Ksup_mS35	0.566053	0.566482	0.567836	0.572082	0.585164	0.623341	0.718562	0.879521	1	1.03096	1.03942	1.04213	1.04305	1.04337	1.04348	1.04352	1.04354
Ksup_bS16m	0.552646	0.553122	0.554626	0.559348	0.573944	0.616929	0.726533	0.91474	1	1.00802	1.01036	1.01119	1.0115	1.01161	1.01165	1.01166	1.01167
Ksup_uS3m	0.56713	0.567517	0.568742	0.572595	0.584599	0.620841	0.720865	0.934316	1	1.0034	1.00419	1.00442	1.0045	1.00452	1.00453	1.00453	1.00453
Ksup_uS17m	0.558047	0.558829	0.561291	0.56898	0.59234	0.657643	0.801641	0.967847	1	1.00353	1.00436	1.0046	1.00467	1.00469	1.0047	1.00471	1.00471
Ksup_mS22	0.574974	0.575879	0.578726	0.587578	0.614147	0.685788	0.829683	0.969451	1	1.00301	1.00368	1.00387	1.00394	1.00396	1.00396	1.00397	1.00397
Ksup_uS2m	0.596681	0.597239	0.598996	0.604486	0.621208	0.668313	0.774645	0.917412	1	1.0229	1.02886	1.03105	1.03201	1.03246	1.03266	1.03276	1.0328
Ksup_bS1m	0.589025	0.589897	0.592638	0.601133	0.626359	0.692437	0.81762	0.94301	1	1.01587	1.02045	1.02199	1.02253	1.02272	1.02279	1.02282	1.02283
Ksup_bS6m	0.595771	0.596913	0.600492	0.611488	0.643315	0.721001	0.848138	0.954376	1	1.01463	1.01963	1.02154	1.0223	1.0226	1.02271	1.02275	1.02277
Ksup_mS23	0.606677	0.607661	0.610748	0.620269	0.648121	0.718191	0.840508	0.951774	1	1.01464	1.01964	1.02159	1.02236	1.02267	1.02278	1.02283	1.02285
Kdeg_uS15m	1.77248	1.77206	1.77076	1.76664	1.75365	1.71301	1.59393	1.33427	1	0.728265	0.577404	0.514956	0.493024	0.485834	0.483533	0.482803	0.482571
Kdeg_uS14m	1.85791	1.85734	1.85554	1.84987	1.83208	1.77758	1.62837	1.34145	1	0.727797	0.577231	0.514906	0.493009	0.485829	0.483532	0.482802	0.482571
Kdeg__12SRNA	1.53216	1.53196	1.53134	1.52939	1.52322	1.50392	1.44499	1.28522	1	0.733538	0.581216	0.51794	0.495755	0.488492	0.486169	0.485432	0.485199
Kdeg_H3	1.65333	1.65299	1.65193	1.64857	1.63802	1.60547	1.51165	1.29924	1	0.737863	0.584757	0.519523	0.49632	0.488678	0.486229	0.485451	0.485205
Koff_H2'	1.61366	1.6133	1.61214	1.60851	1.59718	1.56289	1.46915	1.27326	1	0.748321	0.59382	0.525819	0.501258	0.493121	0.490509	0.489679	0.489416
Kdeg_H2	1.62378	1.62349	1.62256	1.61963	1.61041	1.58185	1.49799	1.29751	1	0.743116	0.601167	0.543526	0.523515	0.516985	0.514899	0.514237	0.514028
Kdeg_mtSSU	1.20877	1.20871	1.20855	1.20802	1.20635	1.20111	1.18478	1.13547	1	0.710524	0.343101	0.117382	0.0384493	0.0120166	0.00383294	0.00122036	0.000386768
Koff_mtSSU	1.32183	1.32173	1.32141	1.32041	1.31725	1.30741	1.27757	1.19407	1	0.671452	0.304421	0.0817046	0.0214751	0.00667019	0.00210972	0.000667295	0.000211015
Kdeg_HB3	1.33267	1.33255	1.33215	1.3309	1.32696	1.31461	1.27735	1.18131	1	0.756478	0.523819	0.36807	0.292988	0.264247	0.254475	0.251308	0.250298
Kdeg_uS12m'	1.36978	1.36965	1.36923	1.36791	1.36373	1.35062	1.31066	1.2041	1	0.735513	0.499522	0.353182	0.28667	0.262013	0.253741	0.251073	0.250224
Kdeg_uS11m'	1.38387	1.38374	1.3833	1.38192	1.37757	1.36397	1.32265	1.21239	1	0.728336	0.491616	0.348372	0.284617	0.261284	0.253502	0.250996	0.250199
Kdeg_uS5m	1.59291	1.59268	1.59196	1.58968	1.58232	1.55787	1.47782	1.2858	1	0.698875	0.465984	0.335248	0.27953	0.259551	0.252939	0.250817	0.250142
Kdeg_bS21m	1.49775	1.49759	1.49705	1.49537	1.48999	1.4726	1.4163	1.26339	1	0.70506	0.470622	0.337451	0.280423	0.259943	0.253164	0.250988	0.250296
Koff_HB4	1.52657	1.52624	1.5252	1.52193	1.51187	1.48232	1.40546	1.24601	1	0.720226	0.486911	0.346827	0.284263	0.261281	0.253601	0.251127	0.25034
Kdeg_mS33	1.55148	1.55129	1.55067	1.54871	1.54244	1.52215	1.45656	1.28325	1	0.693455	0.45573	0.323357	0.267444	0.247496	0.240909	0.238796	0.238125
Kdeg_mS38	1.53116	1.53097	1.53037	1.52849	1.52246	1.50281	1.43917	1.27393	1	0.695453	0.456865	0.323734	0.267552	0.247528	0.240919	0.238799	0.238126
Kdeg_bS18m	1.53011	1.52992	1.52933	1.52744	1.52141	1.50179	1.43806	1.27163	1	0.702592	0.468922	0.336729	0.280176	0.259865	0.253139	0.25098	0.250294
Koff_bS16m'	1.00023	1.00023	1.00023	1.00023	1.00023	1.00022	1.00021	1.00016	1	0.999517	0.998073	0.994112	0.984809	0.966525	0.935171	0.886064	0.816036
Koff_B3	1.00019	1.00019	1.00019	1.00019	1.00019	1.00019	1.00017	1.00013	1	0.99965	0.998811	0.997002	0.993275	0.98574	0.97124	0.945717	0.904826
Koff_H2	1.00004	1.00004	1.00004	1.00004	1.00004	1.00004	1.00004	1.00003	1	0.999905	0.999611	0.998723	0.996222	0.989945	0.976309	0.950583	0.907708
Kdeg_mS34	1.0006	1.0006	1.0006	1.0006	1.00059	1.00058	1.00052	1.00038	1	0.999157	0.997365	0.993444	0.983552	0.948526	0.845356	0.717938	0.637959
Kdeg_mS27	1.00047	1.00047	1.00047	1.00047	1.00047	1.00046	1.00043	1.00033	1	0.999184	0.997432	0.9936	0.983922	0.949577	0.847603	0.719885	0.638908
Koff_B4	1.00178	1.00178	1.00178	1.00178	1.00176	1.00172	1.00159	1.00118	1	0.996776	0.988946	0.973205	0.94642	0.904972	0.845125	0.766481	0.679144
Koff_B2	1.00166	1.00166	1.00166	1.00166	1.00164	1.0016	1.00148	1.0011	1	0.997079	0.990346	0.976975	0.95354	0.916123	0.861049	0.78784	0.704075
Kdeg_bS16m	1.00037	1.00037	1.00037	1.00037	1.00037	1.00036	1.00033	1.00025	1	0.999203	0.996725	0.98899	0.961201	0.863925	0.719287	0.621776	0.579898
Kdeg_mS26	1.00289	1.00289	1.00289	1.00288	1.00286	1.0028	1.0026	1.00197	1	0.994292	0.980274	0.951265	0.89821	0.816425	0.720737	0.639392	0.588034
Kdeg_B3	1.008	1.008	1.008	1.00798	1.00793	1.00777	1.00723	1.00543	1	0.988246	0.967383	0.93369	0.882911	0.81272	0.727998	0.644161	0.580117
Kdeg_bS16m'	1.01048	1.01047	1.01047	1.01044	1.01035	1.01006	1.0091	1.00631	1	0.987871	0.966925	0.933265	0.882474	0.81224	0.727572	0.643894	0.580003
Kdeg_mS40	1.0056	1.00559	1.00559	1.00558	1.00555	1.00544	1.00508	1.00389	1	0.989859	0.96997	0.937476	0.888897	0.822332	0.742136	0.661284	0.595387
Kdeg_B2	1.00808	1.00808	1.00807	1.00805	1.00798	1.00775	1.00705	1.00502	1	0.989544	0.970598	0.939382	0.891501	0.824135	0.741162	0.656583	0.588959
Koff_B5	1.00262	1.00262	1.00261	1.00261	1.00259	1.00253	1.00233	1.00174	1	0.995433	0.985295	0.966308	0.934756	0.886081	0.815847	0.723643	0.619233
Koff_B1	1.00154	1.00154	1.00154	1.00154	1.00152	1.00149	1.00138	1.00104	1	0.99699	0.989071	0.97054	0.932107	0.863643	0.766113	0.661753	0.578779
Kdeg_B4	1.00672	1.00671	1.00671	1.00669	1.00662	1.00643	1.00583	1.00415	1	0.991219	0.974938	0.947549	0.904937	0.844431	0.769323	0.691031	0.62353
Kdeg_uS3m	1.00349	1.00349	1.00349	1.00348	1.00347	1.00342	1.00322	1.00246	1	0.993534	0.97935	0.952768	0.908758	0.843684	0.760858	0.677267	0.615228
Kdeg_mS39	1.00377	1.00377	1.00377	1.00376	1.00373	1.00364	1.00335	1.00248	1	0.993663	0.979804	0.953713	0.910295	0.845919	0.763838	0.680772	0.618626
Kdeg_mS31	1.00279	1.00279	1.00279	1.00278	1.00277	1.00273	1.00259	1.00206	1	0.993886	0.980187	0.954456	0.911749	0.848217	0.766283	0.681925	0.618024
Kdeg_HB4	1.02226	1.02225	1.02223	1.02218	1.02202	1.02149	1.01986	1.01481	1	0.961032	0.876809	0.738232	0.572639	0.430065	0.338255	0.290273	0.267491
Kdeg_B5	1.10396	1.10394	1.10386	1.10362	1.10285	1.10042	1.0926	1.06775	1	0.874775	0.71766	0.576423	0.481567	0.431274	0.409078	0.400651	0.397767
Koff_HB2	1.05011	1.0501	1.05005	1.0499	1.04944	1.048	1.04363	1.03117	1	0.935238	0.827807	0.691155	0.562017	0.472366	0.426255	0.407678	0.401204
Kdeg_HB2	1.06395	1.06393	1.06388	1.0637	1.06315	1.06141	1.05605	1.04033	1	0.918572	0.79657	0.661641	0.546613	0.468294	0.425722	0.406948	0.399912
Koff_HB3	1.12652	1.12648	1.12633	1.12585	1.12438	1.11985	1.10676	1.07297	1	0.873457	0.701831	0.52433	0.386861	0.306812	0.270525	0.256837	0.252188
Koff_uS12m'	1.06231	1.06229	1.06224	1.06208	1.06159	1.06004	1.05522	1.04063	1	0.905382	0.741711	0.547572	0.392586	0.30617	0.269526	0.25638	0.252025
Kdeg_uS12m	1.06237	1.06236	1.06231	1.06215	1.06164	1.06005	1.05512	1.04034	1	0.90874	0.7537	0.568672	0.415958	0.324521	0.280864	0.262678	0.25581
Koff_uS11m'	1.04643	1.04642	1.04638	1.04627	1.04591	1.04478	1.04126	1.03053	1	0.925388	0.785061	0.598832	0.431292	0.326638	0.277863	0.2593	0.252983
Kdeg_uS11m	1.05564	1.05563	1.05558	1.05545	1.05502	1.05366	1.04941	1.03651	1	0.91272	0.758077	0.574495	0.430314	0.349135	0.312814	0.299042	0.294342
Kdeg_uS17m	1.00422	1.00422	1.00422	1.00421	1.00419	1.00413	1.00389	1.00297	1	0.991049	0.967716	0.916081	0.820893	0.700787	0.61097	0.567861	0.551822
Kdeg_mS35	1.03336	1.03336	1.03334	1.03328	1.03311	1.03253	1.03053	1.02318	1	0.946487	0.852727	0.731389	0.620817	0.549539	0.515665	0.502751	0.498367
Kdeg_uS10m	1.03699	1.03698	1.03695	1.03685	1.03653	1.03553	1.03244	1.02342	1	0.948852	0.859591	0.74375	0.636809	0.563734	0.524036	0.50631	0.499629
Kdeg_H2'	1.03913	1.03912	1.03909	1.03899	1.03868	1.0377	1.03466	1.02548	1	0.941033	0.838632	0.712197	0.602518	0.534881	0.503373	0.491252	0.487085
Kdeg_H1	1.04485	1.04484	1.0448	1.04468	1.04431	1.04315	1.03956	1.02883	1	0.93607	0.828192	0.699004	0.590939	0.524727	0.493225	0.480907	0.47665
Kdeg_HB1	1.04331	1.0433	1.04327	1.04318	1.04288	1.04192	1.03884	1.02894	1	0.934703	0.826934	0.700833	0.59573	0.530014	0.496807	0.482548	0.477249
Kdeg_mS25	1.00472	1.00472	1.00472	1.00471	1.00468	1.00459	1.0043	1.00335	1	0.984821	0.929473	0.819592	0.698731	0.617574	0.577828	0.559653	0.550949
Kdeg_mS22	1.0044	1.0044	1.0044	1.0044	1.00438	1.00433	1.00413	1.00332	1	0.984695	0.929211	0.820423	0.699111	0.616966	0.579067	0.565106	0.560449
Kdeg_mS23	1.01943	1.01943	1.01941	1.01938	1.01925	1.01884	1.01739	1.01269	1	0.968687	0.898977	0.784551	0.676082	0.614393	0.588992	0.580095	0.57718
Kdeg_uS2m	1.01987	1.01987	1.01985	1.0198	1.01962	1.01907	1.01737	1.01254	1	0.969062	0.899675	0.784907	0.675657	0.61387	0.588729	0.579998	0.577148
Kdeg_bS6m	1.01812	1.01811	1.0181	1.01807	1.01795	1.01757	1.01625	1.01195	1	0.970365	0.905175	0.796947	0.68999	0.627676	0.602054	0.593134	0.590221
Kdeg_bS1m	1.01915	1.01914	1.01913	1.01909	1.01896	1.01851	1.01697	1.01226	1	0.970218	0.905001	0.79679	0.689868	0.627605	0.602024	0.593123	0.590217
Koff_H1	1.03222	1.03221	1.03218	1.03208	1.03177	1.03081	1.02794	1.01989	1	0.957956	0.883731	0.778102	0.661374	0.564947	0.507346	0.481676	0.472255
Koff_HB1	1.02933	1.02932	1.02929	1.02918	1.02885	1.02785	1.02498	1.01751	1	0.963459	0.897404	0.799095	0.684827	0.584514	0.519333	0.487227	0.474351
Kdeg_mS29	1.03959	1.03958	1.03954	1.03941	1.03901	1.03774	1.03392	1.02353	1	0.954927	0.881231	0.7819	0.677025	0.593849	0.544443	0.52143	0.512506
Kdeg_uS7m	1.03478	1.03477	1.03475	1.03467	1.03445	1.03369	1.03105	1.02229	1	0.955605	0.882081	0.782794	0.679686	0.600151	0.552853	0.529091	0.518103
Koff_H3	1.02309	1.02308	1.02306	1.023	1.0228	1.02217	1.02024	1.01463	1	0.967793	0.909211	0.821844	0.717329	0.620804	0.553017	0.515729	0.498965
Kdeg_uS9m	1.01539	1.01539	1.01538	1.01535	1.01525	1.01495	1.01396	1.01072	1	0.969269	0.905203	0.806179	0.692013	0.596127	0.537539	0.510466	0.500183
Kdeg_B1	1.02508	1.02507	1.02505	1.02499	1.02481	1.02421	1.02228	1.01626	1	0.963693	0.896364	0.797521	0.690167	0.60493	0.550869	0.520015	0.504594
