# Supplementary material for: A roadmap for ribosome assembly in human mitochondria
Source: Nat Struct Mol Biol. 2024 Jul 11;31(12):1898–908. doi: 10.1038/s41594-024-01356-w (PMC11638073; doi:10.1038/s41594-024-01356-w)
Supplement: Supplementary file 22 — Statistical source data. [file 41594_2024_1356_MOESM22_ESM.xlsx]

## Sheet: heatmaps
ID	flux_F1_median	flux_F2_median	flux_F3_median	flux_F4_median	flux_F5_median	flux_F6_median	flux_F7_median	flux_F8_median	flux_F1_q5	flux_F2_q5	flux_F3_q5	flux_F4_q5	flux_F5_q5	flux_F6_q5	flux_F7_q5	flux_F8_q5	flux_F1_q95	flux_F2_q95	flux_F3_q95	flux_F4_q95	flux_F5_q95	flux_F6_q95	flux_F7_q95	flux_F8_q95	abundance_F1_median	abundance_F2_median	abundance_F3_median	abundance_F4_median	abundance_F5_median	abundance_F6_median	abundance_F7_median	abundance_F8_median	abundance_F1_q5	abundance_F2_q5	abundance_F3_q5	abundance_F4_q5	abundance_F5_q5	abundance_F6_q5	abundance_F7_q5	abundance_F8_q5	abundance_F1_q95	abundance_F2_q95	abundance_F3_q95	abundance_F4_q95	abundance_F5_q95	abundance_F6_q95	abundance_F7_q95	abundance_F8_q95
uL1m	-1.13001	-0.468539	-0.00168396	0.310843	0.251374	-0.0076966	-0.68975	-1.44898	-1.15105	-0.514795	-0.115636	0.108653	0.160575	-0.132338	-0.79234	-1.52275	-1.09932	-0.429489	0.0685401	0.362925	0.293819	0.0592404	-0.630256	-1.38475	0.0810953	-0.590481	-2.02652	-2.64628	-2.66859	-2.48975	-1.96858	0.0155231	0.0489094	-0.61073	-2.05031	-2.67164	-2.74129	-2.52241	-2.03443	-0.0125141	0.0967869	-0.557764	-2.0004	-2.60884	-2.63947	-2.43537	-1.95277	0.0301939
uL2m	NA	NA	NA	NA	NA	NA	NA	-1.21069	NA	NA	NA	NA	NA	NA	NA	-1.22788	NA	NA	NA	NA	NA	NA	NA	-1.19199	NA	NA	NA	NA	NA	NA	NA	0.00347841	NA	NA	NA	NA	NA	NA	NA	-0.00594146	NA	NA	NA	NA	NA	NA	NA	0.0144232
uL3m	NA	-0.566817	-0.402576	-0.841616	-0.0794043	-0.547826	-0.621075	-1.33281	NA	-0.62994	-0.519538	-0.911079	-0.185588	-0.659117	-0.79659	-1.40905	NA	-0.515146	-0.319073	-0.781524	0.025391	-0.428985	-0.510868	-1.27148	NA	-1.41462	-1.5081	-1.80288	-2.63733	-2.08259	-1.79088	0.00682468	NA	-1.45766	-1.54387	-1.84747	-2.69138	-2.12606	-1.8374	-0.0265758	NA	-1.36376	-1.45256	-1.76162	-2.59583	-2.03711	-1.76346	0.0380778
uL4m	NA	-0.848979	-0.376673	-0.829856	-0.178743	-0.219742	-0.281478	-1.31458	NA	-0.885848	-0.429726	-0.895861	-0.31274	-0.372956	-0.492091	-1.42386	NA	-0.792439	-0.332925	-0.778968	-0.0594686	-0.0855307	-0.127122	-1.22363	NA	-0.798146	-0.705327	-1.0565	-1.83609	-1.83138	-1.80249	0.00707711	NA	-0.855926	-0.726483	-1.10068	-1.88798	-1.86641	-1.84925	-0.0378369	NA	-0.766195	-0.639967	-1.00784	-1.79818	-1.78066	-1.75509	0.0466346
bL9m	NA	-0.628463	NA	NA	NA	NA	NA	-1.27291	NA	-0.652975	NA	NA	NA	NA	NA	-1.3087	NA	-0.609428	NA	NA	NA	NA	NA	-1.24441	NA	-1.91501	NA	NA	NA	NA	NA	0.00491699	NA	-1.95783	NA	NA	NA	NA	NA	-0.00611652	NA	-1.8635	NA	NA	NA	NA	NA	0.0194295
uL10m	-1.25765	-1.12005	-0.564609	-0.124762	0.102516	0.177091	0.0173499	-1.06026	-1.3838	-1.1624	-0.612115	-0.258293	0.0108673	0.0946757	-0.0761619	-1.12532	-1.18307	-1.07852	-0.515455	-0.0276099	0.258394	0.320835	0.146438	-0.926297	-0.27706	0.529767	-0.0260178	-0.660245	-1.18051	-1.31454	-1.21222	0.000695034	-0.320469	0.520521	-0.052076	-0.730894	-1.23518	-1.36847	-1.2252	-0.0301693	-0.24688	0.53754	0.00930036	-0.617825	-1.14591	-1.28735	-1.20174	0.0433485
uL11m	-0.940017	-0.935407	-0.518564	-0.0173423	0.168466	0.237977	0.0314809	-1.33323	-0.986137	-0.983197	-0.625299	-0.0884184	0.096372	0.146949	-0.109552	-1.38725	-0.909484	-0.905884	-0.313041	0.102768	0.301084	0.304315	0.18114	-1.2409	-1.05106	-0.0617719	-0.804213	-1.63178	-1.93923	-2.05509	-1.92855	-0.00325553	-1.0953	-0.0798711	-0.829411	-1.66576	-1.99442	-2.08986	-1.95828	-0.0263531	-1.00871	-0.0357301	-0.757278	-1.5832	-1.90736	-1.99104	-1.86602	0.0280258
bL12m	-1.36335	-1.26247	-0.582745	NA	NA	NA	NA	-1.27399	-1.45665	-1.35542	-0.997009	NA	NA	NA	NA	-1.42362	-1.27997	-1.1996	-0.425601	NA	NA	NA	NA	-1.15584	0.515291	0.870432	0.112898	NA	NA	NA	NA	0.0172317	0.493023	0.858819	0.0676719	NA	NA	NA	NA	-0.029089	0.53123	0.882511	0.151071	NA	NA	NA	NA	0.0508149
uL13m	-0.597402	NA	NA	NA	NA	NA	NA	-1.26962	-0.633033	NA	NA	NA	NA	NA	NA	-1.38344	-0.554548	NA	NA	NA	NA	NA	NA	-1.17655	-1.60032	NA	NA	NA	NA	NA	NA	-0.0019711	-1.65003	NA	NA	NA	NA	NA	NA	-0.0396066	-1.55056	NA	NA	NA	NA	NA	NA	0.0415726
uL14m	-0.719887	-0.327139	NA	NA	NA	NA	NA	-1.23954	-0.734252	-0.40131	NA	NA	NA	NA	NA	-1.29436	-0.700126	-0.304144	NA	NA	NA	NA	NA	-1.19818	-0.245202	-0.465122	NA	NA	NA	NA	NA	0.00263457	-0.278189	-0.503623	NA	NA	NA	NA	NA	-0.0281095	-0.202584	-0.413538	NA	NA	NA	NA	NA	0.0330124
uL15m	-2.20831	-0.853384	NA	NA	NA	NA	-1.16834	-1.38911	-2.64895	-0.875334	NA	NA	NA	NA	-1.27282	-1.42588	-1.92962	-0.824949	NA	NA	NA	NA	-1.08781	-1.34497	-2.89932	-1.13331	NA	NA	NA	NA	-2.74103	0.00670966	-2.94545	-1.18155	NA	NA	NA	NA	-2.89111	-0.012935	-2.85322	-1.08758	NA	NA	NA	NA	-2.62258	0.0244268
uL16m	NA	NA	NA	NA	NA	NA	NA	-1.06817	NA	NA	NA	NA	NA	NA	NA	-1.09435	NA	NA	NA	NA	NA	NA	NA	-1.04527	NA	NA	NA	NA	NA	NA	NA	-0.00851172	NA	NA	NA	NA	NA	NA	NA	-0.0258175	NA	NA	NA	NA	NA	NA	NA	0.00801851
bL17m	NA	-0.444811	-0.393969	NA	NA	NA	-1.41774	-1.31507	NA	-0.472567	-0.526369	NA	NA	NA	-1.66239	-1.44322	NA	-0.419853	-0.305557	NA	NA	NA	-1.2588	-1.22645	NA	-1.28604	-1.66003	NA	NA	NA	-2.36097	0.00347251	NA	-1.33677	-1.71715	NA	NA	NA	-2.41466	-0.038346	NA	-1.24485	-1.61933	NA	NA	NA	-2.31719	0.0403842
uL18m	NA	-0.859444	-0.325007	NA	NA	NA	NA	-1.28938	NA	-0.939155	-0.363454	NA	NA	NA	NA	-1.37329	NA	-0.804859	-0.303918	NA	NA	NA	NA	-1.20206	NA	-1.64844	-1.32042	NA	NA	NA	NA	0.00776225	NA	-1.70444	-1.33356	NA	NA	NA	NA	-0.0316926	NA	-1.63171	-1.26219	NA	NA	NA	NA	0.0403866
bL19m	-0.630499	-0.349967	-0.743443	-0.346369	0.0101859	-0.368112	-0.567764	-1.31446	-0.65678	-0.47478	-0.811193	-0.493244	-0.147323	-0.509873	-0.757001	-1.43107	-0.594934	-0.303317	-0.643942	-0.200956	0.205333	-0.150138	-0.448446	-1.22799	-0.707485	-0.645564	-1.63771	-2.26146	-2.73924	-2.43455	-2.13121	0.0100857	-0.755812	-0.692795	-1.69247	-2.32358	-2.79049	-2.48667	-2.17695	-0.0358153	-0.661147	-0.601227	-1.59075	-2.23157	-2.65468	-2.40276	-2.08648	0.0446224
bL20m	NA	-0.780918	-0.471593	-0.251189	-0.31794	-0.0958315	-0.274829	-1.32967	NA	-0.824978	-0.517114	-0.354963	-0.633733	-0.285601	-0.457872	-1.4687	NA	-0.739593	-0.411585	-0.0952166	0.0949621	0.350072	0.0859263	-1.23384	NA	-0.752401	-0.517787	-1.20683	-1.77608	-1.97175	-1.86779	0.0272013	NA	-0.810374	-0.556496	-1.26241	-1.83705	-2.02868	-1.91102	-0.0213123	NA	-0.698527	-0.472723	-1.17743	-1.75176	-1.9334	-1.83086	0.0540164
bL21m	-0.699072	-0.680609	-0.609305	-0.237939	-0.282847	-0.621213	-0.670599	-1.38964	-0.7718	-0.704573	-0.681272	-0.303108	-0.445535	-0.782801	-1.00767	-1.46105	-0.639608	-0.646246	-0.471408	-0.170813	-0.188402	-0.431442	-0.499865	-1.29596	-2.86249	-0.469973	-0.472477	-1.16846	-1.71048	-1.85312	-1.7886	0.0157471	NA	-0.519035	-0.486722	-1.22717	-1.76749	-1.91025	-1.82424	-0.0198234	-2.41869	-0.422131	-0.431789	-1.13423	-1.67729	-1.82243	-1.73638	0.042761
uL22m	-0.681673	-0.746878	-0.528843	0.181693	0.298853	0.152441	-0.211825	-1.25394	-0.744555	-0.817405	-0.769289	0.0387008	0.116854	0.0051637	-0.394811	-1.36854	-0.63253	-0.695764	-0.327629	0.284746	0.358667	0.299141	-0.0634337	-1.09908	-0.799169	0.13995	-0.852631	-1.72093	-1.93288	-1.87735	-1.55369	-0.228204	-0.984118	0.113145	-0.88379	-1.9945	-2.22423	-2.1084	-1.7613	-0.265779	-0.653646	0.179789	-0.795429	-1.58274	-1.8026	-1.66621	-1.50652	-0.186602
uL23m	NA	-0.634114	-0.402726	-0.767768	-0.801475	-0.557179	-0.655602	-1.33149	NA	-0.653478	-0.468713	-0.833475	-0.974481	-1.13539	-1.13478	-1.43418	NA	-0.607194	-0.319302	-0.65482	-0.565292	-0.370542	-0.459546	-1.26501	NA	-0.0727222	-0.321449	-1.44931	-2.0367	-2.36161	-2.26468	0.0106939	NA	-0.0987704	-0.361025	-1.50853	-2.09917	-2.40888	-2.30606	-0.0202758	NA	-0.0153583	-0.277067	-1.42251	-2.00721	-2.31314	-2.22545	0.050008
uL24m	-0.742756	-0.676874	-0.504353	-0.470026	-0.608551	-0.370329	-0.657277	-1.30815	-0.805372	-0.720452	-0.550277	-0.588854	-0.921952	-0.730437	-1.05802	-1.37773	-0.687454	-0.643284	-0.411117	-0.357622	-0.473614	-0.175264	-0.435589	-1.24416	-2.69976	-0.232958	-0.363291	-1.48776	-2.29891	-2.52256	-2.28998	0.00833292	NA	-0.296354	-0.398536	-1.5282	-2.32715	-2.55687	-2.32335	-0.0274496	-2.44413	-0.200585	-0.308698	-1.44606	-2.27711	-2.47273	-2.25007	0.0414539
bL27m	NA	-0.300779	-0.309049	NA	NA	NA	NA	-1.28627	NA	-0.35656	-0.327964	NA	NA	NA	NA	-1.32486	NA	-0.278579	-0.301651	NA	NA	NA	NA	-1.25537	NA	-1.43537	-1.40829	NA	NA	NA	NA	0.00221994	NA	-1.47424	-1.46808	NA	NA	NA	NA	-0.017833	NA	-1.38244	-1.37604	NA	NA	NA	NA	0.0260438
bL28m	NA	-0.300057	-0.472696	-0.693028	-0.441555	NA	-0.768735	-1.36776	NA	-0.320568	-0.491601	-0.798103	-0.610978	NA	-1.00982	-1.44245	NA	-0.283458	-0.449579	-0.615439	-0.13105	NA	-0.570169	-1.28621	NA	-0.768599	-0.689867	-1.88087	-2.71438	NA	-2.56874	0.0058172	NA	-0.823026	-0.727956	-1.91734	-2.77556	NA	-2.61483	-0.032077	NA	-0.722077	-0.636561	-1.82735	-2.67972	NA	-2.5367	0.0294222
uL29m	NA	-0.82481	-0.605314	-0.732202	-0.394386	-0.294673	-0.399356	-1.44181	NA	-0.847888	-0.66454	-0.862937	-0.477738	-0.521599	-0.639957	-1.50497	NA	-0.79927	-0.562715	-0.380916	-0.145174	0.00562488	-0.103629	-1.36156	NA	-0.174745	-0.375635	-1.39772	-1.96074	-2.18727	-2.11184	0.0221501	NA	-0.201592	-0.398178	-1.45899	-2.00512	-2.19355	-2.13387	-0.0130373	NA	-0.16486	-0.336101	-1.37463	-1.9436	-2.16288	-2.08503	0.0351439
uL30m	-0.650841	-0.551929	NA	NA	NA	NA	NA	-1.32481	-0.691515	-0.602847	NA	NA	NA	NA	NA	-1.42399	-0.611796	-0.491626	NA	NA	NA	NA	NA	-1.24011	-2.07749	-1.28857	NA	NA	NA	NA	NA	0.00255853	-2.24755	-1.33826	NA	NA	NA	NA	NA	-0.0346643	-1.96029	-1.24391	NA	NA	NA	NA	NA	0.0279304
bL31m	-0.810955	-0.735953	-0.435995	NA	NA	NA	NA	-1.06635	-0.838549	-0.833906	-0.787624	NA	NA	NA	NA	-1.10099	-0.777441	-0.668183	-0.310899	NA	NA	NA	NA	-1.02207	-0.31305	0.0886624	-0.968702	NA	NA	NA	NA	-0.00909797	-0.358186	0.069861	-1.01942	NA	NA	NA	NA	-0.0414164	-0.273724	0.117323	-0.929108	NA	NA	NA	NA	0.0277113
bL32m	-0.805644	-0.609566	-0.424385	NA	-1.69932	-1.39814	-1.22088	-1.38706	-0.846976	-0.698886	-0.759747	NA	-2.31542	-1.59502	-1.39194	-1.4359	-0.77183	-0.510465	-0.305778	NA	-1.36586	-1.28135	-1.05286	-1.32702	-1.10726	-1.00106	-1.68843	NA	-2.37387	-2.07537	-1.95602	0.013072	-1.16603	-1.06251	-1.84767	NA	NA	-2.11343	-2.00236	-0.00909263	-1.04594	-0.968217	-1.58078	NA	-2.24078	-2.03071	-1.91714	0.0321698
bL33m	-1.96385	NA	NA	NA	NA	NA	NA	-1.45506	-2.96157	NA	NA	NA	NA	NA	NA	-1.50806	-1.55125	NA	NA	NA	NA	NA	NA	-1.38921	-0.891043	NA	NA	NA	NA	NA	NA	0.0487845	-0.935444	NA	NA	NA	NA	NA	NA	0.0318288	-0.845071	NA	NA	NA	NA	NA	NA	0.0601191
bL34m	NA	NA	NA	NA	NA	NA	NA	-1.33788	NA	NA	NA	NA	NA	NA	NA	-1.38785	NA	NA	NA	NA	NA	NA	NA	-1.28835	NA	NA	NA	NA	NA	NA	NA	0.030608	NA	NA	NA	NA	NA	NA	NA	0.00887597	NA	NA	NA	NA	NA	NA	NA	0.050522
bL35m	NA	NA	NA	NA	NA	NA	NA	-1.26478	NA	NA	NA	NA	NA	NA	NA	-1.34221	NA	NA	NA	NA	NA	NA	NA	-1.21035	NA	NA	NA	NA	NA	NA	NA	0.0129453	NA	NA	NA	NA	NA	NA	NA	-0.0185306	NA	NA	NA	NA	NA	NA	NA	0.0469513
bL36m	NA	NA	NA	NA	NA	NA	NA	NA	NA	NA	NA	NA	NA	NA	NA	NA	NA	NA	NA	NA	NA	NA	NA	NA	NA	NA	NA	NA	NA	NA	NA	NA	NA	NA	NA	NA	NA	NA	NA	NA	NA	NA	NA	NA	NA	NA	NA	NA
mL37	NA	0.0511175	-0.339709	-0.608805	0.120332	0.119635	0.178941	-1.24777	NA	-0.0998754	-0.367348	-0.671735	-0.36405	-0.910307	-0.661115	-1.36575	NA	0.152138	-0.315774	-0.501143	0.329893	0.290758	0.341877	-1.1524	NA	-1.67578	-0.923153	-0.557719	-1.91887	-2.18469	-2.34775	0.00653821	NA	-1.73534	-0.97282	-0.601402	-1.99332	-2.22844	-2.39329	-0.0274787	NA	-1.64155	-0.870379	-0.489812	-1.747	-2.16305	-2.29713	0.0329333
mL38	-0.51222	-0.667282	-0.580978	-0.510477	NA	NA	NA	-1.32434	-0.567357	-0.736404	-0.6981	-0.74654	NA	NA	NA	-1.43769	-0.449674	-0.603777	-0.345026	-0.33641	NA	NA	NA	-1.25821	-1.57307	-1.23186	-1.34249	-2.48639	NA	NA	NA	0.00620287	-1.62095	-1.27908	-1.38515	-2.54714	NA	NA	NA	-0.0374943	-1.52315	-1.18926	-1.29628	-2.4568	NA	NA	NA	0.0490749
mL39	-0.515037	-0.586666	-0.309396	-0.334625	NA	NA	-1.26306	-1.42147	-0.532902	-0.637723	-0.447378	-0.573846	NA	NA	-1.39888	-1.51374	-0.494756	-0.480056	-0.258209	-0.303062	NA	NA	-1.18275	-1.29856	-0.249368	-0.218165	-1.10141	-1.83068	NA	NA	-2.06775	0.0068842	-0.303378	-0.255828	-1.15292	-1.88888	NA	NA	-2.11526	-0.0278326	-0.209062	-0.167412	-1.04796	-1.79896	NA	NA	-2.02763	0.0504997
mL40	-0.807502	-0.699533	-0.322523	NA	NA	NA	NA	-1.36425	-0.841588	-0.728363	-0.407923	NA	NA	NA	NA	-1.46108	-0.782948	-0.659242	-0.302485	NA	NA	NA	NA	-1.29089	-0.0441303	0.103365	-1.17219	NA	NA	NA	NA	0.00106641	-0.0760715	0.0717355	-1.21081	NA	NA	NA	NA	-0.0269348	-0.00879003	0.135635	-1.12076	NA	NA	NA	NA	0.0318193
mL41	-1.0191	-0.658146	-0.498498	-0.970165	-0.101049	0.0953892	0.0620485	-1.38699	-1.22502	-0.67836	-0.634838	-1.1064	-0.254522	-0.155122	-0.25284	-1.47706	-0.921467	-0.631967	-0.381936	-0.808824	0.0231675	0.324997	0.313943	-1.27874	-2.78566	-0.0822038	-0.188496	-1.30376	-2.27048	-2.64754	-2.70892	-0.000903386	NA	-0.121584	-0.225079	-1.36534	-2.53042	-2.79161	-2.76633	-0.0357452	-2.53679	-0.0411621	-0.147153	-1.27443	-2.13064	-2.52067	-2.67183	0.050298
mL42	NA	-0.523628	-0.379955	NA	NA	NA	NA	-1.45562	NA	-0.557222	-0.408987	NA	NA	NA	NA	-1.50061	NA	-0.486873	-0.321295	NA	NA	NA	NA	-1.41083	NA	-0.813858	-0.801681	NA	NA	NA	NA	0.0119006	NA	-0.859165	-0.847828	NA	NA	NA	NA	-0.00319138	NA	-0.769714	-0.749218	NA	NA	NA	NA	0.029113
mL43	-1.65422	-1.45056	-0.563643	-0.609129	-0.318546	-0.109302	0.155738	-1.31081	-2.01106	-1.5729	-0.733555	-0.774987	-0.458639	-0.230305	0.0423941	-1.41798	-1.3814	-1.3442	-0.459701	-0.34277	-0.20103	-0.0116422	0.277234	-1.19215	-0.805291	0.355999	-0.247788	-1.09625	-1.50192	-1.72521	-2.14696	0.00499529	-0.860064	0.339028	-0.28698	-1.13049	-1.55178	-1.76518	-2.20048	-0.0310774	-0.764296	0.378495	-0.195857	-1.06032	-1.46859	-1.68449	-2.10807	0.0378575
mL44	NA	-0.804945	-0.586577	-0.410071	-0.547799	-0.56673	-0.590948	-1.44375	NA	-0.849671	-0.610008	-0.429016	-1.09901	-1.09692	-1.00152	-1.5237	NA	-0.758521	-0.560235	-0.368769	-0.228445	-0.413858	-0.380509	-1.33557	NA	-0.794062	-0.633575	-1.57287	-2.15265	-2.19486	-2.19443	-0.0146525	NA	-0.866463	-0.646752	-1.62389	-2.18714	-2.21865	-2.20794	-0.0374807	NA	-0.767767	-0.610104	-1.54466	-2.11598	-2.16411	-2.17269	0.00196426
mL45	-0.854152	-0.547071	-0.489587	-0.384079	NA	-0.892928	-0.874023	-1.36718	-0.877698	-0.737898	-0.675026	-0.554765	NA	-0.977286	-0.974742	-1.44449	-0.83379	-0.336517	-0.266082	-0.305336	NA	-0.839529	-0.796641	-1.32555	-0.0975079	-0.760261	-2.08492	-2.67117	NA	-2.93342	-2.79903	0.00684225	-0.124676	-0.801413	-2.1405	-2.70626	NA	-2.98806	-2.84773	-0.0169524	-0.0693144	-0.711165	-2.05248	-2.6191	NA	-2.88644	-2.75283	0.028047
mL46	-1.20299	-0.898006	-0.694942	NA	NA	NA	NA	-1.49188	-1.22458	-1.03291	-1.04833	NA	NA	NA	NA	-1.55976	-1.18322	-0.863217	-0.4166	NA	NA	NA	NA	-1.38864	0.498326	0.374089	-0.656105	NA	NA	NA	NA	0.00958599	0.488665	0.362633	-0.697748	NA	NA	NA	NA	-0.019941	0.509944	0.385753	-0.604955	NA	NA	NA	NA	0.037209
mL48	-1.13617	-1.17429	-0.426505	NA	NA	NA	NA	-1.32208	-1.22459	-1.2448	-0.700204	NA	NA	NA	NA	-1.41388	-1.04975	-1.1048	-0.312378	NA	NA	NA	NA	-1.2405	-0.322251	0.197846	-0.558965	NA	NA	NA	NA	-0.00580909	-0.364156	0.17666	-0.609768	NA	NA	NA	NA	-0.0361408	-0.274725	0.217825	-0.518308	NA	NA	NA	NA	0.0254055
mL49	-0.560134	NA	NA	NA	NA	-1.82138	-2.10045	-1.34491	-0.574521	NA	NA	NA	NA	-2.35051	-2.86546	-1.39558	-0.545482	NA	NA	NA	NA	-1.56388	-1.81022	-1.29976	-1.21273	NA	NA	NA	NA	-2.96422	-2.3731	0.00743414	-1.25642	NA	NA	NA	NA	NA	-2.42085	-0.014201	-1.17147	NA	NA	NA	NA	-2.72553	-2.32626	0.0274412
mL50	-0.417827	-0.492663	-0.452334	-0.323471	-0.473273	-0.293812	-0.812501	-1.40306	-0.433905	-0.54065	-0.574793	-0.629958	-0.629101	-0.418213	-1.07239	-1.48945	-0.394572	-0.431918	-0.380385	-0.250582	-0.33262	-0.220998	-0.371288	-1.34322	-1.11318	-0.784855	-0.855423	-1.52174	-2.03099	-2.21303	-2.27279	0.0252733	-1.16673	-0.821819	-0.876522	-1.56229	-2.0641	-2.25218	-2.30375	0.00802927	-1.0711	-0.738747	-0.793462	-1.48417	-2.0125	-2.15739	-2.21649	0.042842
mL51	NA	NA	NA	NA	NA	NA	NA	-1.312	NA	NA	NA	NA	NA	NA	NA	-1.32995	NA	NA	NA	NA	NA	NA	NA	-1.29384	NA	NA	NA	NA	NA	NA	NA	0.00737758	NA	NA	NA	NA	NA	NA	NA	-0.00197947	NA	NA	NA	NA	NA	NA	NA	0.0144162
mL52	NA	NA	NA	NA	NA	NA	NA	-1.26383	NA	NA	NA	NA	NA	NA	NA	-1.29728	NA	NA	NA	NA	NA	NA	NA	-1.23914	NA	NA	NA	NA	NA	NA	NA	0.0229908	NA	NA	NA	NA	NA	NA	NA	0.0131232	NA	NA	NA	NA	NA	NA	NA	0.0354197
mL53	-1.0038	-0.983687	-0.457979	NA	NA	NA	NA	-1.30236	-1.04331	-1.04476	-0.970841	NA	NA	NA	NA	-1.35702	-0.956307	-0.91278	-0.318809	NA	NA	NA	NA	-1.24494	-0.277152	0.302659	-0.352673	NA	NA	NA	NA	0.00528584	-0.336737	0.288495	-0.391389	NA	NA	NA	NA	-0.0208329	-0.244221	0.315959	-0.306121	NA	NA	NA	NA	0.0360253
mL54	-0.860175	-0.557179	-0.393365	-0.41571	0.226887	0.107515	0.0900686	-1.2514	-0.899136	-0.668307	-0.805103	-0.770516	-0.00114053	-0.284236	-0.212084	-1.40798	-0.823192	-0.44576	-0.265654	-0.167816	0.351194	0.29871	0.325654	-1.1522	0.560702	0.497024	-0.324511	-1.12842	-2.14907	-2.06646	-2.15487	0.00854625	0.546942	0.47866	-0.38146	-1.16961	-2.26946	-2.3306	-2.46564	-0.0304401	0.578538	0.519511	-0.298244	-1.08298	-2.09081	-1.85387	-1.89096	0.0458828
mL62	-0.661641	-0.420785	-0.778094	NA	NA	NA	NA	-1.25179	-0.684413	-0.574736	-1.24965	NA	NA	NA	NA	-1.31317	-0.643757	-0.304483	-0.472514	NA	NA	NA	NA	-1.19744	-0.173134	-0.854161	-2.01985	NA	NA	NA	NA	0.00124455	-0.196357	-0.902156	-2.07535	NA	NA	NA	NA	-0.0324975	-0.123182	-0.810545	-1.98325	NA	NA	NA	NA	0.0295222
mL63	NA	NA	NA	NA	NA	NA	-1.99438	-1.486	NA	NA	NA	NA	NA	NA	-2.43085	-1.52077	NA	NA	NA	NA	NA	NA	-1.69549	-1.44843	NA	NA	NA	NA	NA	NA	-1.33434	0.0114079	NA	NA	NA	NA	NA	NA	-2.29988	0.0011796	NA	NA	NA	NA	NA	NA	-1.2005	0.0245563
mL64	NA	-0.420052	NA	NA	-1.90996	NA	NA	-1.22607	NA	-0.478536	NA	NA	-2.7284	NA	NA	-1.26378	NA	-0.369066	NA	NA	-1.50971	NA	NA	-1.19154	NA	-0.767558	NA	NA	-2.4974	NA	NA	0.00962836	NA	-0.818922	NA	NA	-2.53636	NA	NA	-0.0106128	NA	-0.724584	NA	NA	-2.44356	NA	NA	0.0248693
mL65	-0.803398	0.162724	0.149224	0.156924	0.151258	0.137518	-1.16798	-1.29728	-0.832512	-0.273462	-0.247273	-0.377916	-0.270264	-0.414598	-1.20237	-1.33119	-0.785773	0.356865	0.34364	0.347572	0.347599	0.338919	-1.13337	-1.27055	-2.00131	-10.2606	-10.3681	-10.342	-10.3537	-10.2675	-2.36641	0.00541327	-2.05331	-10.9384	-11.4136	-11.3735	-11.2726	-11.0846	-2.41306	-0.0102	-1.95659	-10.0407	-10.0482	-10.0381	-10.0176	-10.0339	-2.32596	0.019889
mL66	0.035619	0.121156	0.104452	-0.757418	0.220201	-1.03215	-1.05972	-1.24397	-0.835939	-0.719192	-0.505054	-0.777719	-0.0680408	-1.08585	-1.17597	-1.27944	0.320162	0.311953	0.32829	-0.73738	0.373236	-0.986958	-0.952578	-1.20997	-10.2285	-10.2877	-10.2822	-2.81477	-10.3027	-2.82932	-2.54412	-0.00454425	-10.9876	-11.2435	-11.3098	-2.85973	-11.0634	-2.87408	-2.59265	-0.0264902	-10.0276	-10.0089	-10.024	-2.76196	-10.0235	-2.7779	-2.50094	0.013929

## Sheet: cluster statistics
ID	cluster of all MRPs	selected cluster	sampled clusters
1	mL40	0.123241	0.0289274	0.212985604678633;0.196549107881129;0.0499331467388099;0.217554822793983;0.0334966499413054
2	mL48	0.289853	0.0429734	0.472291806765718;0.237015502632445;0.462183106178173;0.2269068020449;0.234801590472898;0.045187276899477;0.654011331911141;0.470077894606172
3	bL31m	0.043434	0.027275	0.0555974040729685;0.0474294770460418
4	mL46	0.0807545	0.0807545
5	bL27m	0.5499	0.336723	0.303429713671272;0.546784816013677;0.834441910588516;0.815831950339355;0.462191563421317
6	mL62	0.933085	0.404551	2.13633094230529;0.550428218720981;1.16018155892285;0.432245801856689;0.914775015586388
7	uL18m	0.405757	0.487501	0.332701480612415;0.397069350441077
8	mL38	0.858028	0.410136	1.02596000579577;0.531509595810105;1.11847813923686;0.434573105240177;2.21712039489386;0.413985902493709;1.10360896904025;0.743089881181509;0.58182256861712
9	uL10m	1.70479	1.19219	0.233794401859145;1.16812459175457;2.44827411967453;0.704368253236502;0.706432674098635;1.59748071504075;1.9865822020186;0.721614206917177;1.65387997595047;2.06805456641811;2.9449137672052;2.06904725908162;1.5139439297791
10	mL53	1.17116	0.629423	1.72407526027283;1.15998656897329
11	bL12m	0.652573	0.652573
12	mL51	2.55591	2.55591
13	uL16m	2.4779	2.4779
14	mL65	1.62145	1.62145
15	mL66	1.81058	1.81058
16	bL35m	2.57565	2.57565
17	bL34m	2.50992	2.50992
18	mL52	2.48989	2.48989
19	bL33m	2.67775	2.67775
20	bL9m	2.63454	2.63454
21	uL13m	2.5168	2.5168
22	uL14m	2.52888	2.52888
23	uL30m	2.50039	2.50039
24	mL42	2.53203	2.53203
25	uL2m	2.5623	2.5623
26	mL64	2.56831	2.56831
27	uL11m	0.209241	0.132768	0.285714
28	mL54	0.830426	0.1093	2.15211106631722;0.229866010571764
29	mL39	0.631454	0.450441	0.835746315547867;0.520634861800383;0.859057202651144;0.42119695952922;0.905940460128976;0.888300960341198;0.468080217007052
30	mL45	0.917642	0.752296	0.887709236698303;0.918218980912368;1.11234560433326
31	bL19m	0.692105	0.65565	0.329204438075044;1.09145949945918
32	bL17m	0.899067	0.679081	0.918604419900932;0.847398415237911;1.0595652573123;0.742731213003487;1.10707003446621;0.78268029884915;0.911048728592683;0.854954106546159;0.807449329392247;1.09951434315796
33	bL32m	1.94756	1.98504	1.92083265852842;1.80339415069501;1.7114312750896;1.96466040115104;2.00557698474068;1.71864982448274;1.79409071123619;2.16684323519672;1.86600369369613;1.89006896102807;1.66005565566809;2.0232545699657;2.03340745605498;1.93682992983674;1.94059513381911;2.11923281975757;2.13154404428516;1.77002544390425;1.63599038833615
34	uL24m	0.787666	0.511302	0.90985015370953;0.616371581543753;0.630811307165156;1.28525445671602;0.772409595000943
35	mL41	1.22241	0.526011	2.45042866368175;2.28231748059415;0.845316138335711;0.936388996454973;0.774433122241466;0.742008962933464
36	uL23m	0.840957	0.0732188	0.920612563591419;0.885555681691007;0.826077410990015;0.727670080830856;0.851924346217851;0.796358298204423;1.60869519497021;0.167753937526624;0.757389193616447;0.20138527299978;0.855836568905416;0.954243899064575;1.51416004236881;0.761301416304011
37	uL29m	0.74334	0.123169	1.19035026362055;1.13187407599114;1.17871812449247;0.671097264746426;0.595578360246443;0.647003690772703;1.19070245427956;0.642774599406778;1.19117955933812;1.20281169846619;0.65863582990078;0.1941070323487;0.670745074087419;0.726173656727475;0.659465125618348;1.17907031515148
38	bL28m	0.7922	0.305081	0.967170807663011;0.598670546653238;0.538479427280322;1.12923938018401;0.833992919652668;0.625196459838511;0.810781670636303;0.66230888005806;0.662575911899066;0.687177461158879;0.575726329477878;1.00620759180802;1.00276037777611;0.579173543509785;1.09126729228176;0.515535210104962
39	mL37	0.655503	0.319705	0.555852224976495;0.545112368550679;0.754933747509669;0.777635799730849;0.803961471486448;0.550844608666661;0.564411211490738;0.578554277197675;0.567814420771859;0.823260314426507;0.529526553220896
40	uL4m	1.45254	0.149348	0.814373185012538;2.09154190056227;1.74538709246253;1.86365132914907;1.09428182189725;1.80995532410268;1.12953156282051;2.1054621946528;1.81448129413527;1.79455712747632;2.08701593052968;1.8284015882258;1.07583555777413;1.75930738655306;1.16052799311228
41	bL20m	0.871199	0.129831	0.73981221492357;0.622247200767146;1.04363627574846;0.772974424038309;1.47103689313478;0.911431045107876;1.06414609485978;1.0576084373051;0.790478023367804;1.23209678347141;0.922402574266032;1.08580343180373;0.897215696082249;0.47840583035624;0.726257436909103;0.918731093248359;1.01687576636417;0.754449637716064;0.476832199155728;1.12039733234114
42	mL50	0.703803	0.231506	0.749892207852929;0.573804422556874;0.66371576031899;0.725782945376648;1.00601457018326;0.549695160080594;1.06808175524092;0.981905307706979;0.487627975022935
43	bL21m	1.0204	0.124645	0.791998188992561;0.992714921872843;0.905442794557006;1.29035103445936;0.543233675200726;0.980406093060022;0.82115587692119;1.12350424619101;0.880999791578263;0.685651867653136;1.58355988563705;1.36376895873318;0.859453082941954;1.27804220564654;0.790452814763361;1.10424099035772;0.618196973703743
44	mL43	0.960848	0.220824	0.819988755728986;0.798613171925703;1.12308374554814;0.884605255700265;0.872447192667184;1.47428566300835;0.847811561290883;0.434783139675372;0.890786148731771;1.08955009871178;0.832146818762067;1.09526093998624;0.230308348420898;1.04924972480666;1.06491446733548;1.70087241855026;0.441230361433986;1.0157160779703
45	mL44	0.716848	0.170699	1.27478340064596;1.06805607450634;0.657883175353084;1.03338777456793;1.22416525955204;1.23256999155301;0.576631168096482;0.365640485928294;0.775160159094438;1.26299746085638;0.15891315978868;0.608124657105589;0.813785963539475;0.615463369400826;0.60705863739986;0.826431526175471;1.06467486671774
46	uL15m	2.21261	2.80645	2.38408194729364;1.98928030500025;2.42843910803146;2.54217605517491;2.09651904965207;1.91517028046635;2.31423457487765;2.40172690128675;1.97935740266264;2.11447356736214;2.49558334406338;2.09867183020029;2.22913582113566;1.73943369136642;2.0446415430011;2.10565697033893;2.00266260687544
47	mL49	3.10948	2.2936	2.82568345394742;3.35618700723392;3.13608543718471;2.82340971067776;3.20225642080563;3.38892744460516;2.64845355492714;2.81465869477696;3.24443798295611;3.71035418701291;3.74378473326259
48	mL63	1.64392	1.18374	1.49384675430175;1.5247341148577;1.81475757289114;1.74526333295306;1.81129112793845;1.5376375572411;1.57450361390198;1.39374167262003;1.47434294423294;1.52689188096052;1.91486265457287;1.53309150789044;2.15382413733824;1.85156804156471;1.84433625459722;1.47412201340795;1.84815718459934;1.45362542866282;2.10167594136615
49	uL3m	1.46889	1.27291	1.41696650711674;1.41406157476478;1.54968934442583;1.57135938239416;1.55259427677778;1.58115342028222;1.41833236113056;1.42123729348252;1.4085383232425;1.58405835263418;1.56238831466584;1.43573161273311
50	uL22m	1.17145	1.08504	1.1849480147754;1.22484860184366;1.15541360642628;1.1923626084006;1.18271872728798;1.12787617888856;1.19969694798279;1.18484236779793;1.11986038316004;1.19741682128341;1.22794564370138;1.22042540309871;1.16411391268201;1.13445283017801;1.12716491070768
