# Supplementary material for: A roadmap for ribosome assembly in human mitochondria
Source: Nat Struct Mol Biol. 2024 Jul 11;31(12):1898–908. doi: 10.1038/s41594-024-01356-w (PMC11638073; doi:10.1038/s41594-024-01356-w)
Supplement: Supplementary file 23 — Statistical source data. [file 41594_2024_1356_MOESM23_ESM.xlsx]

## Sheet: Source Data Extended Data Fig6
fraction	complex	MRP	abundance	flux
2	A1	bL17m	0.173676	0.283745
2	A1	bL19m	0.051756	0.35918
2	A1	mL39	0.225356	0.448408
2	A1	mL45	0.603917	0.258723
3	A2	bL17m	0.0791751	0.49046
3	A2	bL19m	0.0204912	0.37366
3	A2	bL32m	0.00823022	0.323612
3	A2	mL39	0.0219472	0.405239
3	A2	mL45	0.0232793	0.180967
2	BM1	bL20m	0.179517	0.165608
2	BM1	bL21m	2.26707	0.0351005
2	BM1	mL43	0.161159	0.156289
2	BM1	mL44	0.164114	0.321196
2	BM1	mL50	0.337701	0.208439
2	BM1	uL4m	0.158732	0.142003
3	BM2	bL20m	0.001	10
3	BM2	bL21m	0.337377	0.246337
3	BM2	mL43	0.560316	0.272877
3	BM2	mL44	0.231988	0.258638
3	BM2	mL50	0.304104	0.339348
3	BM2	uL15m	0.139841	0.349374
3	BM2	uL4m	0.197094	0.419046
1	CP1	bL31m	0.476156	0.0729692
1	CP1	mL40	0.486388	0.15464
1	CP1	mL48	0.904556	0.156165
2	CP2	bL31m	2.37079	0.126093
2	CP2	mL40	1.225	0.179407
2	CP2	mL46	1.57521	0.0667856
2	CP2	mL48	1.265	0.199903
2	CP3	bL27m	0.0366972	0.499327
2	CP3	mL62	0.139907	0.380895
3	CP4	bL27m	0.275316	0.372133
3	CP4	bL31m	0.0674279	0.473673
3	CP4	mL40	0.0390297	0.490962
3	CP4	mL46	0.219973	0.209
3	CP4	mL48	0.108122	0.366441
3	CP4	mL62	0.00959741	0.173903
2	CP5	mL38	0.0588207	0.215264
2	CP5	uL18m	0.022468	0.137846
8	mtLSU	bL12m	0.978001	0.0854333
8	mtLSU	bL17m	0.997758	0.0435635
8	mtLSU	bL19m	1.01845	0.0379131
8	mtLSU	bL20m	1.05992	0.0399523
8	mtLSU	bL21m	1.05255	0.0544086
8	mtLSU	bL27m	1.00396	0.0873439
8	mtLSU	bL28m	1.02314	0.0325091
8	mtLSU	bL31m	1.0151	0.047721
8	mtLSU	bL32m	0.998667	0.0407683
8	mtLSU	bL33m	1.01911	0.0491112
8	mtLSU	bL34m	0.591283	0.0558011
8	mtLSU	bL35m	1.03692	0.0407716
8	mtLSU	bL9m	1.00488	0.0517708
8	mtLSU	mL37	0.984772	0.0472425
8	mtLSU	mL38	0.99597	0.0550838
8	mtLSU	mL39	1.01517	0.05621
8	mtLSU	mL40	1.00852	0.0615573
8	mtLSU	mL41	1.00708	0.0491958
8	mtLSU	mL42	0.974647	0.085805
8	mtLSU	mL43	1.00978	0.0498473
8	mtLSU	mL44	1.03778	0.0565937
8	mtLSU	mL45	1.01005	0.0472829
8	mtLSU	mL46	1.01131	0.0533561
8	mtLSU	mL48	1.01406	0.0465978
8	mtLSU	mL49	1.02708	0.0326274
8	mtLSU	mL50	1.01621	0.0487367
8	mtLSU	mL51	1.01139	0.048768
8	mtLSU	mL52	1.02493	0.0465221
8	mtLSU	mL53	1.01454	0.0406815
8	mtLSU	mL54	1.02978	0.0541728
8	mtLSU	mL62	0.994522	0.0463504
8	mtLSU	mL63	1.02363	0.0593408
8	mtLSU	mL64	1.11968	0.0350705
8	mtLSU	mL65	1.01749	0.0483356
8	mtLSU	mL66	1.06584	0.0469961
8	mtLSU	uL10m	1.00655	0.0573051
8	mtLSU	uL11m	1.07302	0.0458263
8	mtLSU	uL13m	1.01342	0.042982
8	mtLSU	uL14m	1.05007	0.0361432
8	mtLSU	uL15m	1.00324	0.0557725
8	mtLSU	uL16m	1.01857	0.0514342
8	mtLSU	uL18m	1.04005	0.0535279
8	mtLSU	uL22m	0.988012	0.0568809
8	mtLSU	uL23m	0.966917	0.0359872
8	mtLSU	uL24m	1.02562	0.0350248
8	mtLSU	uL29m	1.01683	0.0428397
8	mtLSU	uL2m	1.03056	0.040698
8	mtLSU	uL30m	1.00591	0.0473361
8	mtLSU	uL3m	1.01254	0.0503662
8	mtLSU	uL4m	1.01698	0.0448977
1	PET1	mL41	0.00163811	0.095694
1	PET1	uL24m	0.00186366	0.179959
2	PET2	bL28m	0.827939	0.219528
2	PET2	mL41	0.585055	0.210439
2	PET2	uL23m	0.169947	0.501755
2	PET2	uL24m	0.850574	0.232958
2	PET2	uL29m	0.668737	0.149689
3	PET3	bL28m	0.119474	0.459823
3	PET3	mL37	0.647955	0.317931
3	PET3	mL41	0.433454	0.315253
3	PET3	uL23m	0.204204	0.337004
3	PET3	uL24m	0.475237	0.391896
3	PET3	uL29m	0.421081	0.246899
7	Pre-mtLSU	bL17m	0.00194707	1.16362
7	Pre-mtLSU	bL19m	0.00852996	0.054471
7	Pre-mtLSU	bL20m	0.015647	0.521782
7	Pre-mtLSU	bL21m	0.00176333	0.0682609
7	Pre-mtLSU	bL28m	0.00269701	0.172609
7	Pre-mtLSU	bL32m	0.00712919	1.43451
7	Pre-mtLSU	mL37	0.00774125	0.396982
7	Pre-mtLSU	mL39	0.0110306	0.0590142
7	Pre-mtLSU	mL41	0.0273544	0.61401
7	Pre-mtLSU	mL43	0.00435351	0.0383473
7	Pre-mtLSU	mL44	0.00741824	0.268336
7	Pre-mtLSU	mL45	0.00448	1.54283
7	Pre-mtLSU	mL49	0.0436874	0.0101302
7	Pre-mtLSU	mL50	0.0117319	1.07916
7	Pre-mtLSU	mL54	0.00158001	0.132457
7	Pre-mtLSU	mL63	0.00423897	0.00804582
7	Pre-mtLSU	uL11m	0.00639466	0.261244
7	Pre-mtLSU	uL15m	0.0137175	0.529551
7	Pre-mtLSU	uL22m	0.00701166	1.25983
7	Pre-mtLSU	uL23m	0.00539636	0.210839
7	Pre-mtLSU	uL24m	0.0164105	0.209438
7	Pre-mtLSU	uL29m	0.00511814	0.220152
7	Pre-mtLSU	uL3m	0.00532752	0.152391
7	Pre-mtLSU	uL4m	0.0161396	0.239327
2	ST1	bL12m	2.00511	0.103678
2	ST1	mL53	7.42067	0.0531798
2	ST1	uL10m	3.38619	0.0759787
2	ST2	mL54	3.14233	0.280895
2	ST2	uL11m	0.867107	0.116036
